# Supplementary material for: Comparative Proteome Analysis of Multi-Layer Cocoon of the Silkworm, Bombyx mori
Source: PLoS One. 2015 Apr 10;10(4):e0123403. doi: 10.1371/journal.pone.0123403 (PMC4393245; doi:10.1371/journal.pone.0123403)
Supplement: S1 Table — Identified proteins are listed by the sequence, length, number of miscleavages, the charge states, Andromeda score, mass and the lowest posterior error probability (PEP) from among multiple analyses. The PEP is a measure of the probability of a false hit derived from the peptide’s score and its length. (XLS) [file pone.0123403.s002.xls]

## Sheet: Sheet1
Table S1. Identified peptides from the five cocoon layers of B. mori. Identified proteins are listed by the sequence, length, number of miscleavages, the charge states, Andromeda score, mass and the lowest posterior error probability (PEP) from among multiple analyses. The PEP is a measure of the probability of a false hit derived from the peptide’s score and its length.
Sequence	Length	Missed cleavages	Mass	Proteins	Charges	PEP	Score	Intensity	Intensity L1-1	Intensity L1-2	Intensity L1-3	Intensity L2-1	Intensity L2-2	Intensity L2-3	Intensity L3-1	Intensity L3-2	Intensity L3-3	Intensity L4-1	Intensity L4-2	Intensity L4-3	Intensity L5-1	Intensity L5-2	Intensity L5-3
KYNAASSESSYINKDNDSISAGAHR	25	2	2684.24	>gi|66774164|sp|P07856.2|SERI1_BOMMO RecName: Full=Sericin 1; AltName: Full=Silk gum protein; Flags: Precursor	3,4,5	0	444.3	33028630000	598550000	835690000	1411500000	379300000	364630000	666960000	2126200000	2098900000	1655600000	2735600000	3233700000	1839100000	5076400000	7820600000	2185900000
QANYYSDKDITAASKDDSR	19	2	2146.98	>gi|112984400|ref|NP_001037506.1| sericin 1 precursor [Bombyx mori];>gi|66774164|sp|P07856.2|SERI1_BOMMO RecName: Full=Sericin 1; AltName: Full=Silk gum protein; Flags: Precursor	2,3,4	0	416.71	23073890000	582990000	577400000	509200000	596060000	761510000	653330000	1309700000	1829100000	1872600000	1481100000	2858700000	1816200000	2096500000	2544100000	3585400000
KASSTIYADKDQIR	14	2	1594.83	>gi|112984400|ref|NP_001037506.1| sericin 1 precursor [Bombyx mori];>gi|66774164|sp|P07856.2|SERI1_BOMMO RecName: Full=Sericin 1; AltName: Full=Silk gum protein; Flags: Precursor	2,3,4	1.5221e-104	309.49	20575190000	481880000	543320000	521340000	280840000	489520000	544690000	1070300000	950300000	1325200000	1509200000	2673100000	1781500000	2104900000	2474200000	3824900000
NIERPCPNFDIDCIRK	16	2	2045.98	>gi|512891160|ref|XP_004922636.1| PREDICTED: fibrohexamerin-like [Bombyx mori]	2,3,4	1.5653e-84	277.34	10177480000	186020000	203290000	369210000	772510000	625390000	659230000	1018900000	1043300000	1058500000	826730000	1327100000	1518100000	220840000	163420000	184940000
RQANYYSDKDITAASK	16	2	1829.89	>gi|112984400|ref|NP_001037506.1| sericin 1 precursor [Bombyx mori];>gi|66774164|sp|P07856.2|SERI1_BOMMO RecName: Full=Sericin 1; AltName: Full=Silk gum protein; Flags: Precursor	2,3,4	2.0803e-83	264.16	6264733000	88182000	93916000	135720000	51335000	86570000	119680000	240490000	253790000	231880000	518780000	580540000	353430000	990200000	1748200000	772020000
CTRPNEVWDSCPSTCIYENCNDVDNPNVVCDDSCKAEPR	39	2	4731.91	>gi|512903709|ref|XP_004925684.1| PREDICTED: SCO-spondin-like [Bombyx mori];>BGIBMGA006235-PA pep:novel sequence:nscaf2851:1089671:1100598:- gene:BGIBMGA006235 transcript:BGIBMGA006235-TA	3,4	2.2368e-247	311.16	2320670000	30662000	39950000	46334000	93586000	144540000	78637000	241460000	215210000	314560000	155560000	255990000	259830000	184510000	173640000	86201000
ERNVHYVSDGEAVAASSDARDENR	24	2	2646.2	>gi|66774164|sp|P07856.2|SERI1_BOMMO RecName: Full=Sericin 1; AltName: Full=Silk gum protein; Flags: Precursor	3,4,5	1.5848e-123	273.45	1644170000	20133000	34360000	18848000	13908000	24580000	28651000	78265000	101340000	71695000	151080000	147480000	163570000	223810000	436600000	129850000
NKAEYIECDITTDIDTVSKR	20	2	2370.14	>BGIBMGA005828-PA pep:novel sequence:nscaf2838:2437325:2438284:+ gene:BGIBMGA005828 transcript:BGIBMGA005828-TA;>gi|512896441|ref|XP_004923912.1| PREDICTED: alcohol dehydrogenase 2-like [Bombyx mori]	3,4	9.3251e-202	350.03	1557961700	18637000	5830200	6388100	26596000	25912000	9880400	46412000	49531000	68904000	203080000	66121000	107610000	399190000	173780000	350090000
DCSSKPICGENEESSDCANRYDSPDCYVDPK	31	2	3653.43	>gi|512910090|ref|XP_004927082.1| PREDICTED: zonadhesin-like [Bombyx mori]	3,4	3.9802e-41	136.73	838856000	45642000	50947000	33498000	21215000	35583000	39138000	42729000	70601000	44284000	104370000	119780000	76109000	87913000	28012000	39035000
CIEKNDIIFCQIVDEEKCEYGCACK	25	2	3180.37	>gi|512898143|ref|XP_004924327.1| PREDICTED: tenascin-like [Bombyx mori];>BGIBMGA010889-PA pep:novel sequence:nscaf3005:1095501:1101081:+ gene:BGIBMGA010889 transcript:BGIBMGA010889-TA	3,4	2.0003e-91	234.39	589849500	18278000	8161600	7361900	14048000	0	0	17247000	21521000	23442000	57905000	29712000	49786000	157030000	94872000	90485000
KDDIAPEDSDIAKPETVPEVK	21	2	2295.15	>BGIBMGA005301-PA pep:novel sequence:nscaf2828:5345544:5346314:- gene:BGIBMGA005301 transcript:BGIBMGA005301-TA;>gi|116272505|gb|ABJ97188.1| hypothetical protein [Bombyx mori];>gi|148298789|ref|NP_001091801.1| uncharacterized protein LOC778506 precursor [Bombyx mori]	3,4	1.0826e-38	175.85	577468900	29305000	46552000	43437000	24825000	19562000	34653000	36163000	26075000	37499000	111780000	61012000	80846000	7409700	13809000	4541200
NIDPADDPKNIERPCPNFDIDCIR	24	2	2883.33	>gi|512891488|ref|XP_004922696.1| PREDICTED: fibrohexamerin-like [Bombyx mori]	3,4	3.5243e-57	196.32	552536000	12003000	0	0	24696000	32757000	15367000	47391000	65673000	65328000	104850000	92726000	55079000	12270000	12949000	11447000
KMCEPVGCECKPGFIR	16	2	1966.89	>gi|512903709|ref|XP_004925684.1| PREDICTED: SCO-spondin-like [Bombyx mori];>BGIBMGA006235-PA pep:novel sequence:nscaf2851:1089671:1100598:- gene:BGIBMGA006235 transcript:BGIBMGA006235-TA	3,4	5.5576e-19	169.25	453822700	12237000	11238000	16225000	7422700	27726000	22056000	43561000	38493000	45205000	36337000	48474000	44801000	21863000	54648000	23536000
DITIIHIYEREHIFGKR	17	2	2139.16	>BGIBMGA001347-PA pep:novel sequence:nscaf2053:604700:607742:- gene:BGIBMGA001347 transcript:BGIBMGA001347-TA;>gi|134484|sp|P04148.1|SI25_BOMMO RecName: Full=Fibrohexamerin; AltName: Full=25 kDa silk glycoprotein; AltName: Full=p25; Flags: Precursor;>gi|225543283|ref|NP_001139413.1| fibrohexamerin precursor [Bombyx mori];>gi|5899|emb|CAA27804.1| P25 [Bombyx mori]	3,4	8.579e-10	124.92	410557600	17374000	0	0	53472000	29292000	16775000	21879000	5257600	24879000	59431000	25656000	27948000	69509000	23109000	35976000
RSEPGEISYVHFAVNHPEFSEENYDKDVSIVR	32	2	3748.78	>BGIBMGA010024-PA pep:novel sequence:nscaf2983:1075283:1077600:- gene:BGIBMGA010024 transcript:BGIBMGA010024-TA;>gi|153792257|ref|NP_001093273.1| trypsin-like protease precursor [Bombyx mori];>gi|95102922|gb|ABF51402.1| trypsin-like protease [Bombyx mori];>BGIBMGA010062-PA pep:novel sequence:nscaf2983:1053773:1057648:+ gene:BGIBMGA010062 transcript:BGIBMGA010062-TA;>gi|512893869|ref|XP_004923289.…	4,5,6	2.4939e-150	274.13	345345400	175190000	74946000	89559000	0	0	0	0	0	0	5650400	0	0	0	0	0
NKAEFIECDITKDIER	16	2	1979.96	>gi|114051738|ref|NP_001040426.1| alcohol dehydrogenase precursor [Bombyx mori];>gi|95102848|gb|ABF51365.1| alcohol dehydrogenase [Bombyx mori];>BGIBMGA005831-PA pep:novel sequence:nscaf2838:2457249:2458118:+ gene:BGIBMGA005831 transcript:BGIBMGA005831-TA;>BGIBMGA005830-PA pep:novel sequence:nscaf2838:2447556:2452388:+ gene:BGIBMGA005830 transcript:BGIBMGA005830-TA	3,4	2.1923e-58	231.41	299256100	0	0	0	0	0	0	0	7069100	13121000	0	0	28667000	132560000	48023000	69816000
KNYAEDRFQIWDEIYPIQY	19	2	2490.19	>BGIBMGA013812-PA pep:novel sequence:nscaf3098:2092946:2103895:- gene:BGIBMGA013812 transcript:BGIBMGA013812-TA;>gi|164453000|gb|ABY57298.1| carboxylesterase CarE-7 [Bombyx mori];>gi|168823411|ref|NP_001108339.1| integument esterase 1 precursor [Bombyx mori]	2,3	1.004e-18	143.39	278422000	0	0	0	0	0	0	20159000	0	0	0	0	0	144310000	53733000	60220000
SDAYVGRDGTVAYSNKDSEK	20	2	2160.99	>gi|112984400|ref|NP_001037506.1| sericin 1 precursor [Bombyx mori];>gi|66774164|sp|P07856.2|SERI1_BOMMO RecName: Full=Sericin 1; AltName: Full=Silk gum protein; Flags: Precursor	3,4	3.6268e-72	243.09	276842700	0	0	0	3817000	2829700	0	13825000	17348000	11172000	23778000	25740000	23933000	63652000	66122000	24626000
KKDGIPQMSHK	11	2	1267.67	>gi|195972058|gb|ACG61191.1| serpin-28 [Bombyx mori];>gi|226342914|ref|NP_001139719.1| serine protease inhibitor 28 [Bombyx mori]	3,4	0.00032826	123.2	241915000	0	0	18107000	0	0	0	0	0	19407000	0	52759000	26564000	0	95309000	29769000
ESSAEDTKSSNSNVQSDEKSASQSSSSR	28	2	2918.26	>gi|66774164|sp|P07856.2|SERI1_BOMMO RecName: Full=Sericin 1; AltName: Full=Silk gum protein; Flags: Precursor	3,4	1.849e-118	248.94	165997000	0	0	0	0	0	0	0	0	37868000	0	0	0	56286000	0	71843000
IGKDYDIEMNMDNYTNKK	18	2	2190.99	>BGIBMGA009028-PA pep:novel sequence:nscaf2930:4749873:4754183:+ gene:BGIBMGA009028 transcript:BGIBMGA009028-TA;>gi|124430725|ref|NP_001037590.1| sex-specific storage-protein 2 precursor [Bombyx mori];>gi|95103012|gb|ABF51447.1| arylphorin [Bombyx mori];>gi|1174445|sp|P20613.2|SSP2_BOMMO RecName: Full=Sex-specific storage-protein 2; Short=SP 2; AltName: Full=Arylphorin; Flags: Precursor;>gi|15604…	3,4	4.2973e-14	140.46	160550000	46572000	62973000	51005000	0	0	0	0	0	0	0	0	0	0	0	0
SSSYRADKDGFSSSTNTEK	19	2	2065.92	>gi|112984400|ref|NP_001037506.1| sericin 1 precursor [Bombyx mori];>gi|66774164|sp|P07856.2|SERI1_BOMMO RecName: Full=Sericin 1; AltName: Full=Silk gum protein; Flags: Precursor	3,4	2.0477e-120	282.97	154849400	2941500	0	0	0	3655000	0	8568900	10784000	11783000	0	23303000	12577000	28052000	22171000	31014000
ICPIICIINSCDCRPGYVYDDIVKK	25	2	3070.47	>gi|512910090|ref|XP_004927082.1| PREDICTED: zonadhesin-like [Bombyx mori]	4	1.6024e-23	129.32	122426000	13863000	10451000	10009000	0	0	0	6768000	0	0	19432000	15319000	0	46584000	0	0
VVPIVETGAPYKKDEPVEK	19	2	2097.14	>BGIBMGA005755-PA pep:novel sequence:nscaf2838:1724199:1724924:- gene:BGIBMGA005755 transcript:BGIBMGA005755-TA;>gi|512896393|ref|XP_004923900.1| PREDICTED: alpha-crystallin B chain-like [Bombyx mori]	3,4	2.1809e-11	114.34	116382600	18330000	28930000	18754000	4692900	6490600	9611600	5015400	0	6617300	5477300	6422600	6040900	0	0	0
FINIDNKDQIKK	12	2	1474.81	>gi|195972058|gb|ACG61191.1| serpin-28 [Bombyx mori];>gi|226342914|ref|NP_001139719.1| serine protease inhibitor 28 [Bombyx mori];>BGIBMGA004726-PA pep:novel sequence:nscaf2814:504860:511103:- gene:BGIBMGA004726 transcript:BGIBMGA004726-TA	3	0.00036142	113.61	116260100	0	0	8625700	0	0	4057200	6902900	8767900	7437100	8498300	10786000	12991000	12999000	21614000	13581000
AVEEKVMEYKDGD	13	2	1511.68	>BGIBMGA002689-PA pep:novel sequence:nscaf2529:2633940:2634155:+ gene:BGIBMGA002689 transcript:BGIBMGA002689-TA;>gi|112983118|ref|NP_001037045.1| seroin 1 precursor [Bombyx mori];>gi|19070653|gb|AAL83945.1|AF352584_1 seroin 1 [Bombyx mori]	2	0.00018966	126.48	112929000	0	0	0	0	0	15307000	0	24981000	21388000	0	25141000	26112000	0	0	0
CPGKHEYYSCGGACDNICDKISEENQTSCSIINIK	35	2	4106.75	>gi|512938831|ref|XP_004934100.1| PREDICTED: inducible metalloproteinase inhibitor protein-like, partial [Bombyx mori]	4,5	5.4056e-26	103.43	109913000	0	0	0	0	0	0	0	0	0	0	0	23509000	43777000	0	42627000
TTENFFQIAQKPEGEGYKGSK	21	2	2358.15	>gi|114052472|ref|NP_001040479.1| peptidylprolyl isomerase B precursor [Bombyx mori];>gi|95103068|gb|ABF51475.1| peptidylprolyl isomerase B [Bombyx mori];>BGIBMGA004059-PA pep:novel sequence:nscaf2767:41620:44493:+ gene:BGIBMGA004059 transcript:BGIBMGA004059-TA;>gi|175363395|gb|ACB72457.1| PPIase B [Bombyx mori]	3,4	2.4388e-38	168.2	103918600	20199000	28289000	38653000	0	0	0	8881600	7896000	0	0	0	0	0	0	0
KSIEYESQGQGSIVQNVVNNIIIDKR	26	2	2930.55	>gi|126416|sp|P09335.1|LP2_BOMMO RecName: Full=Low molecular 30 kDa lipoprotein PBMHP-12; Flags: Precursor;>gi|156119320|ref|NP_001095196.1| low molecular 30 kDa lipoprotein PBMHP-12 precursor [Bombyx mori];>gi|379046488|gb|AFC87805.1| 30K protein 7 [Bombyx mori];>BGIBMGA004399-PA pep:novel sequence:nscaf2795:1629929:1630699:- gene:BGIBMGA004399 transcript:BGIBMGA004399-TA	4	1.6458e-80	229.99	102217000	63947000	18706000	19564000	0	0	0	0	0	0	0	0	0	0	0	0
DKDGITQIQEAIKDPK	16	2	1797.95	>gi|253809709|gb|ACT36276.1| antitrypsin isoform 1 [Bombyx mori];>gi|253809710|gb|ACT36277.1| antitrypsin isoform 2 [Bombyx mori];>gi|253809711|gb|ACT36278.1| antitrypsin isoform 3 [Bombyx mori];>gi|253809712|gb|ACT36279.1| antitrypsin isoform 4 [Bombyx mori];>BGIBMGA009953-PA pep:novel sequence:nscaf2979:113003:118777:- gene:BGIBMGA009953 transcript:BGIBMGA009953-TA;>gi|112983770|ref|NP_00103730…	3	5.3199e-27	195.92	94247700	21588000	23443000	37292000	0	0	0	0	0	0	0	0	0	7507500	0	4417200
DGIAITISNDVQGDDGRPAYGDGKDK	26	2	2676.26	>BGIBMGA004396-PA pep:novel sequence:nscaf2795:1656058:1656828:- gene:BGIBMGA004396 transcript:BGIBMGA004396-TA;>gi|379046476|gb|AFC87799.1| 30K protein 1 [Bombyx mori];>gi|482677282|pdb|4IY8|A Chain A, Bmlp3 - P21 Crystal Form;>gi|482677283|pdb|4IY8|B Chain B, Bmlp3 - P21 Crystal Form;>gi|482677284|pdb|4IY8|C Chain C, Bmlp3 - P21 Crystal Form;>gi|482677285|pdb|4IY8|D Chain D, Bmlp3 - P21 Crystal…	3,4	2.8021e-18	117.21	85564400	29695000	24991000	18159000	6723400	5996000	0	0	0	0	0	0	0	0	0	0
SVVPDNKPFGYPFDRPVIPQYFK	23	2	2709.4	>gi|356713490|gb|AET36899.1| arylphorin [Bombyx mori];>gi|379698962|ref|NP_001243953.1| transcription factor Sp3 precursor [Bombyx mori]	3,4	3.0258e-09	87.156	77914000	25016000	33384000	19514000	0	0	0	0	0	0	0	0	0	0	0	0
SKSDAYVGRDGTVAYSNK	18	2	1916.92	>gi|112984400|ref|NP_001037506.1| sericin 1 precursor [Bombyx mori];>gi|66774164|sp|P07856.2|SERI1_BOMMO RecName: Full=Sericin 1; AltName: Full=Silk gum protein; Flags: Precursor	3,4	4.7396e-19	164.69	70024200	0	0	0	0	0	0	0	0	0	8433400	12631000	7781500	19347000	4786300	17045000
DGSSSDKNVEQERENYK	17	2	1983.88	>gi|282848475|gb|ADA84147.1| sericin 2 precursor [Bombyx mori];>gi|283046934|gb|ADB04958.1| sericin 2 precursor [Bombyx mori]	3	8.8488e-32	196.87	68675000	18828000	18657000	31190000	0	0	0	0	0	0	0	0	0	0	0	0
IADNPVDEDKPADISPDAPKAEAK	24	2	2505.22	>BGIBMGA005301-PA pep:novel sequence:nscaf2828:5345544:5346314:- gene:BGIBMGA005301 transcript:BGIBMGA005301-TA;>gi|116272505|gb|ABJ97188.1| hypothetical protein [Bombyx mori];>gi|148298789|ref|NP_001091801.1| uncharacterized protein LOC778506 precursor [Bombyx mori]	3,4	3.7587e-06	68.369	63494000	0	0	0	0	0	0	11338000	10871000	0	0	10411000	30874000	0	0	0
EYKDDADREIHYQSFK	16	2	2042.93	>gi|112983070|ref|NP_001037057.1| BCP inhibitor precursor [Bombyx mori];>gi|4753670|emb|CAB41937.1| BCP inhibitor [Bombyx mori];>BGIBMGA007039-PA pep:novel sequence:nscaf2865:1414773:1416321:- gene:BGIBMGA007039 transcript:BGIBMGA007039-TA	4	0.0023567	68.481	61342000	38294000	23048000	0	0	0	0	0	0	0	0	0	0	0	0	0
IRPGGTVCEDIDECREGTHICDEFQNCINTYGAHECR	37	2	4467.88	>gi|512909239|ref|XP_004926873.1| PREDICTED: uncharacterized protein LOC101739962 [Bombyx mori]	5,6	1.6397e-14	78.618	60676400	8495400	17061000	35120000	0	0	0	0	0	0	0	0	0	0	0	0
ESNIIRDIFEEGRIEIQGVSHK	22	2	2568.33	>gi|512908375|ref|XP_004926666.1| PREDICTED: alaserpin-like [Bombyx mori]	4	1.3194e-09	99.508	51108900	0	0	0	0	0	0	33546000	0	9832300	0	0	3444000	4286600	0	0
SRPYYPYYDRPR	12	2	1631.78	>gi|512909239|ref|XP_004926873.1| PREDICTED: uncharacterized protein LOC101739962 [Bombyx mori];>BGIBMGA005736-PA pep:novel sequence:nscaf2836:317250:336060:+ gene:BGIBMGA005736 transcript:BGIBMGA005736-TA	3	0.00018494	128.54	48644000	24253000	11638000	12753000	0	0	0	0	0	0	0	0	0	0	0	0
IVDVGEDIKDEITEDKK	17	2	1944.99	>gi|282848475|gb|ADA84147.1| sericin 2 precursor [Bombyx mori];>gi|283046934|gb|ADB04958.1| sericin 2 precursor [Bombyx mori]	2,3,4	4.7759e-31	191.78	46247300	12766000	11022000	17406000	0	0	0	0	0	0	0	0	0	5053300	0	0
KCESGYDVNYKQDK	14	2	1732.77	>BGIBMGA007061-PA pep:novel sequence:nscaf2865:826993:828006:+ gene:BGIBMGA007061 transcript:BGIBMGA007061-TA;>gi|112983908|ref|NP_001036850.1| cathepsin B precursor [Bombyx mori];>gi|13548667|dbj|BAB40804.1| cathepsin B [Bombyx mori]	3	1.4853e-10	157.35	44008700	15819000	0	16430000	0	0	0	0	5456900	6302800	0	0	0	0	0	0
RSNAYYNRDSDGSESAGISDR	21	2	2319.01	>gi|112984400|ref|NP_001037506.1| sericin 1 precursor [Bombyx mori];>gi|66774164|sp|P07856.2|SERI1_BOMMO RecName: Full=Sericin 1; AltName: Full=Silk gum protein; Flags: Precursor	3,4	0.00074921	59.339	43552000	0	0	0	0	0	0	0	0	0	0	0	0	0	0	43552000
FIEVVKDKIPQEYEAFK	17	2	2082.1	>BGIBMGA004041-PA pep:novel sequence:nscaf2767:388458:389138:- gene:BGIBMGA004041 transcript:BGIBMGA004041-TA;>gi|112032179|gb|ABH88200.1| chemosensory protein 7 [Bombyx mori];>gi|112983052|ref|NP_001037068.1| chemosensory protein 7 precursor [Bombyx mori];>gi|115551754|dbj|BAF34359.1| chemosensory protein11 [Bombyx mori];>gi|77415578|emb|CAJ01458.1| hypothetical protein [Bombyx mori]	3	2.7751e-31	194.4	42751400	23576000	11047000	8128400	0	0	0	0	0	0	0	0	0	0	0	0
SADDSATTAKDDIPVAPETSDDKNK	25	2	2590.19	>BGIBMGA005301-PA pep:novel sequence:nscaf2828:5345544:5346314:- gene:BGIBMGA005301 transcript:BGIBMGA005301-TA;>gi|116272505|gb|ABJ97188.1| hypothetical protein [Bombyx mori];>gi|148298789|ref|NP_001091801.1| uncharacterized protein LOC778506 precursor [Bombyx mori]	3,4	2.749e-32	147.87	42595800	0	0	0	0	0	0	5483600	0	7022600	8261800	9993800	11834000	0	0	0
KTFGTTPVDEKESEHR	16	2	1859.9	>gi|152061158|dbj|BAF73623.1| imaginal disk growth factor [Bombyx mori];>gi|10801564|dbj|BAB16695.1| IDGF like protein [Bombyx mori];>gi|112983920|ref|NP_001036847.1| chitinase-like protein EN03 precursor [Bombyx mori];>gi|74848915|sp|Q9GV28.1|IDGFL_BOMMO RecName: Full=Chitinase-like protein EN03; AltName: Full=Imaginal disk growth factor-like protein; Flags: Precursor;>BGIBMGA000648-PA pep:novel…	3,4	1.4552e-07	122.1	41923000	11864000	12987000	17072000	0	0	0	0	0	0	0	0	0	0	0	0
KTGGAIADGVEYVVEAGKK	19	2	1891.01	>gi|512909266|ref|XP_004926879.1| PREDICTED: apolipoprotein D-like [Bombyx mori];>BGIBMGA013131-PA pep:novel sequence:nscaf3062:69798:82387:- gene:BGIBMGA013131 transcript:BGIBMGA013131-TA	3	7.786e-11	105.77	40519300	4222100	3448600	3468100	0	0	0	0	0	0	3120500	0	0	11910000	6114400	8235600
TEIEEAKPNGAIDEVFKK	18	2	2017.04	>BGIBMGA000462-PA pep:novel sequence:nscaf1681:4841578:4850673:+ gene:BGIBMGA000462 transcript:BGIBMGA000462-TA;>gi|112983548|ref|NP_001036878.1| 27 kDa glycoprotein precursor [Bombyx mori];>gi|19911074|dbj|BAB87849.1| p27K [Bombyx mori];>gi|74843747|sp|Q8T113.1|P27K_BOMMO RecName: Full=27 kDa glycoprotein; AltName: Full=P27K; Flags: Precursor	3,4	2.8782e-07	103.61	37771900	4736900	16083000	16952000	0	0	0	0	0	0	0	0	0	0	0	0
GNVEIVGNIRPHENKNDVIVNAK	23	2	2528.35	>gi|512910443|ref|XP_004927172.1| PREDICTED: uncharacterized protein LOC101744556 [Bombyx mori];>BGIBMGA004675-PA pep:novel sequence:nscaf2811:343856:352152:- gene:BGIBMGA004675 transcript:BGIBMGA004675-TA	4	1.3974e-06	80.752	35780000	12043000	12221000	11516000	0	0	0	0	0	0	0	0	0	0	0	0
YGIYGSAHRDDIMYIFDGKR	20	2	2376.13	>BGIBMGA010976-PA pep:novel sequence:nscaf3013:447462:450697:- gene:BGIBMGA010976 transcript:BGIBMGA010976-TA	4	0.0047107	57.989	31797500	0	0	0	0	0	0	0	0	0	0	0	7966300	16569000	0	7262200
DAPKEDNSINTIAESAKK	18	2	1929.96	>BGIBMGA006239-PA pep:novel sequence:nscaf2851:681471:685866:- gene:BGIBMGA006239 transcript:BGIBMGA006239-TA	3	0.00060678	70.783	28713400	6525400	10361000	11827000	0	0	0	0	0	0	0	0	0	0	0	0
SSQSNSNSSNNSKSSSQSSSSNNSSGSKGSGSEESSNGGSGSGR	44	2	4143.69	>gi|157889130|dbj|BAF81029.1| sericin 3 [Bombyx mori];>gi|167860164|ref|NP_001108116.1| sericin 3 precursor [Bombyx mori]	3	0.02885	16.344	22253000	0	0	0	0	0	0	0	0	22253000	0	0	0	0	0	0
KIDIAPTVESDAAAIPEIKTPEAADAPK	28	2	2860.51	>BGIBMGA005301-PA pep:novel sequence:nscaf2828:5345544:5346314:- gene:BGIBMGA005301 transcript:BGIBMGA005301-TA	4	4.1369e-06	67.31	21909300	3082400	0	0	0	0	0	0	0	6748800	6624300	0	5453800	0	0	0
IGYYDFYDKEEDRYWINHNIVR	22	2	2907.36	>BGIBMGA011531-PA pep:novel sequence:nscaf3027:1118103:1135605:+ gene:BGIBMGA011531 transcript:BGIBMGA011531-TA;>gi|512932832|ref|XP_004932641.1| PREDICTED: uncharacterized protein LOC101743953 [Bombyx mori]	4	0.0021044	51.819	18859700	0	0	0	0	0	0	0	0	3674700	5714800	5348000	4122200	0	0	0
YKEVIMSEIESEKQNVNFITADGGR	25	2	2856.4	>gi|512893593|ref|XP_004923220.1| PREDICTED: endoplasmic reticulum resident protein 44-like [Bombyx mori];>BGIBMGA006941-PA pep:novel sequence:nscaf2860:856044:858962:+ gene:BGIBMGA006941 transcript:BGIBMGA006941-TA	4	2.0101e-05	63.573	17291300	11437000	5854300	0	0	0	0	0	0	0	0	0	0	0	0	0
VASSKEDITEPPSNPYAVRPMDSDAEWIP	29	2	3200.5	>gi|512909266|ref|XP_004926879.1| PREDICTED: apolipoprotein D-like [Bombyx mori];>BGIBMGA013131-PA pep:novel sequence:nscaf3062:69798:82387:- gene:BGIBMGA013131 transcript:BGIBMGA013131-TA	3	0.10228	26.187	16756000	0	0	0	0	0	0	0	0	0	0	0	0	16756000	0	0
HDVKPTIKPASK	12	2	1319.76	>gi|512899354|ref|XP_004924623.1| PREDICTED: inter-alpha-trypsin inhibitor heavy chain H4-like [Bombyx mori];>BGIBMGA007558-PA pep:novel sequence:nscaf2887:351879:376330:+ gene:BGIBMGA007558 transcript:BGIBMGA007558-TA	3	0.00041202	105.65	16518000	0	16518000	0	0	0	0	0	0	0	0	0	0	0	0	0
KIYNSVITADYDDATKR	17	2	1971.99	>gi|379046504|gb|AFC87813.1| 30K protein 15 [Bombyx mori];>gi|530234120|ref|NP_001268827.1| low molecular mass 30 kDa lipoprotein 21G1-like precursor [Bombyx mori];>BGIBMGA004454-PA pep:novel sequence:nscaf2795:1559814:1560530:+ gene:BGIBMGA004454 transcript:BGIBMGA004454-TA	3	0.0006655	71.558	14617800	2941200	4822200	6854400	0	0	0	0	0	0	0	0	0	0	0	0
CDNAAVIIFKPDIDEQKR	18	2	2131.07	>gi|512899354|ref|XP_004924623.1| PREDICTED: inter-alpha-trypsin inhibitor heavy chain H4-like [Bombyx mori];>BGIBMGA007558-PA pep:novel sequence:nscaf2887:351879:376330:+ gene:BGIBMGA007558 transcript:BGIBMGA007558-TA	3	4.7907e-06	87.287	14017100	5048600	4842800	4125700	0	0	0	0	0	0	0	0	0	0	0	0
SYSDKEESKIEK	12	2	1441.69	>gi|282848475|gb|ADA84147.1| sericin 2 precursor [Bombyx mori];>gi|283046934|gb|ADB04958.1| sericin 2 precursor [Bombyx mori]	3	7.4455e-09	152.4	13232000	13232000	0	0	0	0	0	0	0	0	0	0	0	0	0	0
KIDDIIIETGGRPIR	15	2	1694.97	>gi|512916185|ref|XP_004928571.1| PREDICTED: carbohydrate sulfotransferase 4-like [Bombyx mori];>BGIBMGA007852-PA pep:novel sequence:nscaf2888:3671692:3673924:+ gene:BGIBMGA007852 transcript:BGIBMGA007852-TA	3	0.00085489	82.102	12921400	0	0	0	0	0	0	0	0	0	3392500	0	0	5396700	0	4132200
SVEQSQDKSKYTSGPEGVSYSGR	23	2	2475.15	>gi|112984400|ref|NP_001037506.1| sericin 1 precursor [Bombyx mori];>gi|66774164|sp|P07856.2|SERI1_BOMMO RecName: Full=Sericin 1; AltName: Full=Silk gum protein; Flags: Precursor	3,4	4.8553e-151	299.97	11884800	0	0	0	0	0	0	0	0	0	0	0	2646300	0	9238500	0
IVSSSEPPKSESECSKPVSGDAGR	24	2	2489.17	>gi|512899354|ref|XP_004924623.1| PREDICTED: inter-alpha-trypsin inhibitor heavy chain H4-like [Bombyx mori];>BGIBMGA007558-PA pep:novel sequence:nscaf2887:351879:376330:+ gene:BGIBMGA007558 transcript:BGIBMGA007558-TA	4	5.2382e-05	53.779	10976000	10976000	0	0	0	0	0	0	0	0	0	0	0	0	0	0
YKYVDVIVNNAGIIEENKPR	20	2	2333.24	>BGIBMGA005832-PA pep:novel sequence:nscaf2838:2460302:2461171:+ gene:BGIBMGA005832 transcript:BGIBMGA005832-TA;>gi|512896445|ref|XP_004923913.1| PREDICTED: 15-hydroxyprostaglandin dehydrogenase [NAD(+)]-like [Bombyx mori]	3,4	0.033275	45.257	10552600	0	0	0	0	0	0	0	0	0	0	0	0	4614200	2288300	3650100
DKTGQDAADKAFEIFQCYYK	20	2	2397.09	>gi|164448664|ref|NP_001106744.1| antennal binding protein precursor [Bombyx mori];>gi|87248601|gb|ABD36353.1| antennal binding protein [Bombyx mori];>BGIBMGA002626-PA pep:novel sequence:nscaf2529:1442664:1447992:- gene:BGIBMGA002626 transcript:BGIBMGA002626-TA	3	2.2827e-07	89.846	10325200	0	0	0	0	0	0	0	0	0	0	0	6726700	3598500	0	0
IIEEVIKDNKYENSDDTNPVK	21	2	2462.22	>gi|512920034|ref|XP_004929531.1| PREDICTED: mucin-22-like [Bombyx mori]	3	0.00016727	67.43	10233400	3380800	6852600	0	0	0	0	0	0	0	0	0	0	0	0	0
CVKPNQCPKPICGK	14	2	1684.82	>gi|512910090|ref|XP_004927082.1| PREDICTED: zonadhesin-like [Bombyx mori]	4	1.809e-05	128.85	9209600	0	0	0	0	0	0	0	0	0	0	0	0	0	0	9209600
TTDKDFIAESDIWIKK	16	2	1908.98	>gi|239938036|gb|ACS36117.1| beta-galactosidase [Bombyx mori];>gi|255652865|ref|NP_001157373.1| beta-galactosidase [Bombyx mori];>BGIBMGA006815-PA pep:novel sequence:nscaf2859:1260121:1268957:- gene:BGIBMGA006815 transcript:BGIBMGA006815-TA	3	0.011706	61.097	7817200	0	0	0	0	0	0	0	0	0	3471000	4346200	0	0	0	0
TFGTTPVDEKESEHREGFTAIVR	23	2	2605.28	>gi|152061158|dbj|BAF73623.1| imaginal disk growth factor [Bombyx mori];>gi|10801564|dbj|BAB16695.1| IDGF like protein [Bombyx mori];>gi|112983920|ref|NP_001036847.1| chitinase-like protein EN03 precursor [Bombyx mori];>gi|74848915|sp|Q9GV28.1|IDGFL_BOMMO RecName: Full=Chitinase-like protein EN03; AltName: Full=Imaginal disk growth factor-like protein; Flags: Precursor;>BGIBMGA000648-PA pep:novel…	4	0.0087306	41.521	7011300	7011300	0	0	0	0	0	0	0	0	0	0	0	0	0	0
NFGDFFSGGSCIPGVDKPENNPSGDDVSSIKK	32	2	3370.54	>BGIBMGA011424-PA pep:novel sequence:nscaf3027:5043304:5055900:- gene:BGIBMGA011424 transcript:BGIBMGA011424-TA;>gi|112983240|ref|NP_001037014.1| transferrin precursor [Bombyx mori];>gi|68066547|gb|AAD18032.2| transferrin [Bombyx mori];>gi|87246220|gb|ABD35289.1| transferrin [Bombyx mori]	3	0.040282	36.483	6719200	0	0	6719200	0	0	0	0	0	0	0	0	0	0	0	0
FKIETETNIKDVISNMNVNK	20	2	2336.2	>gi|253809709|gb|ACT36276.1| antitrypsin isoform 1 [Bombyx mori];>gi|253809710|gb|ACT36277.1| antitrypsin isoform 2 [Bombyx mori];>gi|253809711|gb|ACT36278.1| antitrypsin isoform 3 [Bombyx mori];>gi|253809712|gb|ACT36279.1| antitrypsin isoform 4 [Bombyx mori];>BGIBMGA009953-PA pep:novel sequence:nscaf2979:113003:118777:- gene:BGIBMGA009953 transcript:BGIBMGA009953-TA;>gi|112983770|ref|NP_00103730…	4	0.02458	45.608	5231500	5231500	0	0	0	0	0	0	0	0	0	0	0	0	0	0
SIYGERFEDENFKIK	15	2	1873.92	>gi|114052472|ref|NP_001040479.1| peptidylprolyl isomerase B precursor [Bombyx mori];>gi|95103068|gb|ABF51475.1| peptidylprolyl isomerase B [Bombyx mori];>BGIBMGA004059-PA pep:novel sequence:nscaf2767:41620:44493:+ gene:BGIBMGA004059 transcript:BGIBMGA004059-TA	3	0.10851	40.025	5217300	0	5217300	0	0	0	0	0	0	0	0	0	0	0	0	0
RPFFEEWKDEMNEK	14	2	1883.85	>BGIBMGA007546-PA pep:novel sequence:nscaf2887:175299:178005:- gene:BGIBMGA007546 transcript:BGIBMGA007546-TA;>gi|512899311|ref|XP_004924612.1| PREDICTED: esterase FE4-like [Bombyx mori]	3	0.091668	55.724	5103500	0	0	0	0	0	0	0	0	0	0	5103500	0	0	0	0
KNVINQVCDDINECQIPRPPCPK	23	2	2793.34	>gi|512909239|ref|XP_004926873.1| PREDICTED: uncharacterized protein LOC101739962 [Bombyx mori];>BGIBMGA005736-PA pep:novel sequence:nscaf2836:317250:336060:+ gene:BGIBMGA005736 transcript:BGIBMGA005736-TA	4	0.0033135	49.089	5051300	5051300	0	0	0	0	0	0	0	0	0	0	0	0	0	0
KEVEGEYEKDYER	13	2	1672.76	>gi|282848475|gb|ADA84147.1| sericin 2 precursor [Bombyx mori];>gi|283046934|gb|ADB04958.1| sericin 2 precursor [Bombyx mori]	3	4.3275e-42	241.42	4500500	4500500	0	0	0	0	0	0	0	0	0	0	0	0	0	0
IDAKPTASAVEATIIQYYAYNKK	23	2	2557.34	>BGIBMGA014203-PA pep:novel sequence:nscaf56:18541:19533:- gene:BGIBMGA014203 transcript:BGIBMGA014203-TA;>gi|512937710|ref|XP_004933831.1| PREDICTED: uncharacterized protein LOC101742613 isoform X1 [Bombyx mori];>gi|512937714|ref|XP_004933832.1| PREDICTED: uncharacterized protein LOC101742613 isoform X2 [Bombyx mori];>gi|512937718|ref|XP_004933833.1| PREDICTED: uncharacterized protein LOC1017426…	4	0.0001732	58.997	2815300	0	2815300	0	0	0	0	0	0	0	0	0	0	0	0	0
REGYEYAWSSK	11	1	1374.62	>gi|164448672|ref|NP_001106733.1| fibroin heavy chain precursor [Bombyx mori];>BGIBMGA005111-PA pep:novel sequence:nscaf2823:1032819:1035059:+ gene:BGIBMGA005111 transcript:BGIBMGA005111-TA	2,3	1.497e-35	239.48	117956200000	5044600000	7008100000	8378400000	3437800000	5342900000	11312000000	10030000000	11305000000	10356000000	9016400000	15041000000	5302000000	4841800000	7402200000	4138000000
ADKDGFSSSTNTEK	14	1	1485.66	>gi|112984400|ref|NP_001037506.1| sericin 1 precursor [Bombyx mori];>gi|66774164|sp|P07856.2|SERI1_BOMMO RecName: Full=Sericin 1; AltName: Full=Silk gum protein; Flags: Precursor	1,2,3	3.1614e-266	422.25	117761400000	2445700000	3100500000	2310600000	2527700000	3301600000	3630300000	6880000000	8192700000	7190500000	8827800000	12391000000	10787000000	12776000000	17472000000	15928000000
DIDDGKASSVISR	13	1	1361.68	>BGIBMGA009393-PA pep:novel sequence:nscaf2951:871868:884756:- gene:BGIBMGA009393 transcript:BGIBMGA009393-TA;>gi|304443558|gb|ADM35104.1| FIB-L protein [Bombyx mori];>gi|112984494|ref|NP_001037488.1| fibroin light chain precursor [Bombyx mori]	1,2,3	6.2368e-113	318.07	94535000000	5990500000	6138200000	5758000000	5299200000	7674100000	6620400000	6058000000	5966100000	8356000000	5594000000	9013700000	6761200000	4326400000	6495900000	4483300000
DASGAVIEEQITTKK	15	1	1588.83	>gi|164448672|ref|NP_001106733.1| fibroin heavy chain precursor [Bombyx mori]	2,3	1.6021e-145	320.57	86788500000	4726900000	5981500000	6064600000	4694700000	5127700000	6683300000	5119500000	6605800000	7494400000	6198400000	8255900000	5955700000	4651200000	6213100000	3015800000
RIDSGADDNQGR	12	1	1302.59	>gi|157889130|dbj|BAF81029.1| sericin 3 [Bombyx mori];>gi|167860164|ref|NP_001108116.1| sericin 3 precursor [Bombyx mori]	1,2,3	0	359.14	85625900000	9841400000	9481400000	8979500000	3577800000	4210600000	3289600000	4963500000	1541900000	3069600000	5626200000	3534500000	5195700000	7822400000	10257000000	4234800000
AWDYVDDTDKSIAIINVQEIIK	22	1	2548.31	>BGIBMGA009393-PA pep:novel sequence:nscaf2951:871868:884756:- gene:BGIBMGA009393 transcript:BGIBMGA009393-TA	2,3,4	5.7917e-268	381.1	81958225000	728920000	70396000	82839000	3333300000	2322400000	2878700000	30647000000	629710000	1559300000	20515000000	545260000	1233700000	12627000000	1219700000	3565000000
NVHYVSDGEAVAASSDARDENR	22	1	2361.06	>gi|66774164|sp|P07856.2|SERI1_BOMMO RecName: Full=Sericin 1; AltName: Full=Silk gum protein; Flags: Precursor	2,3,4	0	423.64	73277500000	1365800000	2389100000	2634500000	1666200000	1996800000	1678200000	5425000000	5838900000	6829600000	5894300000	7145600000	7472700000	3937700000	13057000000	5946100000
QANYYSDKDITAASK	15	1	1673.79	>gi|112984400|ref|NP_001037506.1| sericin 1 precursor [Bombyx mori];>gi|66774164|sp|P07856.2|SERI1_BOMMO RecName: Full=Sericin 1; AltName: Full=Silk gum protein; Flags: Precursor	2,3	3.6255e-133	323.02	65333400000	2851100000	1749800000	2672000000	1763200000	2658000000	1928100000	3775900000	5140300000	5781400000	4058000000	6881900000	6601700000	4075300000	6982000000	8414700000
SYDYSRR	7	1	945.43	>gi|164448672|ref|NP_001106733.1| fibroin heavy chain precursor [Bombyx mori];>BGIBMGA005111-PA pep:novel sequence:nscaf2823:1032819:1035059:+ gene:BGIBMGA005111 transcript:BGIBMGA005111-TA	1,2,3	2.8487e-11	204.1	64751800000	3866600000	4115100000	3846800000	3734400000	5018200000	4331300000	4835100000	5768500000	5799600000	3428900000	5304900000	5162700000	2172300000	4344200000	3023200000
ASSTIYADKDQIR	13	1	1466.74	>gi|112984400|ref|NP_001037506.1| sericin 1 precursor [Bombyx mori];>gi|66774164|sp|P07856.2|SERI1_BOMMO RecName: Full=Sericin 1; AltName: Full=Silk gum protein; Flags: Precursor	2,3	1.2783e-74	262.07	63821300000	1007400000	1765500000	3158000000	1964700000	1460400000	2781600000	5626900000	3246400000	5503300000	3977200000	7233500000	4223800000	7298900000	10127000000	4446700000
VMEYKDGD	8	1	955.396	>BGIBMGA002689-PA pep:novel sequence:nscaf2529:2633940:2634155:+ gene:BGIBMGA002689 transcript:BGIBMGA002689-TA;>gi|112983118|ref|NP_001037045.1| seroin 1 precursor [Bombyx mori];>gi|19070653|gb|AAL83945.1|AF352584_1 seroin 1 [Bombyx mori]	1,2	0.0015451	145.34	54705600000	4607300000	5380100000	6499000000	2853900000	4208900000	3510100000	2869600000	3518400000	3641900000	3014400000	4088700000	3721000000	1808700000	3181000000	1802600000
TGSAGGTDEDSDDSSGATKGNSSK	24	1	2229.91	>gi|157889130|dbj|BAF81029.1| sericin 3 [Bombyx mori];>gi|167860164|ref|NP_001108116.1| sericin 3 precursor [Bombyx mori]	2,3	0	574.93	46715337400	10836000000	6579400000	90925000	4522800000	3821800000	31495000	5539300000	202070000	116160000	4898000000	2355100000	0	7714000000	0	8287400
IEDGKPVIIMK	11	1	1241.71	>gi|112984400|ref|NP_001037506.1| sericin 1 precursor [Bombyx mori]	1,2,3	5.7182e-20	205.56	43244400000	1389500000	1418300000	1524600000	1074800000	1664900000	2443000000	2978800000	3171700000	4374100000	3732500000	5237000000	3703400000	3405600000	4652100000	2474100000
DGTVAYSNKDSEK	13	1	1412.64	>gi|112984400|ref|NP_001037506.1| sericin 1 precursor [Bombyx mori];>gi|66774164|sp|P07856.2|SERI1_BOMMO RecName: Full=Sericin 1; AltName: Full=Silk gum protein; Flags: Precursor	2,3	6.4834e-173	292.12	42192490000	693620000	1034000000	736470000	1271100000	1346000000	692500000	2623600000	2875600000	4271700000	2101000000	4173200000	3192700000	5493500000	7121800000	4565700000
SKSDAYVGR	9	1	981.488	>gi|112984400|ref|NP_001037506.1| sericin 1 precursor [Bombyx mori];>gi|66774164|sp|P07856.2|SERI1_BOMMO RecName: Full=Sericin 1; AltName: Full=Silk gum protein; Flags: Precursor	1,2,3	2.2389e-13	205.59	42040260000	2248500000	1732300000	1150100000	1312800000	1677800000	1183400000	5457000000	2211000000	2799300000	5211100000	5328600000	811160000	7911000000	2420300000	585900000
RQIVVK	6	1	741.486	>gi|164448672|ref|NP_001106733.1| fibroin heavy chain precursor [Bombyx mori];>BGIBMGA005111-PA pep:novel sequence:nscaf2823:1032819:1035059:+ gene:BGIBMGA005111 transcript:BGIBMGA005111-TA	1,2	0.020076	146.66	31557600000	7435100000	1884700000	0	6326000000	1887800000	0	6125200000	0	0	4352000000	0	0	3546800000	0	0
YNAASSESSYINKDNDSISAGAHR	24	1	2556.15	>gi|66774164|sp|P07856.2|SERI1_BOMMO RecName: Full=Sericin 1; AltName: Full=Silk gum protein; Flags: Precursor	2,3,4	3.0642e-184	314.58	27001930000	460000000	1034400000	663850000	434260000	345370000	549450000	1665700000	1874200000	1068700000	2529800000	1746900000	2065700000	4214400000	6609300000	1739900000
SIEFDDIKTHVAGDNEQYTGESK	23	1	2582.18	>BGIBMGA002689-PA pep:novel sequence:nscaf2529:2633940:2634155:+ gene:BGIBMGA002689 transcript:BGIBMGA002689-TA;>gi|112983118|ref|NP_001037045.1| seroin 1 precursor [Bombyx mori];>gi|19070653|gb|AAL83945.1|AF352584_1 seroin 1 [Bombyx mori]	2,3,4	0	444.71	25905620000	1644000000	1809800000	3183800000	1699900000	1946400000	1133700000	1503800000	2099200000	1895500000	1207900000	2346600000	1701900000	932120000	1710900000	1090100000
RSNAYYNR	8	1	1042.49	>gi|112984400|ref|NP_001037506.1| sericin 1 precursor [Bombyx mori];>gi|66774164|sp|P07856.2|SERI1_BOMMO RecName: Full=Sericin 1; AltName: Full=Silk gum protein; Flags: Precursor	2,3	5.5515e-13	211.48	24903640000	597080000	512120000	623360000	362900000	476320000	518540000	791120000	1228700000	1046200000	1205500000	2376700000	3251800000	2529100000	4824500000	4559700000
ARENQVDIR	9	1	1099.57	>BGIBMGA000013-PA pep:novel sequence:nscaf1071:722003:731188:- gene:BGIBMGA000013 transcript:BGIBMGA000013-TA;>gi|512906099|ref|XP_004926112.1| PREDICTED: uncharacterized protein LOC101740726 [Bombyx mori]	2,3	1.532e-37	250.96	23155030000	1240700000	782080000	742090000	367580000	504760000	635420000	1598000000	1912600000	1238100000	1293800000	1542500000	2589800000	2309000000	3953500000	2445100000
TGSAGETDEDSDDSSGATKGNSSK	24	1	2301.93	>gi|157889130|dbj|BAF81029.1| sericin 3 [Bombyx mori];>gi|167860164|ref|NP_001108116.1| sericin 3 precursor [Bombyx mori]	2,3	0	591.81	21486050000	2527100000	1857400000	1892000000	1044200000	1176600000	1018200000	1287800000	1567400000	1193200000	962050000	1297300000	1340000000	1610400000	1228800000	1483600000
KNCGIPR	7	1	843.439	>gi|164448672|ref|NP_001106733.1| fibroin heavy chain precursor [Bombyx mori];>BGIBMGA005111-PA pep:novel sequence:nscaf2823:1032819:1035059:+ gene:BGIBMGA005111 transcript:BGIBMGA005111-TA	2	0.00091658	157.99	20543127100	3264300000	805750000	283250000	6995500000	913310000	190060000	3778200000	164430000	131690000	1879300000	387230000	22599000	1687700000	33233000	6575100
SCIVGGSAESNDEDSDDRISVINNTEGHATSSSFDEQSSSAR	42	1	4416.88	>gi|157889130|dbj|BAF81029.1| sericin 3 [Bombyx mori];>gi|167860164|ref|NP_001108116.1| sericin 3 precursor [Bombyx mori]	3,4	0	438.32	18501550000	1297800000	1133600000	1712000000	2468000000	1169600000	855280000	872600000	619830000	764430000	1835300000	833910000	1469500000	1746300000	801540000	921860000
SDAASSEDGFWWWNRR	16	1	1968.85	>gi|112984400|ref|NP_001037506.1| sericin 1 precursor [Bombyx mori];>gi|66774164|sp|P07856.2|SERI1_BOMMO RecName: Full=Sericin 1; AltName: Full=Silk gum protein; Flags: Precursor	2,3	9.8584e-175	348.73	17728000000	951340000	1290500000	1081000000	1053700000	852270000	1086700000	1153900000	1304000000	1485600000	1056800000	1364600000	1394300000	1275900000	1469700000	907690000
CVPVEECPDQKNECVN	16	1	1975.81	>gi|512898429|ref|XP_004924398.1| PREDICTED: SCO-spondin-like [Bombyx mori];>BGIBMGA009093-PA pep:novel sequence:nscaf2931:899792:899959:+ gene:BGIBMGA009093 transcript:BGIBMGA009093-TA	2,3	4.2747e-27	193.98	12866160000	449510000	425390000	390300000	322310000	556300000	441820000	704460000	603160000	928540000	974350000	1537200000	920520000	1223900000	1827800000	1560600000
KYNAASSESSYINK	14	1	1560.74	>gi|112984400|ref|NP_001037506.1| sericin 1 precursor [Bombyx mori];>gi|66774164|sp|P07856.2|SERI1_BOMMO RecName: Full=Sericin 1; AltName: Full=Silk gum protein; Flags: Precursor	2,3	5.0472e-163	349.81	12246560000	191910000	305470000	459090000	213080000	217990000	270670000	708260000	714070000	492470000	836450000	1149300000	1071300000	1513400000	3073100000	1030000000
SKYTSGPEGVSYSGR	15	1	1573.74	>gi|112984400|ref|NP_001037506.1| sericin 1 precursor [Bombyx mori];>gi|66774164|sp|P07856.2|SERI1_BOMMO RecName: Full=Sericin 1; AltName: Full=Silk gum protein; Flags: Precursor	2,3	5.4884e-99	292.8	11399593000	154610000	216000000	303300000	37023000	178090000	196160000	518270000	748100000	623020000	709490000	971830000	1400700000	1643000000	2570200000	1129800000
ESSAEDTKSSNSNVQSDEK	19	1	2040.87	>gi|66774164|sp|P07856.2|SERI1_BOMMO RecName: Full=Sericin 1; AltName: Full=Silk gum protein; Flags: Precursor	2,3	0	448.39	8775476000	74386000	137490000	123730000	115970000	233900000	139380000	558920000	777200000	634140000	616140000	762170000	763650000	1005300000	1513300000	1319800000
CVPVDECPDHKNCPENSHITMDPCAPTCEDPEIK	34	1	4050.66	>gi|512898429|ref|XP_004924398.1| PREDICTED: SCO-spondin-like [Bombyx mori]	3,4,5	1.4254e-46	145.83	8418320000	222680000	289630000	288470000	207930000	183200000	368700000	515230000	483820000	517250000	865160000	700960000	737800000	996030000	1506700000	534760000
TVSSGGVSEITNDGKAVEEK	20	1	2005.98	>BGIBMGA002689-PA pep:novel sequence:nscaf2529:2633940:2634155:+ gene:BGIBMGA002689 transcript:BGIBMGA002689-TA;>gi|112983118|ref|NP_001037045.1| seroin 1 precursor [Bombyx mori];>gi|19070653|gb|AAL83945.1|AF352584_1 seroin 1 [Bombyx mori]	2,3	5.8638e-160	321.72	7039760000	393510000	641500000	773320000	337020000	482250000	347800000	558100000	719800000	738840000	273430000	406570000	484510000	234340000	352060000	296710000
CDDQSSCPKPASADCPAPACK	21	1	2320.92	>gi|512898143|ref|XP_004924327.1| PREDICTED: tenascin-like [Bombyx mori]	2,3	9.1711e-151	301.59	6375780000	33343000	37955000	30244000	33169000	39738000	55641000	161630000	167810000	223720000	363780000	563970000	383780000	1020200000	1689600000	1571200000
QSSAQISSGPEGTSVSSKDR	20	1	2006.95	>gi|66774164|sp|P07856.2|SERI1_BOMMO RecName: Full=Sericin 1; AltName: Full=Silk gum protein; Flags: Precursor	2,3	1.0144e-159	318.13	6366330000	101510000	116800000	129250000	80730000	115080000	147850000	391680000	468470000	498280000	499250000	747750000	394530000	749540000	1207300000	718310000
NGSVGGTDEDSDDSSGATKGNSSK	24	1	2270.94	>gi|157889130|dbj|BAF81029.1| sericin 3 [Bombyx mori];>gi|167860164|ref|NP_001108116.1| sericin 3 precursor [Bombyx mori]	2,3	2.8195e-208	335.59	6343330000	500140000	596170000	461350000	244130000	291360000	238350000	337680000	354490000	320900000	281270000	608900000	510950000	271160000	664790000	661690000
RNWIAR	6	1	814.456	>BGIBMGA001347-PA pep:novel sequence:nscaf2053:604700:607742:- gene:BGIBMGA001347 transcript:BGIBMGA001347-TA;>gi|134484|sp|P04148.1|SI25_BOMMO RecName: Full=Fibrohexamerin; AltName: Full=25 kDa silk glycoprotein; AltName: Full=p25; Flags: Precursor;>gi|225543283|ref|NP_001139413.1| fibrohexamerin precursor [Bombyx mori];>gi|5899|emb|CAA27804.1| P25 [Bombyx mori]	2	1.1792e-09	199.27	6158380000	328650000	661670000	483910000	159910000	331180000	486670000	267120000	368100000	395980000	357340000	719840000	549820000	230400000	556420000	261370000
NIERPCPNFDIDCIR	15	1	1917.88	>gi|512891488|ref|XP_004922696.1| PREDICTED: fibrohexamerin-like [Bombyx mori];>gi|512891160|ref|XP_004922636.1| PREDICTED: fibrohexamerin-like [Bombyx mori]	2,3	5.0317e-153	338.8	5338240000	402340000	327510000	479000000	261640000	143090000	782860000	277100000	376970000	360250000	269900000	471810000	227300000	416530000	291220000	250720000
MCEPVGCECKPGFIR	15	1	1838.79	>gi|512903709|ref|XP_004925684.1| PREDICTED: SCO-spondin-like [Bombyx mori];>BGIBMGA006235-PA pep:novel sequence:nscaf2851:1089671:1100598:- gene:BGIBMGA006235 transcript:BGIBMGA006235-TA	2,3	1.3754e-58	237.46	4310294000	21777000	19707000	119330000	167110000	259010000	46130000	386200000	595470000	552050000	401930000	863820000	102930000	362280000	120530000	292020000
DITIIHIYEREHIFGK	16	1	1983.06	>BGIBMGA001347-PA pep:novel sequence:nscaf2053:604700:607742:- gene:BGIBMGA001347 transcript:BGIBMGA001347-TA;>gi|134484|sp|P04148.1|SI25_BOMMO RecName: Full=Fibrohexamerin; AltName: Full=25 kDa silk glycoprotein; AltName: Full=p25; Flags: Precursor;>gi|225543283|ref|NP_001139413.1| fibrohexamerin precursor [Bombyx mori];>gi|5899|emb|CAA27804.1| P25 [Bombyx mori]	2,3,4	5.9156e-47	226.67	3578314000	233810000	83001000	88293000	312910000	126780000	116400000	240450000	297410000	326120000	329430000	126800000	284320000	442350000	227060000	343180000
IGIVIPCKPACR	12	1	1382.75	>gi|512898143|ref|XP_004924327.1| PREDICTED: tenascin-like [Bombyx mori]	2,3	5.4171e-20	148.32	3552093600	2266000	2954800	2557800	0	12785000	0	52118000	75298000	91744000	186380000	434320000	253040000	723870000	1190800000	523960000
KYFSSNSK	8	1	959.471	>gi|512891160|ref|XP_004922636.1| PREDICTED: fibrohexamerin-like [Bombyx mori]	2,3	6.2382e-36	253.74	3168990000	105520000	123700000	85522000	187070000	305200000	213060000	400090000	252490000	312100000	363250000	674240000	79037000	53879000	13832000	0
NGSAGGTDEDSDDSSGATKGNSSK	24	1	2242.91	>gi|157889130|dbj|BAF81029.1| sericin 3 [Bombyx mori];>gi|167860164|ref|NP_001108116.1| sericin 3 precursor [Bombyx mori]	2,3	0	419.48	3076985200	1147500000	6789900	0	316320000	8025300	0	641970000	0	0	398150000	0	0	558230000	0	0
HGIETFSQIISSDKR	15	1	1716.88	>gi|139004970|dbj|BAF52531.1| beta-N-acetylglucosaminidase 1 [Bombyx mori];>gi|145651816|ref|NP_001078833.1| beta-N-acetylglucosaminidase 1 precursor [Bombyx mori];>BGIBMGA011646-PA pep:novel sequence:nscaf3031:3169300:3186954:- gene:BGIBMGA011646 transcript:BGIBMGA011646-TA	2,3	5.5398e-98	278.64	2596467000	51808000	46703000	67055000	149990000	123880000	66481000	123290000	138800000	141020000	245340000	252450000	160430000	507780000	224220000	297220000
EHIFGKR	7	1	885.482	>BGIBMGA001347-PA pep:novel sequence:nscaf2053:604700:607742:- gene:BGIBMGA001347 transcript:BGIBMGA001347-TA;>gi|134484|sp|P04148.1|SI25_BOMMO RecName: Full=Fibrohexamerin; AltName: Full=25 kDa silk glycoprotein; AltName: Full=p25; Flags: Precursor;>gi|225543283|ref|NP_001139413.1| fibrohexamerin precursor [Bombyx mori];>gi|5899|emb|CAA27804.1| P25 [Bombyx mori]	2	2.4755e-07	189.88	2594343300	270140000	237940000	174920000	108080000	185640000	141930000	323740000	163350000	193680000	250170000	320360000	0	188240000	31308000	4845300
ICPIICIINSCDCRPGYVYDDIVK	24	1	2942.38	>gi|512910090|ref|XP_004927082.1| PREDICTED: zonadhesin-like [Bombyx mori]	3	1.0511e-47	175.77	2528363000	42581000	212950000	132340000	69929000	0	74135000	100050000	251800000	92148000	237420000	114990000	412860000	499710000	0	287450000
QSSSSYQSQSYNKDSSSTNESSDGGSGSGR	30	1	3060.24	>gi|157889130|dbj|BAF81029.1| sericin 3 [Bombyx mori];>gi|167860164|ref|NP_001108116.1| sericin 3 precursor [Bombyx mori]	3	0	383.22	2180316000	0	256760000	157990000	63732000	117700000	116410000	64171000	129010000	126830000	88793000	206970000	140600000	244390000	139830000	327130000
ISQHIDKER	9	1	1124.59	>gi|139004970|dbj|BAF52531.1| beta-N-acetylglucosaminidase 1 [Bombyx mori];>gi|145651816|ref|NP_001078833.1| beta-N-acetylglucosaminidase 1 precursor [Bombyx mori];>BGIBMGA011646-PA pep:novel sequence:nscaf3031:3169300:3186954:- gene:BGIBMGA011646 transcript:BGIBMGA011646-TA	2,3	0.00080222	141.91	1905700000	88225000	83401000	67239000	84815000	124130000	76210000	193950000	123820000	102440000	268840000	299970000	10181000	332740000	49739000	0
ASSSFSASSASESSSISSDVNFEEKTD	27	1	2742.16	>gi|157889130|dbj|BAF81029.1| sericin 3 [Bombyx mori];>gi|167860164|ref|NP_001108116.1| sericin 3 precursor [Bombyx mori]	2,3	2.5518e-90	226.14	1830748000	182150000	119620000	142940000	72837000	131320000	66935000	78806000	104240000	114460000	125180000	130340000	140450000	176760000	124770000	119940000
YQTVPGDSCETYSGCVCDEDRVR	23	1	2752.12	>gi|512903709|ref|XP_004925684.1| PREDICTED: SCO-spondin-like [Bombyx mori]	3	6.5096e-82	241.38	1782506000	18860000	20538000	31816000	70192000	83682000	58548000	199980000	197490000	154510000	148480000	136170000	181630000	192770000	148350000	139490000
RPAEPDGPVTR	11	1	1193.62	>BGIBMGA013812-PA pep:novel sequence:nscaf3098:2092946:2103895:- gene:BGIBMGA013812 transcript:BGIBMGA013812-TA;>gi|164453000|gb|ABY57298.1| carboxylesterase CarE-7 [Bombyx mori];>gi|168823411|ref|NP_001108339.1| integument esterase 1 precursor [Bombyx mori]	2,3	1.9969e-45	247.13	1778156000	0	0	0	0	11557000	0	46779000	53373000	101350000	89357000	183510000	165600000	168020000	595120000	363490000
GIRPDAMSPAWCSQHDSK	18	1	2041.91	>gi|139004970|dbj|BAF52531.1| beta-N-acetylglucosaminidase 1 [Bombyx mori];>gi|145651816|ref|NP_001078833.1| beta-N-acetylglucosaminidase 1 precursor [Bombyx mori]	2,3,4	1.0579e-31	189.77	1718221000	21844000	50014000	25079000	13519000	33986000	90187000	92412000	148950000	141180000	181150000	281310000	150860000	161500000	218220000	108010000
SSNSNVQSDEKSASQSSSSR	20	1	2070.91	>gi|66774164|sp|P07856.2|SERI1_BOMMO RecName: Full=Sericin 1; AltName: Full=Silk gum protein; Flags: Precursor	2,3	2.9944e-160	324.12	1684059000	0	0	19882000	21423000	41058000	32306000	114380000	162740000	141780000	105960000	126810000	109550000	270850000	275420000	261900000
ICDSTAFQEIIDRGEEVCAK	20	1	2340.07	>gi|512908375|ref|XP_004926666.1| PREDICTED: alaserpin-like [Bombyx mori];>BGIBMGA008829-PA pep:novel sequence:nscaf2925:450509:458546:+ gene:BGIBMGA008829 transcript:BGIBMGA008829-TA	2,3	4.8361e-72	236.16	1624530000	87945000	48554000	58467000	158870000	48558000	0	71613000	99319000	206690000	206580000	125380000	180930000	172540000	56034000	103050000
SEAQSVIEQCKDK	13	1	1520.71	>gi|164448664|ref|NP_001106744.1| antennal binding protein precursor [Bombyx mori];>gi|87248601|gb|ABD36353.1| antennal binding protein [Bombyx mori];>BGIBMGA002626-PA pep:novel sequence:nscaf2529:1442664:1447992:- gene:BGIBMGA002626 transcript:BGIBMGA002626-TA	2,3	8.3698e-27	211.77	1451565000	53512000	42113000	47644000	74485000	82035000	145640000	104670000	97040000	123680000	161080000	202900000	100670000	48554000	113570000	53972000
YPSGVEVEEGNEITPTQVKDEPSVK	25	1	2730.32	>gi|512891705|ref|XP_004922749.1| PREDICTED: phosphatidylethanolamine-binding protein homolog F40A3.3-like [Bombyx mori];>BGIBMGA013261-PA pep:novel sequence:nscaf3063:2745004:2753173:+ gene:BGIBMGA013261 transcript:BGIBMGA013261-TA	3	2.3918e-164	310.4	1423115000	18972000	20532000	15265000	33861000	17461000	34482000	46537000	52369000	52244000	178730000	159010000	73382000	321280000	216330000	182660000
IIERDEFNHIDFIWAK	16	1	2045.04	>BGIBMGA012648-PA pep:novel sequence:nscaf3053:11646:12845:- gene:BGIBMGA012648 transcript:BGIBMGA012648-TA;>gi|512909767|ref|XP_004927001.1| PREDICTED: lipase 1-like [Bombyx mori]	2,3,4	2.7913e-27	195.38	1316565000	42558000	25724000	13928000	71324000	73050000	38138000	82467000	80563000	94634000	138650000	105790000	110810000	228770000	85879000	124280000
SSTTCAPTENADATATAAASAASSAATKA	29	1	2655.19	>gi|512886120|ref|XP_004921708.1| PREDICTED: uncharacterized protein YBL113C-like [Bombyx mori]	2,3	3.0801e-79	210.39	1302450000	262560000	70162000	62204000	187850000	119910000	131210000	32684000	32725000	57244000	75092000	36797000	66824000	55946000	57607000	53635000
KSEVITNVVNK	11	1	1229.7	>BGIBMGA004397-PA pep:novel sequence:nscaf2795:1644958:1645728:- gene:BGIBMGA004397 transcript:BGIBMGA004397-TA;>gi|379046478|gb|AFC87800.1| 30K protein 2 [Bombyx mori];>gi|525342977|ref|NP_001266309.1| low molecular mass 30 kDa lipoprotein 19G1-like precursor [Bombyx mori];>gi|334359277|pdb|3PUB|A Chain A, Crystal Structure Of The Bombyx Mori Low Molecular Weight Lipoprotein 7 (Bmlp7);>gi|334359…	2,3	5.8719e-87	303.71	1199503800	232500000	280370000	301020000	24845000	36890000	38568000	40061000	37524000	43987000	36415000	53320000	39993000	11066000	17979000	4965800
YKNEESNVEIENIVIEMTTFK	21	1	2529.23	>BGIBMGA012994-PA pep:novel sequence:nscaf3058:4180230:4218615:+ gene:BGIBMGA012994 transcript:BGIBMGA012994-TA;>gi|512917546|ref|XP_004928913.1| PREDICTED: vanin-like protein 1-like [Bombyx mori]	2,3	2.1809e-56	203.64	1126768000	406590000	173180000	167490000	23397000	26732000	0	54778000	51960000	64016000	23749000	43828000	33254000	14193000	10517000	33084000
SCSQIGKPISCPR	13	1	1488.72	>BGIBMGA004728-PA pep:novel sequence:nscaf2814:421025:435042:- gene:BGIBMGA004728 transcript:BGIBMGA004728-TA	2,3	8.929e-21	189.99	1109210000	67721000	101660000	98662000	32933000	47590000	13997000	17035000	15710000	15090000	22392000	113860000	100790000	136960000	217730000	107080000
PYFKPTPFPGAR	12	1	1376.72	>gi|512936349|ref|XP_004933497.1| PREDICTED: uncharacterized protein LOC101746878 [Bombyx mori]	2,3	2.3363e-14	172.11	1107215100	7135100	10155000	0	12336000	14299000	26596000	56644000	50488000	66710000	132910000	140240000	144920000	110060000	250120000	84602000
DITAASKDDSR	11	1	1177.56	>gi|112984400|ref|NP_001037506.1| sericin 1 precursor [Bombyx mori];>gi|66774164|sp|P07856.2|SERI1_BOMMO RecName: Full=Sericin 1; AltName: Full=Silk gum protein; Flags: Precursor	2,3	2.4064e-35	234.61	1072594000	20035000	0	15450000	12940000	27263000	20358000	63498000	62211000	70452000	88343000	129360000	81214000	157400000	177100000	146970000
YVDIIVNSETIADEYKPR	18	1	2124.07	>BGIBMGA005828-PA pep:novel sequence:nscaf2838:2437325:2438284:+ gene:BGIBMGA005828 transcript:BGIBMGA005828-TA;>gi|512896441|ref|XP_004923912.1| PREDICTED: alcohol dehydrogenase 2-like [Bombyx mori]	2,3	1.8432e-95	274.56	1067459300	9838500	4740100	6010100	15493000	6549600	21332000	53103000	39811000	87248000	75091000	66051000	69492000	310920000	126920000	174860000
IEDCPADASCNSDPNAIIAQCPQPCPSTCEAPNAVPCKK	39	1	4341.85	>gi|512903709|ref|XP_004925684.1| PREDICTED: SCO-spondin-like [Bombyx mori];>BGIBMGA006235-PA pep:novel sequence:nscaf2851:1089671:1100598:- gene:BGIBMGA006235 transcript:BGIBMGA006235-TA	3,4	1.6459e-132	214.03	1056471000	16744000	0	12039000	43532000	45238000	58518000	66575000	81307000	87714000	149820000	88819000	48015000	130550000	125810000	101790000
SVNDNQCIPAKECPPVK	17	1	1954.92	>gi|512903709|ref|XP_004925684.1| PREDICTED: SCO-spondin-like [Bombyx mori];>BGIBMGA006235-PA pep:novel sequence:nscaf2851:1089671:1100598:- gene:BGIBMGA006235 transcript:BGIBMGA006235-TA	2,3	3.3331e-18	157.91	1005461000	20407000	13596000	26721000	33995000	58918000	31774000	89509000	101710000	97128000	74044000	114040000	130430000	45396000	109300000	58493000
IAYGDGVDKHTEIVSWK	17	1	1916.96	>gi|379046488|gb|AFC87805.1| 30K protein 7 [Bombyx mori];>BGIBMGA004399-PA pep:novel sequence:nscaf2795:1629929:1630699:- gene:BGIBMGA004399 transcript:BGIBMGA004399-TA;>gi|126419|sp|P09338.1|LP5_BOMMO RecName: Full=Low molecular 30 kDa lipoprotein PBMHPC-23; Flags: Precursor;>gi|5896|emb|CAA30437.1| unnamed protein product [Bombyx mori];>gi|162461355|ref|NP_001095198.2| low molecular 30 kDa lipo…	2,3,4	2.7951e-18	159.19	1003195800	208080000	274510000	252280000	17436000	19027000	27094000	25105000	24320000	26456000	36629000	31976000	37901000	7138800	15243000	0
TCIQGICRPQK	11	1	1359.68	>gi|512898143|ref|XP_004924327.1| PREDICTED: tenascin-like [Bombyx mori];>BGIBMGA010889-PA pep:novel sequence:nscaf3005:1095501:1101081:+ gene:BGIBMGA010889 transcript:BGIBMGA010889-TA	2,3	1.0145e-14	189.57	997666700	21457000	34146000	34498000	9473700	13029000	17223000	29572000	28776000	28982000	63532000	85579000	49909000	171820000	290590000	119080000
DKTEEVVK	8	1	946.497	>BGIBMGA005069-PA pep:novel sequence:nscaf2823:2053000:2055214:- gene:BGIBMGA005069 transcript:BGIBMGA005069-TA;>gi|512886771|ref|XP_004921814.1| PREDICTED: uncharacterized protein LOC101741789 [Bombyx mori]	2	0.00048993	160.59	962705100	73195000	53530000	34626000	52164000	79341000	56389000	123520000	67538000	68264000	109970000	121540000	39595000	44174000	35251000	3608100
TGQDAADKAFEIFQCYYK	18	1	2153.97	>gi|164448664|ref|NP_001106744.1| antennal binding protein precursor [Bombyx mori];>gi|87248601|gb|ABD36353.1| antennal binding protein [Bombyx mori];>BGIBMGA002626-PA pep:novel sequence:nscaf2529:1442664:1447992:- gene:BGIBMGA002626 transcript:BGIBMGA002626-TA	2,3	2.9603e-64	230.89	947075000	31361000	34228000	33940000	99125000	0	0	63681000	118190000	84399000	91771000	121920000	75215000	75016000	50508000	67721000
GKEPIVR	7	1	797.476	>gi|512891488|ref|XP_004922696.1| PREDICTED: fibrohexamerin-like [Bombyx mori];>gi|512891160|ref|XP_004922636.1| PREDICTED: fibrohexamerin-like [Bombyx mori]	2	0.0023253	139.31	939004700	67339000	19722000	2244000	173920000	45308000	0	282990000	3698800	0	297880000	5176900	0	40726000	0	0
SIEYESQGQGSIVQNVVNNIIIDKR	25	1	2802.45	>gi|126416|sp|P09335.1|LP2_BOMMO RecName: Full=Low molecular 30 kDa lipoprotein PBMHP-12; Flags: Precursor;>gi|156119320|ref|NP_001095196.1| low molecular 30 kDa lipoprotein PBMHP-12 precursor [Bombyx mori];>gi|379046488|gb|AFC87805.1| 30K protein 7 [Bombyx mori];>BGIBMGA004399-PA pep:novel sequence:nscaf2795:1629929:1630699:- gene:BGIBMGA004399 transcript:BGIBMGA004399-TA	3	1.7222e-184	315.27	926409400	237680000	407660000	128280000	8622400	0	0	47112000	18513000	18397000	33308000	0	26837000	0	0	0
TGSAGGSDEDSDDSSGATKGNSSK	24	1	2215.89	>gi|157889130|dbj|BAF81029.1| sericin 3 [Bombyx mori];>gi|167860164|ref|NP_001108116.1| sericin 3 precursor [Bombyx mori]	2,3	1.2097e-233	345.66	866934000	516100000	0	0	183690000	0	0	66906000	0	0	0	0	0	74136000	0	26102000
IMSTEDKQYIK	11	1	1354.68	>BGIBMGA004394-PA pep:novel sequence:nscaf2795:1681491:1682261:- gene:BGIBMGA004394 transcript:BGIBMGA004394-TA;>gi|112984502|ref|NP_001037486.1| low molecular 30 kDa lipoprotein PBMHP-6 precursor [Bombyx mori];>gi|126415|sp|P09334.1|LP1_BOMMO RecName: Full=Low molecular 30 kDa lipoprotein PBMHP-6; Flags: Precursor;>gi|225905552|gb|ACO35750.1| 30 kDa protein precursor [Bombyx mori];>gi|379046494|…	2,3	4.6237e-11	168.74	861013900	99106000	223170000	231140000	21501000	18974000	24301000	39565000	39101000	43655000	24313000	29343000	53955000	4320000	8569900	0
YGAYSGSEMYTTEEIREIIHYAK	23	1	2710.26	>gi|139004970|dbj|BAF52531.1| beta-N-acetylglucosaminidase 1 [Bombyx mori];>gi|145651816|ref|NP_001078833.1| beta-N-acetylglucosaminidase 1 precursor [Bombyx mori];>BGIBMGA011646-PA pep:novel sequence:nscaf3031:3169300:3186954:- gene:BGIBMGA011646 transcript:BGIBMGA011646-TA	3,4	1.7752e-39	169.19	829640000	20340000	16325000	15920000	31650000	0	0	37396000	42718000	38865000	133710000	73038000	46092000	195090000	61756000	116740000
ISNIINAMGKEEIFGPR	17	1	1887.99	>BGIBMGA012648-PA pep:novel sequence:nscaf3053:11646:12845:- gene:BGIBMGA012648 transcript:BGIBMGA012648-TA;>gi|512909767|ref|XP_004927001.1| PREDICTED: lipase 1-like [Bombyx mori]	2,3	4.1558e-31	185.02	823996000	26896000	10185000	16016000	40846000	40674000	28644000	61866000	75218000	52177000	133010000	56056000	72687000	87280000	45745000	76696000
DQPIIYPNYITEEKDIENIEK	21	1	2563.27	>gi|512912220|ref|XP_004927601.1| PREDICTED: glucose dehydrogenase [acceptor]-like [Bombyx mori];>gi|512938329|ref|XP_004933980.1| PREDICTED: glucose dehydrogenase [acceptor]-like, partial [Bombyx mori];>gi|512937571|ref|XP_004933796.1| PREDICTED: glucose dehydrogenase [acceptor]-like, partial [Bombyx mori]	3	4.5779e-47	192.98	815555000	67470000	50566000	43340000	49958000	0	76342000	51791000	43552000	0	119850000	67529000	106640000	63867000	33474000	41176000
EGYIKDDSGK	10	1	1110.52	>gi|512898143|ref|XP_004924327.1| PREDICTED: tenascin-like [Bombyx mori];>BGIBMGA010889-PA pep:novel sequence:nscaf3005:1095501:1101081:+ gene:BGIBMGA010889 transcript:BGIBMGA010889-TA;>BGIBMGA010892-PA pep:novel sequence:nscaf3005:1139234:1144269:+ gene:BGIBMGA010892 transcript:BGIBMGA010892-TA	2,3	2.1549e-12	180.97	812308800	22951000	24620000	21283000	8381800	19094000	0	18132000	31551000	29573000	44798000	66145000	59430000	142110000	152970000	171270000
VYSIYDIDIVKK	12	1	1454.8	>BGIBMGA005828-PA pep:novel sequence:nscaf2838:2437325:2438284:+ gene:BGIBMGA005828 transcript:BGIBMGA005828-TA;>gi|512896441|ref|XP_004923912.1| PREDICTED: alcohol dehydrogenase 2-like [Bombyx mori]	2,3	3.9084e-09	150.06	810529500	7706100	0	5672200	15937000	13676000	3926200	24865000	26035000	33626000	108580000	43224000	62962000	206190000	103120000	155010000
VSIEIGPTPDFANDKR	16	1	1757.89	>gi|512890758|ref|XP_004922568.1| PREDICTED: microvitellogenin-like [Bombyx mori];>BGIBMGA004476-PA pep:novel sequence:nscaf2795:2342414:2343334:+ gene:BGIBMGA004476 transcript:BGIBMGA004476-TA	2,3	1.0167e-58	230.86	763921000	12755000	11920000	11716000	36189000	27917000	21561000	23913000	34020000	30792000	101350000	43311000	102830000	125950000	79829000	99868000
DIFEEGRIEIQGVSHK	16	1	1855.94	>gi|512908375|ref|XP_004926666.1| PREDICTED: alaserpin-like [Bombyx mori]	3	6.8977e-14	153.24	750730000	60479000	26625000	19826000	37931000	73262000	20798000	47745000	28082000	25613000	104950000	60392000	54851000	73729000	39224000	77223000
SVIDAAYDAIDKNR	14	1	1549.77	>gi|512931794|ref|XP_004932389.1| PREDICTED: apolipoprotein D-like isoform X1 [Bombyx mori];>gi|512931798|ref|XP_004932390.1| PREDICTED: apolipoprotein D-like isoform X2 [Bombyx mori];>BGIBMGA002704-PA pep:novel sequence:nscaf2529:4202485:4205359:+ gene:BGIBMGA002704 transcript:BGIBMGA002704-TA	2,3	3.9262e-61	256.95	738558000	16156000	12215000	10421000	55707000	46642000	21514000	27983000	37539000	44601000	73772000	53430000	56955000	109090000	77865000	94668000
NDIIFCQIVDEEKCEYGCACK	21	1	2650.12	>gi|512898143|ref|XP_004924327.1| PREDICTED: tenascin-like [Bombyx mori];>BGIBMGA010889-PA pep:novel sequence:nscaf3005:1095501:1101081:+ gene:BGIBMGA010889 transcript:BGIBMGA010889-TA	2,3	5.9233e-96	256.08	734426200	15795000	11650000	15786000	18285000	13438000	6461200	15625000	19879000	48498000	82470000	40523000	47419000	205530000	72837000	120230000
SSTDFAFFKEDSIPMAEIYK	20	1	2325.09	>BGIBMGA009027-PA pep:novel sequence:nscaf2930:4729291:4734037:+ gene:BGIBMGA009027 transcript:BGIBMGA009027-TA;>gi|379327811|gb|AFD02109.1| silkworm storage protein [Bombyx mori];>gi|356713490|gb|AET36899.1| arylphorin [Bombyx mori];>gi|379698962|ref|NP_001243953.1| transcription factor Sp3 precursor [Bombyx mori]	2,3	7.804e-31	168.27	694584500	203500000	228340000	244500000	0	0	0	0	0	0	6261000	0	4482600	7500900	0	0
KIDIAPTVESDAAAIPEIK	19	1	1980.08	>BGIBMGA005301-PA pep:novel sequence:nscaf2828:5345544:5346314:- gene:BGIBMGA005301 transcript:BGIBMGA005301-TA	2,3	1.208e-30	172.5	646555000	49257000	16633000	16262000	46825000	41876000	58167000	37359000	38083000	37478000	86976000	47473000	94390000	46080000	10393000	19303000
NSNEFVIFKEDSVPMTEIMK	20	1	2357.13	>BGIBMGA009028-PA pep:novel sequence:nscaf2930:4749873:4754183:+ gene:BGIBMGA009028 transcript:BGIBMGA009028-TA;>gi|124430725|ref|NP_001037590.1| sex-specific storage-protein 2 precursor [Bombyx mori];>gi|95103012|gb|ABF51447.1| arylphorin [Bombyx mori];>gi|1174445|sp|P20613.2|SSP2_BOMMO RecName: Full=Sex-specific storage-protein 2; Short=SP 2; AltName: Full=Arylphorin; Flags: Precursor;>gi|15604…	2,3	1.107e-38	189.07	645014600	298420000	149740000	180900000	4161100	0	0	0	0	2721300	9072200	0	0	0	0	0
CVIPEDCTPTCGKDEVYNDCIQGYCQPK	28	1	3405.41	>BGIBMGA004728-PA pep:novel sequence:nscaf2814:421025:435042:- gene:BGIBMGA004728 transcript:BGIBMGA004728-TA	3	2.6196e-68	197.12	644228000	35453000	30720000	33595000	29707000	29247000	22698000	53056000	49947000	64581000	44078000	62735000	55112000	50525000	53369000	29405000
ADEPCEAGCACKPGHYR	17	1	1976.79	>gi|512897969|ref|XP_004924283.1| PREDICTED: inducible metalloproteinase inhibitor protein-like isoform X1 [Bombyx mori];>gi|512897973|ref|XP_004924284.1| PREDICTED: inducible metalloproteinase inhibitor protein-like isoform X2 [Bombyx mori];>BGIBMGA010891-PA pep:novel sequence:nscaf3005:1125365:1133282:+ gene:BGIBMGA010891 transcript:BGIBMGA010891-TA	3,4	3.1065e-31	188.31	640425000	53568000	83929000	27143000	32220000	32801000	47989000	17926000	52172000	47889000	39774000	90608000	69013000	0	23640000	21753000
IPNFAFSFPSPDNIKK	16	1	1820.95	>gi|112983114|ref|NP_001037046.1| seroin 2 precursor [Bombyx mori];>gi|19070655|gb|AAL83946.1|AF352585_1 seroin 2 [Bombyx mori]	2,3	4.4437e-10	136.57	623877000	108700000	36600000	53012000	51478000	48863000	29288000	16726000	32358000	36285000	52827000	47384000	38162000	32539000	18800000	20855000
TKNEATATIIDR	12	1	1331.7	>BGIBMGA012994-PA pep:novel sequence:nscaf3058:4180230:4218615:+ gene:BGIBMGA012994 transcript:BGIBMGA012994-TA;>gi|512917546|ref|XP_004928913.1| PREDICTED: vanin-like protein 1-like [Bombyx mori]	2,3	5.7009e-52	247.32	623110000	140090000	181220000	219390000	11317000	21779000	26137000	0	0	23177000	0	0	0	0	0	0
GTMVANINGEVIEKK	15	1	1601.84	>gi|112983114|ref|NP_001037046.1| seroin 2 precursor [Bombyx mori];>gi|19070655|gb|AAL83946.1|AF352585_1 seroin 2 [Bombyx mori]	2,3	2.0087e-63	184.76	590157000	32794000	46362000	53187000	43861000	46816000	36002000	49944000	55444000	41924000	24609000	30266000	29552000	33135000	31144000	35117000
FTPFAQRPDYYNIHTEENYER	21	1	2689.22	>BGIBMGA009028-PA pep:novel sequence:nscaf2930:4749873:4754183:+ gene:BGIBMGA009028 transcript:BGIBMGA009028-TA;>gi|124430725|ref|NP_001037590.1| sex-specific storage-protein 2 precursor [Bombyx mori];>gi|95103012|gb|ABF51447.1| arylphorin [Bombyx mori];>gi|1174445|sp|P20613.2|SSP2_BOMMO RecName: Full=Sex-specific storage-protein 2; Short=SP 2; AltName: Full=Arylphorin; Flags: Precursor;>gi|15604…	3,4	2.1631e-68	227.8	589484800	183470000	131790000	233220000	4850900	5497000	3633500	0	4983100	5795000	4506700	8017100	3721500	0	0	0
EFNDAIEIDTIVNASGDRK	19	1	2106.02	>gi|379046488|gb|AFC87805.1| 30K protein 7 [Bombyx mori];>BGIBMGA004399-PA pep:novel sequence:nscaf2795:1629929:1630699:- gene:BGIBMGA004399 transcript:BGIBMGA004399-TA	2,3	2.9495e-59	226.74	585757600	207580000	66615000	101170000	24545000	14610000	17857000	13775000	36537000	15753000	38349000	12481000	16615000	9619500	3376300	6874800
IIHKPGQGK	9	1	976.582	>gi|112984400|ref|NP_001037506.1| sericin 1 precursor [Bombyx mori];>gi|66774164|sp|P07856.2|SERI1_BOMMO RecName: Full=Sericin 1; AltName: Full=Silk gum protein; Flags: Precursor	2,3	4.4889e-06	145.16	576855500	17004000	19522000	20273000	8482500	10724000	57498000	55510000	17830000	62093000	51887000	108010000	60124000	32183000	0	55715000
YGKECEEYQVVTEDGYIITIFR	22	1	2711.28	>BGIBMGA012648-PA pep:novel sequence:nscaf3053:11646:12845:- gene:BGIBMGA012648 transcript:BGIBMGA012648-TA;>gi|512909767|ref|XP_004927001.1| PREDICTED: lipase 1-like [Bombyx mori]	2,3	7.561e-39	160.77	565635000	10650000	11031000	0	22294000	0	0	33213000	48041000	27738000	59302000	36257000	50819000	158330000	44897000	63063000
NDEGVCVRDDCDDSCNGDPNAVVGCGVNCNR	31	1	3498.33	>gi|512910090|ref|XP_004927082.1| PREDICTED: zonadhesin-like [Bombyx mori];>BGIBMGA004728-PA pep:novel sequence:nscaf2814:421025:435042:- gene:BGIBMGA004728 transcript:BGIBMGA004728-TA	3	7.1175e-53	162.44	544757000	18683000	25569000	33052000	23847000	13492000	25582000	38983000	27982000	42683000	45902000	36039000	58102000	51458000	68877000	34506000
AADMIKEDHEIIII	14	1	1609.84	>gi|512912220|ref|XP_004927601.1| PREDICTED: glucose dehydrogenase [acceptor]-like [Bombyx mori]	2,3	0.00020997	92.925	521029800	51921000	7995700	8335700	60785000	60935000	42670000	24152000	10033000	10627000	63823000	14405000	55354000	68714000	6376400	34903000
VPCITDYCPVNDTRGEVICDIPNPCISGCVCNSYYK	36	1	4294.86	>gi|512903709|ref|XP_004925684.1| PREDICTED: SCO-spondin-like [Bombyx mori];>BGIBMGA006235-PA pep:novel sequence:nscaf2851:1089671:1100598:- gene:BGIBMGA006235 transcript:BGIBMGA006235-TA	3	7.5037e-105	213.52	504824000	0	0	0	15294000	0	0	71115000	56232000	65439000	105470000	59705000	55073000	76496000	0	0
ISCECDEKFR	10	1	1342.56	>gi|512918061|ref|XP_004929039.1| PREDICTED: phospholipase A2-like [Bombyx mori];>BGIBMGA012910-PA pep:novel sequence:nscaf3058:446767:449288:- gene:BGIBMGA012910 transcript:BGIBMGA012910-TA	3	1.126e-07	175.73	501979000	65748000	83334000	82319000	20314000	38394000	40861000	22853000	26198000	30260000	21642000	36518000	19601000	0	13937000	0
DRPIYK	6	1	790.434	>gi|139004970|dbj|BAF52531.1| beta-N-acetylglucosaminidase 1 [Bombyx mori];>gi|145651816|ref|NP_001078833.1| beta-N-acetylglucosaminidase 1 precursor [Bombyx mori];>BGIBMGA011646-PA pep:novel sequence:nscaf3031:3169300:3186954:- gene:BGIBMGA011646 transcript:BGIBMGA011646-TA	2	0.050969	116.11	482720000	0	0	0	0	0	0	0	0	0	128310000	0	0	157350000	197060000	0
YDRPDVIK	8	1	1004.53	>gi|512890758|ref|XP_004922568.1| PREDICTED: microvitellogenin-like [Bombyx mori];>BGIBMGA004476-PA pep:novel sequence:nscaf2795:2342414:2343334:+ gene:BGIBMGA004476 transcript:BGIBMGA004476-TA;>gi|379046526|gb|AFC87824.1| 30K protein 26 [Bombyx mori];>gi|512938651|ref|XP_004934056.1| PREDICTED: microvitellogenin-like, partial [Bombyx mori];>gi|379046532|gb|AFC87827.1| 30K protein 29, partial [Bo…	2,3	0.0036421	126.24	471929100	8545100	15455000	11694000	0	10823000	21669000	0	42060000	18398000	72900000	84631000	69047000	59287000	57420000	0
VNACDCKDGYYIDENTGK	18	1	2120.88	>BGIBMGA004727-PA pep:novel sequence:nscaf2814:486479:490449:- gene:BGIBMGA004727 transcript:BGIBMGA004727-TA;>gi|512884975|ref|XP_004921521.1| PREDICTED: tenascin-like, partial [Bombyx mori]	3	4.6806e-24	169.28	471769800	10059000	12352000	14611000	10225000	11895000	9036800	0	28498000	38211000	45108000	41631000	36396000	65331000	88673000	59743000
INKPQTDIVAFGIWGR	16	1	1813.98	>BGIBMGA012994-PA pep:novel sequence:nscaf3058:4180230:4218615:+ gene:BGIBMGA012994 transcript:BGIBMGA012994-TA;>gi|512917546|ref|XP_004928913.1| PREDICTED: vanin-like protein 1-like [Bombyx mori]	2,3	2.1107e-19	170.42	464248200	122700000	94707000	77604000	26137000	15173000	12999000	7130100	24415000	0	12214000	11869000	21522000	20162000	9279500	8336600
ESSAEDTKSSNSNVQSDETGEEEEIFDVVSYQK	33	1	3666.58	>gi|112984400|ref|NP_001037506.1| sericin 1 precursor [Bombyx mori]	3	2.0385e-151	262.98	432621900	0	0	0	7637900	15902000	0	26337000	40871000	33992000	58260000	32714000	48931000	82019000	33889000	52069000
NKAEYIECDITTDIDTVSK	19	1	2214.04	>BGIBMGA005828-PA pep:novel sequence:nscaf2838:2437325:2438284:+ gene:BGIBMGA005828 transcript:BGIBMGA005828-TA;>gi|512896441|ref|XP_004923912.1| PREDICTED: alcohol dehydrogenase 2-like [Bombyx mori]	2,3	1.0848e-38	193.84	427821400	0	0	0	2493900	3754500	0	14680000	16624000	12242000	36969000	19104000	39050000	143080000	41247000	98577000
FGGSDDNNSEKSETSQVDVQSIDVGK	26	1	2741.23	>BGIBMGA005069-PA pep:novel sequence:nscaf2823:2053000:2055214:- gene:BGIBMGA005069 transcript:BGIBMGA005069-TA;>gi|512886771|ref|XP_004921814.1| PREDICTED: uncharacterized protein LOC101741789 [Bombyx mori]	3	1.1136e-67	206.32	426225000	12070000	12011000	14313000	21401000	28017000	19356000	28902000	35903000	40563000	62850000	60389000	41543000	17211000	16688000	15008000
CNQNEVFDICPAPCPPRR	18	1	2228.99	>BGIBMGA004727-PA pep:novel sequence:nscaf2814:486479:490449:- gene:BGIBMGA004727 transcript:BGIBMGA004727-TA	3	1.5041e-79	260.12	423361000	15950000	19609000	26761000	15005000	14272000	16153000	28387000	24327000	24107000	25952000	24792000	40373000	43492000	64959000	39222000
CTRPNEVWDSCPSTCIYENCNDVDNPNVVCDDSCK	35	1	4278.68	>gi|512903709|ref|XP_004925684.1| PREDICTED: SCO-spondin-like [Bombyx mori];>BGIBMGA006235-PA pep:novel sequence:nscaf2851:1089671:1100598:- gene:BGIBMGA006235 transcript:BGIBMGA006235-TA	3,4	4.4588e-73	177.71	418604200	10196000	6022800	5027400	11730000	15743000	0	21773000	26703000	33912000	118560000	41651000	35839000	31094000	28604000	31749000
IYDFEAAWDAIIASSDSSFINEEYCIVKR	29	1	3411.6	>BGIBMGA009393-PA pep:novel sequence:nscaf2951:871868:884756:- gene:BGIBMGA009393 transcript:BGIBMGA009393-TA;>gi|304443558|gb|ADM35104.1| FIB-L protein [Bombyx mori];>gi|112984494|ref|NP_001037488.1| fibroin light chain precursor [Bombyx mori]	3	2.1916e-47	161.49	416382000	33528000	66154000	33084000	0	0	0	30129000	91829000	73232000	41756000	19944000	0	0	12863000	13863000
IAVDKETIQFASGIK	15	1	1618.89	>BGIBMGA007254-PA pep:novel sequence:nscaf2876:1468979:1482896:- gene:BGIBMGA007254 transcript:BGIBMGA007254-TA;>gi|112984054|ref|NP_001037422.1| yellow-d precursor [Bombyx mori];>gi|379046450|gb|AFC87786.1| yellow-d [Bombyx mori];>gi|86450717|gb|ABC96694.1| yellow-d [Bombyx mori]	2,3	6.6559e-27	195.54	395544600	0	0	0	8936700	9992300	0	22546000	8511600	31256000	81092000	55886000	55423000	54356000	28513000	39032000
CTKPNEVFDECPK	13	1	1622.71	>BGIBMGA004727-PA pep:novel sequence:nscaf2814:486479:490449:- gene:BGIBMGA004727 transcript:BGIBMGA004727-TA	2,3	3.1393e-07	147.35	378823500	16650000	21423000	29341000	8800500	17871000	11094000	20677000	16010000	27608000	19162000	34013000	31801000	30796000	60561000	33016000
IADNPVDEDKPADISPDAPK	20	1	2106.01	>BGIBMGA005301-PA pep:novel sequence:nscaf2828:5345544:5346314:- gene:BGIBMGA005301 transcript:BGIBMGA005301-TA;>gi|116272505|gb|ABJ97188.1| hypothetical protein [Bombyx mori];>gi|148298789|ref|NP_001091801.1| uncharacterized protein LOC778506 precursor [Bombyx mori]	2,3	1.3686e-48	211.49	368312000	24205000	15242000	22905000	11624000	18421000	19824000	17005000	23534000	26085000	37932000	85479000	43178000	11840000	11038000	0
ERNVHYVSDGEAVAASSDAR	20	1	2131.99	>gi|66774164|sp|P07856.2|SERI1_BOMMO RecName: Full=Sericin 1; AltName: Full=Silk gum protein; Flags: Precursor	3,4	9.0615e-31	166.06	343376000	0	0	0	0	0	0	12243000	0	13077000	31260000	53757000	0	101990000	60225000	70824000
SQSCPSDEPCEVGCVCKR	18	1	2153.86	>gi|512898143|ref|XP_004924327.1| PREDICTED: tenascin-like [Bombyx mori];>BGIBMGA010889-PA pep:novel sequence:nscaf3005:1095501:1101081:+ gene:BGIBMGA010889 transcript:BGIBMGA010889-TA	2,3	8.402e-19	161.19	343148900	0	9485900	11082000	0	3626000	0	16027000	16753000	18430000	22185000	26961000	33113000	47290000	83943000	54253000
IIRGEDHCGIESSIVTGEPFIDEH	24	1	2709.27	>BGIBMGA007061-PA pep:novel sequence:nscaf2865:826993:828006:+ gene:BGIBMGA007061 transcript:BGIBMGA007061-TA;>gi|112983908|ref|NP_001036850.1| cathepsin B precursor [Bombyx mori];>gi|13548667|dbj|BAB40804.1| cathepsin B [Bombyx mori]	3,4	6.0268e-48	178.41	341824700	99550000	46007000	42365000	17065000	0	3732000	7754700	8635200	10120000	24380000	12412000	24193000	23599000	6934800	15077000
ISTVEDGEEIRNEFSNVVEFR	21	1	2468.18	>BGIBMGA012648-PA pep:novel sequence:nscaf3053:11646:12845:- gene:BGIBMGA012648 transcript:BGIBMGA012648-TA;>gi|512909767|ref|XP_004927001.1| PREDICTED: lipase 1-like [Bombyx mori]	3	1.1405e-89	210.06	335642000	0	0	0	42852000	0	0	0	0	0	0	0	0	176780000	0	116010000
CVPVDECPDQKNCPENSHITMDPCAPTCEDPEIK	34	1	4041.66	>gi|512898429|ref|XP_004924398.1| PREDICTED: SCO-spondin-like [Bombyx mori]	4	1.0555e-08	66.083	320400000	0	0	12827000	0	0	0	26282000	31256000	43517000	45059000	45415000	30885000	30793000	37620000	16746000
MVVVIPDKIDGIPAVIEK	18	1	1935.11	>BGIBMGA001983-PA pep:novel sequence:nscaf2204:4280050:4285863:+ gene:BGIBMGA001983 transcript:BGIBMGA001983-TA;>gi|14028769|gb|AAK52495.1|AF361483_1 chymotrypsin inhibitor CI-8A [Bombyx mori];>gi|112983471|ref|NP_001037530.1| antichymotrypsin-1 precursor [Bombyx mori];>gi|217206|dbj|BAA02995.1| antichymotrypsin precursor [Bombyx mori];>gi|416571|sp|Q03383.1|ACH1_BOMMO RecName: Full=Antichymotryp…	2,3	2.0147e-18	153.86	318334200	89227000	104960000	119510000	4637200	0	0	0	0	0	0	0	0	0	0	0
HVYTVSGDEDHIRAEIFK	18	1	2115.04	>BGIBMGA007061-PA pep:novel sequence:nscaf2865:826993:828006:+ gene:BGIBMGA007061 transcript:BGIBMGA007061-TA;>gi|112983908|ref|NP_001036850.1| cathepsin B precursor [Bombyx mori];>gi|13548667|dbj|BAB40804.1| cathepsin B [Bombyx mori]	3,4	1.0058e-18	159.88	310734800	103600000	37143000	43905000	9619500	9741200	3751000	11904000	5937600	18665000	19238000	7074900	6213700	20411000	5907900	7623000
YAYDSSEDKCVEFIYGGCQANANNFETIEECEAACI	36	1	4226.71	>gi|112983122|ref|NP_001037044.1| trypsin inhibitor precursor [Bombyx mori];>gi|19070651|gb|AAL83944.1|AF352583_1 Kazal-type serine proteinase inhibitor 1 [Bombyx mori];>gi|27151479|sp|P81902.1|CSTI_BOMMO RecName: Full=Trypsin inhibitor; AltName: Full=Cocoon shell-associated trypsin inhibitor; Short=CSTI;>gi|512894069|ref|XP_004923343.1| PREDICTED: protease inhibitor bitisilin-3-like [Bombyx mori]	3	1.4657e-08	57.076	308891000	30767000	21820000	0	55504000	52340000	0	0	0	0	45444000	38099000	30356000	34561000	0	0
YDKDNIFYIYNR	12	1	1622.77	>BGIBMGA004397-PA pep:novel sequence:nscaf2795:1644958:1645728:- gene:BGIBMGA004397 transcript:BGIBMGA004397-TA;>gi|379046478|gb|AFC87800.1| 30K protein 2 [Bombyx mori];>gi|525342977|ref|NP_001266309.1| low molecular mass 30 kDa lipoprotein 19G1-like precursor [Bombyx mori];>gi|334359277|pdb|3PUB|A Chain A, Crystal Structure Of The Bombyx Mori Low Molecular Weight Lipoprotein 7 (Bmlp7);>gi|334359…	2,3	2.5399e-41	231.67	308127500	60138000	63865000	86564000	9435000	9395000	6678500	11731000	13265000	11841000	11185000	13935000	10095000	0	0	0
IFYFTPVVEKDFGDDHFITEDPEVIISQGK	30	1	3484.71	>BGIBMGA010976-PA pep:novel sequence:nscaf3013:447462:450697:- gene:BGIBMGA010976 transcript:BGIBMGA010976-TA	3,4	2.2052e-52	158.83	306413000	0	0	0	0	0	0	15485000	21395000	24458000	19799000	15794000	0	148750000	37636000	23096000
AINFVGNYWQDNADIYGEEVTKDYQR	26	1	3107.43	>BGIBMGA009028-PA pep:novel sequence:nscaf2930:4749873:4754183:+ gene:BGIBMGA009028 transcript:BGIBMGA009028-TA;>gi|124430725|ref|NP_001037590.1| sex-specific storage-protein 2 precursor [Bombyx mori];>gi|95103012|gb|ABF51447.1| arylphorin [Bombyx mori];>gi|1174445|sp|P20613.2|SSP2_BOMMO RecName: Full=Sex-specific storage-protein 2; Short=SP 2; AltName: Full=Arylphorin; Flags: Precursor;>gi|15604…	3	4.4919e-79	217.87	298508000	102250000	100500000	95758000	0	0	0	0	0	0	0	0	0	0	0	0
AIVMSDSFYNDPIRPFESK	19	1	2215.06	>BGIBMGA010976-PA pep:novel sequence:nscaf3013:447462:450697:- gene:BGIBMGA010976 transcript:BGIBMGA010976-TA	3	1.3192e-30	170.91	294765400	4205300	3446600	2793500	0	0	5648000	12583000	18941000	16754000	39952000	23610000	26674000	60463000	29510000	50185000
SSSSSQGQSASSSSSDEKSSQSSSNSSNNSK	31	1	3026.24	>gi|157889130|dbj|BAF81029.1| sericin 3 [Bombyx mori];>gi|167860164|ref|NP_001108116.1| sericin 3 precursor [Bombyx mori]	3	2.6325e-133	258.73	293827000	0	46765000	58355000	0	0	19388000	0	0	49435000	0	22794000	0	37983000	0	59107000
HIAEINQINEKNPYTTFGINK	21	1	2443.25	>gi|112983070|ref|NP_001037057.1| BCP inhibitor precursor [Bombyx mori];>gi|4753670|emb|CAB41937.1| BCP inhibitor [Bombyx mori];>BGIBMGA007039-PA pep:novel sequence:nscaf2865:1414773:1416321:- gene:BGIBMGA007039 transcript:BGIBMGA007039-TA	3,4	4.5682e-25	145.05	293446800	22721000	19149000	19943000	29999000	17092000	5701800	47376000	9802300	19091000	32352000	22393000	20987000	12985000	3383700	10471000
AEYIECDITTDIDTVSKR	18	1	2128	>BGIBMGA005828-PA pep:novel sequence:nscaf2838:2437325:2438284:+ gene:BGIBMGA005828 transcript:BGIBMGA005828-TA;>gi|512896441|ref|XP_004923912.1| PREDICTED: alcohol dehydrogenase 2-like [Bombyx mori]	3	2.1865e-31	182.07	283626900	2115300	0	0	0	4750000	0	8237400	6756200	15105000	25369000	14197000	24976000	90686000	37349000	54086000
IGNDADRDGDYQAYASANSDTNR	23	1	2488.05	>gi|512890758|ref|XP_004922568.1| PREDICTED: microvitellogenin-like [Bombyx mori];>BGIBMGA004476-PA pep:novel sequence:nscaf2795:2342414:2343334:+ gene:BGIBMGA004476 transcript:BGIBMGA004476-TA	3	1.8938e-47	186.9	275416500	5203000	6857700	7136200	7473600	11555000	10508000	13244000	21660000	19409000	24725000	43837000	26338000	26843000	25550000	25077000
MIDEGKVPFDMSEEFCYMPK	20	1	2452.05	>BGIBMGA009028-PA pep:novel sequence:nscaf2930:4749873:4754183:+ gene:BGIBMGA009028 transcript:BGIBMGA009028-TA;>gi|124430725|ref|NP_001037590.1| sex-specific storage-protein 2 precursor [Bombyx mori];>gi|95103012|gb|ABF51447.1| arylphorin [Bombyx mori];>gi|1174445|sp|P20613.2|SSP2_BOMMO RecName: Full=Sex-specific storage-protein 2; Short=SP 2; AltName: Full=Arylphorin; Flags: Precursor;>gi|15604…	3	9.0298e-25	150.29	274296000	90428000	84988000	98880000	0	0	0	0	0	0	0	0	0	0	0	0
IDDSVKPTEVAAATEEK	17	1	1801.89	>BGIBMGA005301-PA pep:novel sequence:nscaf2828:5345544:5346314:- gene:BGIBMGA005301 transcript:BGIBMGA005301-TA;>gi|116272505|gb|ABJ97188.1| hypothetical protein [Bombyx mori];>gi|148298789|ref|NP_001091801.1| uncharacterized protein LOC778506 precursor [Bombyx mori]	2,3	5.493e-64	234.82	272397300	20239000	18235000	30750000	10911000	14831000	17755000	17228000	19062000	26642000	25829000	36710000	26055000	8150300	0	0
IAFGDGKDK	9	1	949.487	>BGIBMGA004397-PA pep:novel sequence:nscaf2795:1644958:1645728:- gene:BGIBMGA004397 transcript:BGIBMGA004397-TA;>gi|379046478|gb|AFC87800.1| 30K protein 2 [Bombyx mori];>gi|525342977|ref|NP_001266309.1| low molecular mass 30 kDa lipoprotein 19G1-like precursor [Bombyx mori];>gi|334359277|pdb|3PUB|A Chain A, Crystal Structure Of The Bombyx Mori Low Molecular Weight Lipoprotein 7 (Bmlp7);>gi|334359…	2	0.0049592	102.06	264503900	62328000	65733000	69984000	4717600	6292800	0	6288500	8027900	10298000	10748000	11127000	8959100	0	0	0
YVDVIVNNAGIIEENKPR	18	1	2042.08	>BGIBMGA005832-PA pep:novel sequence:nscaf2838:2460302:2461171:+ gene:BGIBMGA005832 transcript:BGIBMGA005832-TA;>gi|512896445|ref|XP_004923913.1| PREDICTED: 15-hydroxyprostaglandin dehydrogenase [NAD(+)]-like [Bombyx mori]	2,3	1.1758e-41	212.69	264341000	0	0	0	0	0	0	5826900	0	9176500	13381000	17633000	14376000	122100000	9876600	71971000
DKWPDCPTINEVR	13	1	1628.76	>BGIBMGA007061-PA pep:novel sequence:nscaf2865:826993:828006:+ gene:BGIBMGA007061 transcript:BGIBMGA007061-TA;>gi|112983908|ref|NP_001036850.1| cathepsin B precursor [Bombyx mori];>gi|13548667|dbj|BAB40804.1| cathepsin B [Bombyx mori]	2,3	2.5845e-33	219.89	262342000	45335000	44735000	52832000	8747100	7195000	7156000	10526000	8799000	8966700	10312000	9852400	13907000	10641000	13489000	9848800
DRVVYGGNSADSTR	14	1	1495.7	>gi|126416|sp|P09335.1|LP2_BOMMO RecName: Full=Low molecular 30 kDa lipoprotein PBMHP-12; Flags: Precursor;>gi|156119320|ref|NP_001095196.1| low molecular 30 kDa lipoprotein PBMHP-12 precursor [Bombyx mori];>gi|379046488|gb|AFC87805.1| 30K protein 7 [Bombyx mori];>BGIBMGA004399-PA pep:novel sequence:nscaf2795:1629929:1630699:- gene:BGIBMGA004399 transcript:BGIBMGA004399-TA;>gi|126419|sp|P09338.1|…	2,3	6.5829e-17	180.11	258127400	93415000	87906000	68123000	0	0	0	0	0	0	0	0	8683400	0	0	0
FGCDKNIDPADDPK	14	1	1590.7	>gi|512891488|ref|XP_004922696.1| PREDICTED: fibrohexamerin-like [Bombyx mori]	3	1.4049e-05	124.42	255231600	0	0	0	11284000	17600000	10172000	23459000	28817000	26153000	42038000	40916000	47770000	7022600	0	0
HDKCPAFICGPQK	13	1	1556.72	>gi|512910090|ref|XP_004927082.1| PREDICTED: zonadhesin-like [Bombyx mori]	3	0.0031427	76.728	247828000	0	21094000	0	0	0	0	0	0	0	36987000	46911000	54766000	42369000	0	45701000
AHTVPHIISQTKDEFFWK	18	1	2183.12	>BGIBMGA013812-PA pep:novel sequence:nscaf3098:2092946:2103895:- gene:BGIBMGA013812 transcript:BGIBMGA013812-TA;>gi|164453000|gb|ABY57298.1| carboxylesterase CarE-7 [Bombyx mori];>gi|168823411|ref|NP_001108339.1| integument esterase 1 precursor [Bombyx mori]	3,4	3.4109e-79	256.98	242345500	0	0	0	0	0	0	4637400	7681100	11459000	19470000	22619000	20428000	66340000	44978000	44733000
DTSFAHIKK	9	1	1045.56	>BGIBMGA007061-PA pep:novel sequence:nscaf2865:826993:828006:+ gene:BGIBMGA007061 transcript:BGIBMGA007061-TA;>gi|112983908|ref|NP_001036850.1| cathepsin B precursor [Bombyx mori];>gi|13548667|dbj|BAB40804.1| cathepsin B [Bombyx mori]	2,3	0.0017707	129.38	242261700	62006000	57557000	70473000	5969600	0	0	0	9392500	12129000	0	12362000	0	0	7615800	4756800
TGTSWDVENEKPPVESTDTIR	21	1	2360.11	>BGIBMGA005831-PA pep:novel sequence:nscaf2838:2457249:2458118:+ gene:BGIBMGA005831 transcript:BGIBMGA005831-TA	2,3	3.1306e-39	177.73	241909600	0	0	0	0	0	0	6485100	8392500	11126000	10118000	21158000	12837000	61007000	69855000	40931000
FINIDNKDQIK	11	1	1346.72	>gi|195972058|gb|ACG61191.1| serpin-28 [Bombyx mori];>gi|226342914|ref|NP_001139719.1| serine protease inhibitor 28 [Bombyx mori];>BGIBMGA004726-PA pep:novel sequence:nscaf2814:504860:511103:- gene:BGIBMGA004726 transcript:BGIBMGA004726-TA	2,3	6.8094e-12	141.08	224211400	8302200	9093300	9921400	8016400	7837400	6915700	11921000	15047000	12260000	15141000	16733000	16971000	28937000	25059000	32056000
YQTIHGFGGAITDSAAINWSNIKDEEIK	28	1	3077.51	>gi|512909278|ref|XP_004926882.1| PREDICTED: glucosylceramidase-like [Bombyx mori]	3,4	3.3546e-67	186.34	222271800	0	0	0	0	0	0	0	0	0	16933000	8786800	13586000	104390000	28594000	49982000
CSDIGKEPGACIIICYDNACDCK	23	1	2718.12	>BGIBMGA004728-PA pep:novel sequence:nscaf2814:421025:435042:- gene:BGIBMGA004728 transcript:BGIBMGA004728-TA	3	1.943e-25	139.02	222013700	9545000	11439000	9115700	19818000	8628900	7883100	14744000	11453000	11377000	12615000	14689000	16040000	29317000	24420000	20929000
RCGIDPAIVICAPSPTIGDPGCEPGCR	27	1	2924.34	>BGIBMGA004727-PA pep:novel sequence:nscaf2814:486479:490449:- gene:BGIBMGA004727 transcript:BGIBMGA004727-TA	3	3.0523e-28	133.15	221040300	13351000	7867300	7445000	10707000	12672000	6033800	8492200	11475000	10703000	22830000	12786000	17226000	41892000	14630000	22930000
KAEPAPVSNDEVPAIPEAK	19	1	1961.01	>BGIBMGA005301-PA pep:novel sequence:nscaf2828:5345544:5346314:- gene:BGIBMGA005301 transcript:BGIBMGA005301-TA;>gi|116272505|gb|ABJ97188.1| hypothetical protein [Bombyx mori];>gi|148298789|ref|NP_001091801.1| uncharacterized protein LOC778506 precursor [Bombyx mori]	2,3	1.4435e-11	112.74	214779200	15733000	28351000	14259000	7956000	9146200	14417000	11493000	14016000	12159000	31480000	35921000	19848000	0	0	0
SEPGEISYVHFAVNHPEFSEENYDKDVSIVR	31	1	3592.67	>BGIBMGA010024-PA pep:novel sequence:nscaf2983:1075283:1077600:- gene:BGIBMGA010024 transcript:BGIBMGA010024-TA;>gi|153792257|ref|NP_001093273.1| trypsin-like protease precursor [Bombyx mori];>gi|95102922|gb|ABF51402.1| trypsin-like protease [Bombyx mori];>BGIBMGA010062-PA pep:novel sequence:nscaf2983:1053773:1057648:+ gene:BGIBMGA010062 transcript:BGIBMGA010062-TA;>gi|512893869|ref|XP_004923289.…	4,5	2.2209e-33	133.4	214192000	107710000	67358000	39124000	0	0	0	0	0	0	0	0	0	0	0	0
KINIFR	6	1	789.486	>BGIBMGA012994-PA pep:novel sequence:nscaf3058:4180230:4218615:+ gene:BGIBMGA012994 transcript:BGIBMGA012994-TA;>gi|512917546|ref|XP_004928913.1| PREDICTED: vanin-like protein 1-like [Bombyx mori]	2	0.02096	145	210655000	58284000	66696000	85675000	0	0	0	0	0	0	0	0	0	0	0	0
IVPGSEDCIFINVYSPDIKPK	21	1	2390.22	>BGIBMGA010976-PA pep:novel sequence:nscaf3013:447462:450697:- gene:BGIBMGA010976 transcript:BGIBMGA010976-TA	3	4.1294e-09	92.492	207606200	1888300	0	0	0	2348100	0	12269000	12920000	9702800	35485000	12337000	18119000	51062000	22639000	28836000
SNAYYNRDSDGSESAGISDR	20	1	2162.91	>gi|112984400|ref|NP_001037506.1| sericin 1 precursor [Bombyx mori];>gi|66774164|sp|P07856.2|SERI1_BOMMO RecName: Full=Sericin 1; AltName: Full=Silk gum protein; Flags: Precursor	3	3.8714e-48	206.71	197904000	0	0	0	0	0	0	15491000	18455000	17740000	15129000	18910000	11248000	31020000	30170000	39741000
HKEQSQIIPTIETEISR	17	1	2008.06	>gi|512910443|ref|XP_004927172.1| PREDICTED: uncharacterized protein LOC101744556 [Bombyx mori];>BGIBMGA004675-PA pep:novel sequence:nscaf2811:343856:352152:- gene:BGIBMGA004675 transcript:BGIBMGA004675-TA	3,4	9.7611e-08	113.11	192945200	23837000	100770000	28838000	0	8746900	0	0	0	5074100	11102000	0	0	9033500	0	5543700
RSSSSSSSASSSSSGSNVGGSSQSSGSSTSGSNAR	35	1	3141.33	>gi|66774164|sp|P07856.2|SERI1_BOMMO RecName: Full=Sericin 1; AltName: Full=Silk gum protein; Flags: Precursor	3	7.4886e-133	230.51	192465000	0	0	0	0	0	0	0	36063000	0	0	0	0	13690000	72735000	69977000
EEIREIIGGGEAQESSHTYGIINQR	25	1	2785.36	>BGIBMGA001983-PA pep:novel sequence:nscaf2204:4280050:4285863:+ gene:BGIBMGA001983 transcript:BGIBMGA001983-TA;>gi|14028769|gb|AAK52495.1|AF361483_1 chymotrypsin inhibitor CI-8A [Bombyx mori];>gi|112983471|ref|NP_001037530.1| antichymotrypsin-1 precursor [Bombyx mori];>gi|217206|dbj|BAA02995.1| antichymotrypsin precursor [Bombyx mori];>gi|416571|sp|Q03383.1|ACH1_BOMMO RecName: Full=Antichymotryp…	3,4	8.8189e-144	294.08	191051900	83117000	38132000	53050000	6880600	0	0	0	0	0	3958200	2372900	3541200	0	0	0
SYSDVHKVEYIACEMETMASTR	22	1	2606.15	>gi|512914776|ref|XP_004928226.1| PREDICTED: GILT-like protein C02D5.2-like isoform X1 [Bombyx mori];>gi|512914780|ref|XP_004928227.1| PREDICTED: GILT-like protein C02D5.2-like isoform X2 [Bombyx mori];>gi|512914784|ref|XP_004928228.1| PREDICTED: GILT-like protein C02D5.2-like isoform X3 [Bombyx mori];>BGIBMGA008360-PA pep:novel sequence:nscaf2902:3835976:3838904:- gene:BGIBMGA008360 transcript:B…	3,4	8.6535e-48	196.4	181309000	35837000	76984000	68488000	0	0	0	0	0	0	0	0	0	0	0	0
IYDEEYRPK	9	1	1211.58	>gi|512906440|ref|XP_004926197.1| PREDICTED: myrosinase 1-like [Bombyx mori];>BGIBMGA014192-PA pep:novel sequence:nscaf481:1159192:1166087:+ gene:BGIBMGA014192 transcript:BGIBMGA014192-TA	2,3	0.000453	152.34	180956400	5810500	4732400	6001600	3803400	0	4323400	16554000	11313000	5273000	20800000	23290000	8520100	19110000	35559000	15866000
AFIGCFIETSPCDAVSGDFKK	21	1	2348.08	>BGIBMGA004041-PA pep:novel sequence:nscaf2767:388458:389138:- gene:BGIBMGA004041 transcript:BGIBMGA004041-TA;>gi|112032179|gb|ABH88200.1| chemosensory protein 7 [Bombyx mori];>gi|112983052|ref|NP_001037068.1| chemosensory protein 7 precursor [Bombyx mori];>gi|115551754|dbj|BAF34359.1| chemosensory protein11 [Bombyx mori];>gi|77415578|emb|CAJ01458.1| hypothetical protein [Bombyx mori]	2,3	1.5909e-39	179.95	172362100	67542000	26614000	52185000	4992300	0	0	0	0	0	7448000	3084000	7062300	3434500	0	0
VYIKDEIIVR	10	1	1246.73	>gi|512891979|ref|XP_004922817.1| PREDICTED: prostatic acid phosphatase-like isoform X1 [Bombyx mori];>BGIBMGA009488-PA pep:novel sequence:nscaf2953:619876:635763:+ gene:BGIBMGA009488 transcript:BGIBMGA009488-TA;>gi|512891983|ref|XP_004922818.1| PREDICTED: prostatic acid phosphatase-like isoform X2 [Bombyx mori]	2,3	0.001874	103.7	170811400	9424700	15135000	17293000	20756000	9520600	10159000	15579000	10740000	11838000	10435000	5344400	5937700	12796000	6518900	9334100
FDEGRPVTFGTVDDEGR	17	1	1895.87	>BGIBMGA007254-PA pep:novel sequence:nscaf2876:1468979:1482896:- gene:BGIBMGA007254 transcript:BGIBMGA007254-TA;>gi|112984054|ref|NP_001037422.1| yellow-d precursor [Bombyx mori];>gi|379046450|gb|AFC87786.1| yellow-d [Bombyx mori];>gi|86450717|gb|ABC96694.1| yellow-d [Bombyx mori]	2,3	1.4006e-65	245.96	167671200	0	0	0	5764800	5165800	4304500	9943300	13697000	16511000	21948000	35009000	22260000	10119000	14617000	8331800
AEFIECDITKDIER	14	1	1737.82	>gi|114051738|ref|NP_001040426.1| alcohol dehydrogenase precursor [Bombyx mori];>gi|95102848|gb|ABF51365.1| alcohol dehydrogenase [Bombyx mori];>BGIBMGA005831-PA pep:novel sequence:nscaf2838:2457249:2458118:+ gene:BGIBMGA005831 transcript:BGIBMGA005831-TA;>BGIBMGA005830-PA pep:novel sequence:nscaf2838:2447556:2452388:+ gene:BGIBMGA005830 transcript:BGIBMGA005830-TA	2,3	1.0445e-10	151.54	164238000	0	0	0	0	0	0	2107900	1929300	3085000	13937000	4361400	5095400	74167000	21735000	37820000
NCSEIGKPVACPR	13	1	1486.7	>gi|512937128|ref|XP_004933691.1| PREDICTED: tenascin-like [Bombyx mori];>BGIBMGA004728-PA pep:novel sequence:nscaf2814:421025:435042:- gene:BGIBMGA004728 transcript:BGIBMGA004728-TA	3	4.3309e-05	125.54	159040000	27147000	36602000	29725000	11105000	0	16027000	12817000	14806000	0	0	0	0	0	0	10811000
EIGETPSAVCKEPIK	15	1	1656.84	>BGIBMGA008205-PA pep:novel sequence:nscaf2893:64178:65058:+ gene:BGIBMGA008205 transcript:BGIBMGA008205-TA;>gi|112983016|ref|NP_001037081.1| cationic peptide CP8 precursor [Bombyx mori];>gi|37654364|gb|AAQ96281.1| CP8 precursor [Bombyx mori];>gi|51594279|gb|AAU08172.1| CP8 precursor [Bombyx mori]	2,3	1.0846e-07	125.53	155783200	33689000	29877000	37116000	4701500	8033800	5066900	4319600	4773800	6867700	5215400	6793100	6839500	0	2489900	0
QPIQPVSQEDKNDIK	15	1	1737.89	>BGIBMGA004809-PA pep:novel sequence:nscaf2818:1359751:1363370:- gene:BGIBMGA004809 transcript:BGIBMGA004809-TA	3	0.00028181	84.759	153585900	0	0	0	0	0	0	0	5996700	6255200	12436000	13207000	16101000	31655000	46838000	21097000
CYGNINYPFTDQFKNDAVTYFDSEGENIDFK	31	1	3710.61	>BGIBMGA004728-PA pep:novel sequence:nscaf2814:421025:435042:- gene:BGIBMGA004728 transcript:BGIBMGA004728-TA;>BGIBMGA004726-PA pep:novel sequence:nscaf2814:504860:511103:- gene:BGIBMGA004726 transcript:BGIBMGA004726-TA	3	2.2209e-33	133.4	152039400	11046000	0	5785300	0	4876600	0	9824500	0	18918000	10738000	0	13624000	37721000	17894000	21612000
INDIVYEIIDKGDDVATIK	19	1	2133.12	>BGIBMGA014522-PA pep:novel sequence:scaffold767:1054:8244:- gene:BGIBMGA014522 transcript:BGIBMGA014522-TA;>gi|512937392|ref|XP_004933756.1| PREDICTED: uncharacterized protein LOC101739376 [Bombyx mori]	3	1.225e-14	129.46	150921900	42644000	41111000	43080000	0	0	0	0	0	2186100	8467800	0	2725700	6362400	0	4344900
SVPYNKPIVQEEAIPSFSAIDSDPSHR	27	1	2982.47	>gi|512910443|ref|XP_004927172.1| PREDICTED: uncharacterized protein LOC101744556 [Bombyx mori];>BGIBMGA004675-PA pep:novel sequence:nscaf2811:343856:352152:- gene:BGIBMGA004675 transcript:BGIBMGA004675-TA	3,4	1.834e-05	54.152	150670800	68046000	38376000	34396000	9852800	0	0	0	0	0	0	0	0	0	0	0
AQYIGDGPIRNDER	14	1	1602.78	>BGIBMGA013812-PA pep:novel sequence:nscaf3098:2092946:2103895:- gene:BGIBMGA013812 transcript:BGIBMGA013812-TA;>gi|164453000|gb|ABY57298.1| carboxylesterase CarE-7 [Bombyx mori];>gi|168823411|ref|NP_001108339.1| integument esterase 1 precursor [Bombyx mori]	2,3	0.00033768	85.457	150586000	0	0	0	0	0	0	0	0	0	0	0	13101000	42540000	49954000	44991000
IPNDGSIKNHIESVIDSISK	20	1	2165.13	>BGIBMGA005069-PA pep:novel sequence:nscaf2823:2053000:2055214:- gene:BGIBMGA005069 transcript:BGIBMGA005069-TA;>gi|512886771|ref|XP_004921814.1| PREDICTED: uncharacterized protein LOC101741789 [Bombyx mori]	3,4	7.5931e-48	199.61	148252600	7442000	0	0	0	0	33693000	0	7335000	0	33391000	6395900	17530000	31561000	4946200	5958500
TTENFFQIAQKPEGEGYK	18	1	2086	>gi|114052472|ref|NP_001040479.1| peptidylprolyl isomerase B precursor [Bombyx mori];>gi|95103068|gb|ABF51475.1| peptidylprolyl isomerase B [Bombyx mori];>BGIBMGA004059-PA pep:novel sequence:nscaf2767:41620:44493:+ gene:BGIBMGA004059 transcript:BGIBMGA004059-TA;>gi|175363395|gb|ACB72457.1| PPIase B [Bombyx mori]	2,3	2.4525e-64	233.52	147867500	18316000	17276000	25049000	7682000	7532800	6472200	7810600	7435700	8460900	7924700	10552000	7167600	5556700	5879700	4751600
IEPVVDGKK	9	1	983.565	>gi|512890758|ref|XP_004922568.1| PREDICTED: microvitellogenin-like [Bombyx mori];>BGIBMGA004476-PA pep:novel sequence:nscaf2795:2342414:2343334:+ gene:BGIBMGA004476 transcript:BGIBMGA004476-TA	2,3	0.005321	101.9	147545000	0	0	0	0	0	0	0	18614000	0	0	0	32676000	19307000	40179000	36769000
HEYYSCGGACDNICDKISEENQTSCSIINIK	31	1	3664.55	>gi|512938831|ref|XP_004934100.1| PREDICTED: inducible metalloproteinase inhibitor protein-like, partial [Bombyx mori]	4	3.9259e-33	133.15	147237900	0	0	7497400	15574000	8801100	0	7568900	10051000	9907500	23184000	10734000	8094800	28685000	5831200	11309000
ECPIACPSTCEAPEAKPCK	19	1	2203.94	>gi|512903757|ref|XP_004925696.1| PREDICTED: SCO-spondin-like [Bombyx mori];>BGIBMGA006251-PA pep:novel sequence:nscaf2851:1060348:1063762:+ gene:BGIBMGA006251 transcript:BGIBMGA006251-TA	2,3	3.8066e-19	143.99	147057000	11695000	19695000	0	0	0	0	0	0	0	12860000	17584000	0	28790000	36539000	19894000
SVIPPFTREEIDIVK	15	1	1741.96	>gi|512906440|ref|XP_004926197.1| PREDICTED: myrosinase 1-like [Bombyx mori];>BGIBMGA014192-PA pep:novel sequence:nscaf481:1159192:1166087:+ gene:BGIBMGA014192 transcript:BGIBMGA014192-TA	2,3	0.00014677	93.494	146820800	6485500	2296900	3101700	8055700	0	6593600	6689500	14062000	6644500	20436000	7618400	12811000	23360000	10354000	18312000
QPNCNSDKCEYK	12	1	1541.62	>gi|512898143|ref|XP_004924327.1| PREDICTED: tenascin-like [Bombyx mori];>BGIBMGA010889-PA pep:novel sequence:nscaf3005:1095501:1101081:+ gene:BGIBMGA010889 transcript:BGIBMGA010889-TA	2,3	5.6527e-12	155.99	143744700	0	0	0	0	0	0	0	0	0	8799700	0	10976000	40887000	37788000	45294000
TKDSIGGQAK	10	1	1003.53	>gi|112984400|ref|NP_001037506.1| sericin 1 precursor [Bombyx mori];>gi|66774164|sp|P07856.2|SERI1_BOMMO RecName: Full=Sericin 1; AltName: Full=Silk gum protein; Flags: Precursor	2	0.0022726	100.48	141261000	0	0	0	0	0	0	10546000	0	0	15741000	20986000	14831000	56642000	0	22515000
KDSPCHTAIPK	11	1	1252.62	>BGIBMGA000462-PA pep:novel sequence:nscaf1681:4841578:4850673:+ gene:BGIBMGA000462 transcript:BGIBMGA000462-TA;>gi|112983548|ref|NP_001036878.1| 27 kDa glycoprotein precursor [Bombyx mori];>gi|19911074|dbj|BAB87849.1| p27K [Bombyx mori];>gi|74843747|sp|Q8T113.1|P27K_BOMMO RecName: Full=27 kDa glycoprotein; AltName: Full=P27K; Flags: Precursor	3	9.7949e-05	126.83	140803000	40127000	54080000	46596000	0	0	0	0	0	0	0	0	0	0	0	0
NAESGTSWDIADDKPPVESANTINIVPFEEIDDDENTHAQK	41	1	4511.05	>BGIBMGA005828-PA pep:novel sequence:nscaf2838:2437325:2438284:+ gene:BGIBMGA005828 transcript:BGIBMGA005828-TA;>gi|512896441|ref|XP_004923912.1| PREDICTED: alcohol dehydrogenase 2-like [Bombyx mori]	4	1.0025e-30	112.68	139070000	0	0	0	0	0	0	0	0	0	0	0	0	87990000	0	51080000
RYDPSIK	7	1	877.466	>gi|512909278|ref|XP_004926882.1| PREDICTED: glucosylceramidase-like [Bombyx mori];>BGIBMGA013129-PA pep:novel sequence:nscaf3062:135013:158013:- gene:BGIBMGA013129 transcript:BGIBMGA013129-TA	2	0.023584	109.36	138686000	0	0	0	0	0	0	0	0	0	0	0	0	42136000	59508000	37042000
MIEIPYKEPGFR	12	1	1478.76	>BGIBMGA001983-PA pep:novel sequence:nscaf2204:4280050:4285863:+ gene:BGIBMGA001983 transcript:BGIBMGA001983-TA;>gi|14028769|gb|AAK52495.1|AF361483_1 chymotrypsin inhibitor CI-8A [Bombyx mori];>gi|112983471|ref|NP_001037530.1| antichymotrypsin-1 precursor [Bombyx mori];>gi|217206|dbj|BAA02995.1| antichymotrypsin precursor [Bombyx mori];>gi|416571|sp|Q03383.1|ACH1_BOMMO RecName: Full=Antichymotryp…	2,3	3.8997e-06	140.39	137403800	31459000	43710000	56186000	2015800	2101900	0	0	0	0	0	1931100	0	0	0	0
CPGKHEYYSCGGACDNICDK	20	1	2389.92	>gi|512938831|ref|XP_004934100.1| PREDICTED: inducible metalloproteinase inhibitor protein-like, partial [Bombyx mori]	3,4	1.2088e-11	108.45	134193400	10044000	4753300	20595000	5873400	0	0	7843600	0	20064000	8297200	0	21018000	0	25966000	9738900
FSCIADQKR	9	1	1123.54	>gi|512897969|ref|XP_004924283.1| PREDICTED: inducible metalloproteinase inhibitor protein-like isoform X1 [Bombyx mori];>gi|512897973|ref|XP_004924284.1| PREDICTED: inducible metalloproteinase inhibitor protein-like isoform X2 [Bombyx mori];>gi|512897977|ref|XP_004924285.1| PREDICTED: inducible metalloproteinase inhibitor protein-like isoform X3 [Bombyx mori];>gi|512898151|ref|XP_004924329.1| PR…	2,3	0.0011721	127.3	123748000	0	15319000	0	15799000	0	30214000	0	0	0	0	25928000	0	18435000	0	18053000
IYADDDKFK	9	1	1113.53	>BGIBMGA005755-PA pep:novel sequence:nscaf2838:1724199:1724924:- gene:BGIBMGA005755 transcript:BGIBMGA005755-TA;>gi|512896393|ref|XP_004923900.1| PREDICTED: alpha-crystallin B chain-like [Bombyx mori]	2,3	0.0092949	93.649	121553000	12883000	19923000	16545000	5694200	10343000	12370000	7559300	8336000	7183500	5286800	7924200	7505000	0	0	0
TYEIQKEFEK	10	1	1313.65	>gi|512921226|ref|XP_004929826.1| PREDICTED: nucleobindin-2-like isoform X1 [Bombyx mori];>BGIBMGA000647-PA pep:novel sequence:nscaf1690:2909820:2918295:+ gene:BGIBMGA000647 transcript:BGIBMGA000647-TA;>gi|512921230|ref|XP_004929827.1| PREDICTED: nucleobindin-2-like isoform X2 [Bombyx mori]	2,3	5.1547e-05	142.43	121219100	13406000	9524400	10894000	4063000	9727000	10760000	8175400	6594500	6433300	9379100	13028000	5710300	5684600	6428800	1410700
GSVIKPYSYSDAVK	14	1	1512.78	>BGIBMGA003508-PA pep:novel sequence:nscaf2674:4250635:4251376:- gene:BGIBMGA003508 transcript:BGIBMGA003508-TA;>gi|512922539|ref|XP_004930141.1| PREDICTED: proline-rich extensin-like protein EPR1-like [Bombyx mori]	2,3	7.0836e-05	101.62	121189800	0	0	0	0	0	0	8244600	12714000	9106200	15015000	21939000	19474000	10825000	23872000	0
AADMIKEDHNI	11	1	1255.59	>BGIBMGA005710-PA pep:novel sequence:nscaf2830:327382:334267:+ gene:BGIBMGA005710 transcript:BGIBMGA005710-TA;>gi|512910600|ref|XP_004927212.1| PREDICTED: glucose dehydrogenase [acceptor]-like [Bombyx mori]	2,3	3.3825e-06	138.45	119712600	0	0	0	0	0	0	0	0	0	2252300	6389400	5323900	34304000	44222000	27221000
GFCEFEGYITAGEKPSDIVEIR	22	1	2516.19	>BGIBMGA012031-PA pep:novel sequence:nscaf3034:3745198:3749392:- gene:BGIBMGA012031 transcript:BGIBMGA012031-TA;>gi|114051680|ref|NP_001040174.1| alpha-esterase 13 precursor [Bombyx mori];>gi|87248285|gb|ABD36195.1| carboxylesterase [Bombyx mori]	3	9.8382e-46	134.9	118604600	44888000	29509000	22685000	8747300	0	4561100	0	0	0	0	0	0	0	0	8214200
ISDCDADICSENEIHVNCVIAQCGPMTCSEKDGPMYCPSVDQK	43	1	4989.05	>gi|512898143|ref|XP_004924327.1| PREDICTED: tenascin-like [Bombyx mori];>BGIBMGA010889-PA pep:novel sequence:nscaf3005:1095501:1101081:+ gene:BGIBMGA010889 transcript:BGIBMGA010889-TA	4	2.3223e-41	129.51	118223500	8201500	0	0	0	0	0	0	0	0	17713000	0	18113000	41068000	13690000	19438000
TCDDPYITNTACVGAIIQTCHCNDGIVFNADRK	33	1	3798.69	>BGIBMGA009094-PA pep:novel sequence:nscaf2931:912977:913700:+ gene:BGIBMGA009094 transcript:BGIBMGA009094-TA;>gi|512898433|ref|XP_004924399.1| PREDICTED: fungal protease inhibitor F-like [Bombyx mori]	4	9.8378e-80	181.97	117877100	4919100	0	0	0	0	0	0	0	0	13019000	0	15153000	49341000	12901000	22544000
TGTSWDIENEKPPVESTDTIR	21	1	2374.13	>gi|114051738|ref|NP_001040426.1| alcohol dehydrogenase precursor [Bombyx mori];>gi|95102848|gb|ABF51365.1| alcohol dehydrogenase [Bombyx mori];>BGIBMGA005832-PA pep:novel sequence:nscaf2838:2460302:2461171:+ gene:BGIBMGA005832 transcript:BGIBMGA005832-TA;>gi|512896445|ref|XP_004923913.1| PREDICTED: 15-hydroxyprostaglandin dehydrogenase [NAD(+)]-like [Bombyx mori]	2,3	4.7337e-25	144.88	117044000	0	0	0	0	0	0	0	0	0	0	0	0	36511000	46629000	33904000
TPQAFWADATYQNIVQEIGDQKR	23	1	2678.31	>gi|512894542|ref|XP_004923455.1| PREDICTED: uncharacterized protein LOC101735686 [Bombyx mori];>BGIBMGA013756-PA pep:novel sequence:nscaf3097:810851:816660:- gene:BGIBMGA013756 transcript:BGIBMGA013756-TA	3	1.2777e-82	245.36	116295000	16065000	58796000	41434000	0	0	0	0	0	0	0	0	0	0	0	0
AEYPDCKDIQFDSDEYWECAVR	22	1	2795.15	>BGIBMGA013006-PA pep:novel sequence:nscaf3058:4615851:4634701:+ gene:BGIBMGA013006 transcript:BGIBMGA013006-TA;>gi|512917558|ref|XP_004928916.1| PREDICTED: glucose dehydrogenase [acceptor]-like [Bombyx mori]	3	2.3855e-31	89.028	115835700	13776000	8623200	12355000	0	27180000	0	9522500	11061000	10808000	12704000	9806000	0	0	0	0
SPFYQDSPMIFTAAYIEKEDIDNQVK	26	1	3048.44	>BGIBMGA005711-PA pep:novel sequence:nscaf2830:366491:372362:+ gene:BGIBMGA005711 transcript:BGIBMGA005711-TA;>gi|512910604|ref|XP_004927213.1| PREDICTED: glucose dehydrogenase [acceptor]-like [Bombyx mori]	3	6.6503e-33	145.14	115698900	0	0	0	0	0	0	0	8462000	6631100	17397000	21626000	13790000	22842000	9194800	15756000
VYKIDEPNSEPWSIPAPVDVIGIDNIIGR	29	1	3205.67	>gi|512918851|ref|XP_004929233.1| PREDICTED: venom dipeptidyl peptidase 4-like isoform X1 [Bombyx mori];>gi|512918855|ref|XP_004929234.1| PREDICTED: venom dipeptidyl peptidase 4-like isoform X2 [Bombyx mori];>BGIBMGA006180-PA pep:novel sequence:nscaf2847:6066787:6097138:+ gene:BGIBMGA006180 transcript:BGIBMGA006180-TA	3	2.5916e-15	97.441	115112200	0	0	0	0	0	0	16825000	10088000	31309000	10228000	9913000	7464100	10861000	15196000	3228100
IYKPIDK	7	1	875.512	>BGIBMGA003508-PA pep:novel sequence:nscaf2674:4250635:4251376:- gene:BGIBMGA003508 transcript:BGIBMGA003508-TA;>gi|512922539|ref|XP_004930141.1| PREDICTED: proline-rich extensin-like protein EPR1-like [Bombyx mori]	2	0.0074672	121.31	113991700	0	4552300	0	3795300	8598000	5664600	7119800	10669000	10867000	10517000	13891000	9597000	7806000	14406000	6508700
YISIAVADGAANIPDPTYYISDNKPTIHEDI	31	1	3375.65	>BGIBMGA005500-PA pep:novel sequence:nscaf2828:4988801:4998241:+ gene:BGIBMGA005500 transcript:BGIBMGA005500-TA;>gi|512931427|ref|XP_004932300.1| PREDICTED: beta-glucuronidase-like [Bombyx mori]	3	5.6086e-24	116.35	112104100	8101500	9767200	11558000	0	0	0	0	7072600	0	19873000	9651800	0	31425000	0	14655000
YRPSGQNVDHPR	12	1	1424.69	>gi|512910443|ref|XP_004927172.1| PREDICTED: uncharacterized protein LOC101744556 [Bombyx mori];>BGIBMGA004675-PA pep:novel sequence:nscaf2811:343856:352152:- gene:BGIBMGA004675 transcript:BGIBMGA004675-TA	3	3.0991e-09	152.47	111619000	46482000	32524000	32613000	0	0	0	0	0	0	0	0	0	0	0	0
TGGAIADGVEYVVEAGKK	18	1	1762.91	>gi|512909266|ref|XP_004926879.1| PREDICTED: apolipoprotein D-like [Bombyx mori];>BGIBMGA013131-PA pep:novel sequence:nscaf3062:69798:82387:- gene:BGIBMGA013131 transcript:BGIBMGA013131-TA	2,3	9.8593e-25	179.46	110221500	9388900	6765700	9940600	4735600	0	2317600	3097800	3635600	3586200	6783600	6049400	4797500	23248000	11869000	14006000
TEEKVPEAK	9	1	1029.53	>BGIBMGA005301-PA pep:novel sequence:nscaf2828:5345544:5346314:- gene:BGIBMGA005301 transcript:BGIBMGA005301-TA;>gi|116272505|gb|ABJ97188.1| hypothetical protein [Bombyx mori];>gi|148298789|ref|NP_001091801.1| uncharacterized protein LOC778506 precursor [Bombyx mori]	2	1.8615e-08	155.06	108396000	0	21769000	0	0	0	0	0	0	22275000	0	27273000	25977000	0	11102000	0
FTPEKDVIDIK	11	1	1303.7	>gi|114052116|ref|NP_001040454.1| ML-domain containing secreted protein precursor [Bombyx mori];>gi|95102958|gb|ABF51420.1| ML-domain containing secreted protein [Bombyx mori]	2,3	0.0020821	75.819	107359500	6220000	6499000	8295000	4370700	7732800	2760100	3698900	3824100	8115500	6782500	13644000	7996500	11027000	9923700	6469700
NYAEDRFQIWDEIYPIQY	18	1	2362.09	>BGIBMGA013812-PA pep:novel sequence:nscaf3098:2092946:2103895:- gene:BGIBMGA013812 transcript:BGIBMGA013812-TA;>gi|164453000|gb|ABY57298.1| carboxylesterase CarE-7 [Bombyx mori];>gi|168823411|ref|NP_001108339.1| integument esterase 1 precursor [Bombyx mori]	2	5.0075e-07	98.796	106125300	0	0	0	0	0	0	8519300	7565200	0	12456000	10088000	8369800	0	30820000	28307000
EYNEAIVISRPTDTWGNR	18	1	2120.03	>BGIBMGA004400-PA pep:novel sequence:nscaf2795:1619810:1623572:- gene:BGIBMGA004400 transcript:BGIBMGA004400-TA;>gi|379046480|gb|AFC87801.1| 30K protein 3 [Bombyx mori];>gi|512890676|ref|XP_004922553.1| PREDICTED: low molecular mass 30 kDa lipoprotein 19G1-like [Bombyx mori]	3	1.7447e-31	184.41	105355300	31380000	25316000	35060000	3400100	0	4034500	0	0	0	4530600	0	0	0	1634100	0
EIKGEATQVGR	11	1	1186.63	>gi|512931794|ref|XP_004932389.1| PREDICTED: apolipoprotein D-like isoform X1 [Bombyx mori];>gi|512931798|ref|XP_004932390.1| PREDICTED: apolipoprotein D-like isoform X2 [Bombyx mori];>BGIBMGA002704-PA pep:novel sequence:nscaf2529:4202485:4205359:+ gene:BGIBMGA002704 transcript:BGIBMGA002704-TA	2,3	0.00023335	113.69	104403000	0	0	0	0	0	0	0	0	0	0	23706000	0	0	53959000	26738000
YGIHKENDYFVYK	13	1	1674.8	>BGIBMGA009028-PA pep:novel sequence:nscaf2930:4749873:4754183:+ gene:BGIBMGA009028 transcript:BGIBMGA009028-TA;>gi|124430725|ref|NP_001037590.1| sex-specific storage-protein 2 precursor [Bombyx mori];>gi|95103012|gb|ABF51447.1| arylphorin [Bombyx mori];>gi|1174445|sp|P20613.2|SSP2_BOMMO RecName: Full=Sex-specific storage-protein 2; Short=SP 2; AltName: Full=Arylphorin; Flags: Precursor;>gi|15604…	3	5.1341e-05	123.95	104220000	33606000	35740000	34874000	0	0	0	0	0	0	0	0	0	0	0	0
NKAEFIECDITK	12	1	1466.71	>gi|114051738|ref|NP_001040426.1| alcohol dehydrogenase precursor [Bombyx mori];>gi|95102848|gb|ABF51365.1| alcohol dehydrogenase [Bombyx mori];>BGIBMGA005831-PA pep:novel sequence:nscaf2838:2457249:2458118:+ gene:BGIBMGA005831 transcript:BGIBMGA005831-TA;>BGIBMGA005830-PA pep:novel sequence:nscaf2838:2447556:2452388:+ gene:BGIBMGA005830 transcript:BGIBMGA005830-TA	2,3	2.4944e-09	155.08	103075000	0	0	0	0	0	0	0	0	0	0	0	0	35675000	45853000	21547000
GEIIEASTGDKK	12	1	1246.64	>BGIBMGA010976-PA pep:novel sequence:nscaf3013:447462:450697:- gene:BGIBMGA010976 transcript:BGIBMGA010976-TA	2,3	0.00011675	126.1	103071000	0	0	0	0	0	0	4749900	10410000	6733300	8608800	15374000	11032000	15440000	18239000	12484000
TVNPFDIVDAQENMYKK	17	1	2010.97	>gi|512931403|ref|XP_004932294.1| PREDICTED: juvenile hormone esterase-like [Bombyx mori]	2,3	3.4793e-14	143.02	102933700	0	0	0	0	0	0	4044900	0	7644800	10099000	5383000	13861000	20614000	21750000	19537000
IGSIGFISTGDSIAPGNNGMKDQVAAIR	28	1	2788.42	>BGIBMGA013812-PA pep:novel sequence:nscaf3098:2092946:2103895:- gene:BGIBMGA013812 transcript:BGIBMGA013812-TA;>gi|164453000|gb|ABY57298.1| carboxylesterase CarE-7 [Bombyx mori];>gi|168823411|ref|NP_001108339.1| integument esterase 1 precursor [Bombyx mori]	3	2.8583e-36	143.67	97975300	0	0	0	0	0	0	0	0	0	12523000	3915400	8595900	35791000	12408000	24742000
VIVAANFDEVVFDTTKK	17	1	1895	>BGIBMGA011844-PA pep:novel sequence:nscaf3031:3355321:3371258:+ gene:BGIBMGA011844 transcript:BGIBMGA011844-TA;>gi|112984454|ref|NP_001037171.1| protein disulfide isomerase precursor [Bombyx mori];>gi|12025459|gb|AAG45936.1|AF325211_1 protein disulfide isomerase [Bombyx mori]	2,3	7.3626e-14	135.45	96072500	34890000	17572000	15855000	8842600	5707000	3730200	0	0	4092700	0	0	5383000	0	0	0
KASSTIYADK	10	1	1082.56	>gi|112984400|ref|NP_001037506.1| sericin 1 precursor [Bombyx mori];>gi|66774164|sp|P07856.2|SERI1_BOMMO RecName: Full=Sericin 1; AltName: Full=Silk gum protein; Flags: Precursor	2	6.8198e-05	140.14	93889000	0	0	0	0	0	0	0	0	19206000	0	0	0	19679000	23720000	31284000
FRAIPCVNC	9	1	1135.53	>gi|164448672|ref|NP_001106733.1| fibroin heavy chain precursor [Bombyx mori];>BGIBMGA005111-PA pep:novel sequence:nscaf2823:1032819:1035059:+ gene:BGIBMGA005111 transcript:BGIBMGA005111-TA	2	1.5251e-08	174.52	93234800	4462700	4530700	5293700	5324500	6549500	7023900	4693600	5717600	5838400	6057700	9986800	5565500	7371000	8864200	5955000
SNVPHDPVRECVYIGPGTIIQIDSER	26	1	2950.46	>gi|512914776|ref|XP_004928226.1| PREDICTED: GILT-like protein C02D5.2-like isoform X1 [Bombyx mori];>gi|512914780|ref|XP_004928227.1| PREDICTED: GILT-like protein C02D5.2-like isoform X2 [Bombyx mori];>gi|512914784|ref|XP_004928228.1| PREDICTED: GILT-like protein C02D5.2-like isoform X3 [Bombyx mori];>BGIBMGA008360-PA pep:novel sequence:nscaf2902:3835976:3838904:- gene:BGIBMGA008360 transcript:B…	3,4	1.7795e-17	110.94	88998000	38525000	19396000	17648000	13429000	0	0	0	0	0	0	0	0	0	0	0
DAPDFFKDIEHHTK	14	1	1698.8	>BGIBMGA013108-PA pep:novel sequence:nscaf3058:9086208:9087467:+ gene:BGIBMGA013108 transcript:BGIBMGA013108-TA;>gi|112983018|ref|NP_001037078.1| apolipophorin III precursor [Bombyx mori];>gi|1381798|gb|AAB02853.1| apolipophorin-III precursor [Bombyx mori];>gi|33359232|gb|AAQ17038.1| apolipophorin III [Bombyx mori];>gi|1381796|gb|AAB02852.1| apolipophorin-III precursor [Bombyx mori]	3,4	2.2697e-07	141.32	87802000	20929000	29721000	37152000	0	0	0	0	0	0	0	0	0	0	0	0
DIEIEIPKFEIR	12	1	1500.82	>BGIBMGA001983-PA pep:novel sequence:nscaf2204:4280050:4285863:+ gene:BGIBMGA001983 transcript:BGIBMGA001983-TA;>gi|14028769|gb|AAK52495.1|AF361483_1 chymotrypsin inhibitor CI-8A [Bombyx mori];>gi|112983471|ref|NP_001037530.1| antichymotrypsin-1 precursor [Bombyx mori];>gi|217206|dbj|BAA02995.1| antichymotrypsin precursor [Bombyx mori];>gi|416571|sp|Q03383.1|ACH1_BOMMO RecName: Full=Antichymotryp…	2,3	2.4651e-14	171.57	86512000	37516000	24137000	24859000	0	0	0	0	0	0	0	0	0	0	0	0
RYEDVSGGTIPTFEEIR	17	1	1967.96	>gi|239938036|gb|ACS36117.1| beta-galactosidase [Bombyx mori];>gi|255652865|ref|NP_001157373.1| beta-galactosidase [Bombyx mori];>BGIBMGA006815-PA pep:novel sequence:nscaf2859:1260121:1268957:- gene:BGIBMGA006815 transcript:BGIBMGA006815-TA	3	1.2275e-07	112.3	83210800	2994600	1958900	2154400	5996500	4590600	2280000	5848800	6070800	6788700	15695000	6827400	9233900	6345200	2742500	3683500
QYNFEGDRDIVR	12	1	1510.72	>gi|239938036|gb|ACS36117.1| beta-galactosidase [Bombyx mori];>gi|255652865|ref|NP_001157373.1| beta-galactosidase [Bombyx mori];>BGIBMGA006815-PA pep:novel sequence:nscaf2859:1260121:1268957:- gene:BGIBMGA006815 transcript:BGIBMGA006815-TA	3	8.3136e-05	97.214	83010400	0	0	0	0	5829900	5833700	7320600	9056700	8898400	10229000	20310000	10204000	0	5328100	0
WPEYDPAKQQYIDVGDR	17	1	2078.97	>BGIBMGA013812-PA pep:novel sequence:nscaf3098:2092946:2103895:- gene:BGIBMGA013812 transcript:BGIBMGA013812-TA;>gi|164453000|gb|ABY57298.1| carboxylesterase CarE-7 [Bombyx mori];>gi|168823411|ref|NP_001108339.1| integument esterase 1 precursor [Bombyx mori]	2,3	3.197e-14	143.14	81956800	0	0	0	0	0	0	4235600	5833500	5938100	5265700	6529000	5379900	16380000	19534000	12861000
EEIKNNHVHDVK	12	1	1460.74	>BGIBMGA009028-PA pep:novel sequence:nscaf2930:4749873:4754183:+ gene:BGIBMGA009028 transcript:BGIBMGA009028-TA;>gi|124430725|ref|NP_001037590.1| sex-specific storage-protein 2 precursor [Bombyx mori];>gi|95103012|gb|ABF51447.1| arylphorin [Bombyx mori]	3,4	9.7843e-15	177.83	80652000	45077000	35575000	0	0	0	0	0	0	0	0	0	0	0	0	0
SVPYNKPIIQENAVQNPAVIDSISSYR	27	1	3001.55	>gi|512910443|ref|XP_004927172.1| PREDICTED: uncharacterized protein LOC101744556 [Bombyx mori];>BGIBMGA004675-PA pep:novel sequence:nscaf2811:343856:352152:- gene:BGIBMGA004675 transcript:BGIBMGA004675-TA	3	3.1517e-09	74.748	79941100	39975000	15432000	16275000	0	0	0	0	0	0	4385600	0	0	0	0	3873500
YEEGKAPEPVIGAIVK	16	1	1698.92	>gi|512900823|ref|XP_004924985.1| PREDICTED: uncharacterized protein LOC101738839 [Bombyx mori];>BGIBMGA003255-PA pep:novel sequence:nscaf2623:324101:332898:+ gene:BGIBMGA003255 transcript:BGIBMGA003255-TA	2,3	8.621e-05	88.992	78519300	4292200	4353100	3911700	4390100	3388600	0	0	0	4578000	8849900	4953600	5453100	13201000	8342000	12806000
KSIEYESQGQGSIVQNVVNNIIIDK	25	1	2774.45	>gi|126416|sp|P09335.1|LP2_BOMMO RecName: Full=Low molecular 30 kDa lipoprotein PBMHP-12; Flags: Precursor;>gi|156119320|ref|NP_001095196.1| low molecular 30 kDa lipoprotein PBMHP-12 precursor [Bombyx mori];>gi|379046488|gb|AFC87805.1| 30K protein 7 [Bombyx mori];>BGIBMGA004399-PA pep:novel sequence:nscaf2795:1629929:1630699:- gene:BGIBMGA004399 transcript:BGIBMGA004399-TA	3	5.8202e-24	130.15	77659000	26696000	24362000	26601000	0	0	0	0	0	0	0	0	0	0	0	0
GNVEGVIGQFVVQYDVERPK	20	1	2232.15	>gi|512899354|ref|XP_004924623.1| PREDICTED: inter-alpha-trypsin inhibitor heavy chain H4-like [Bombyx mori];>BGIBMGA007558-PA pep:novel sequence:nscaf2887:351879:376330:+ gene:BGIBMGA007558 transcript:BGIBMGA007558-TA	3	1.2854e-25	163.66	74673000	32081000	21750000	20842000	0	0	0	0	0	0	0	0	0	0	0	0
SIGHEYNYKK	10	1	1237.61	>gi|114051738|ref|NP_001040426.1| alcohol dehydrogenase precursor [Bombyx mori];>gi|95102848|gb|ABF51365.1| alcohol dehydrogenase [Bombyx mori];>gi|512939390|ref|XP_004934228.1| PREDICTED: 15-hydroxyprostaglandin dehydrogenase [NAD(+)]-like, partial [Bombyx mori];>BGIBMGA005829-PA pep:novel sequence:nscaf2838:2446388:2446813:+ gene:BGIBMGA005829 transcript:BGIBMGA005829-TA;>BGIBMGA005832-PA pep:n…	2,3	0.00057014	125.7	73980000	0	0	0	0	0	0	0	0	0	0	0	0	0	15524000	58456000
EVVQAIESDPDFRER	15	1	1788.86	>gi|512921226|ref|XP_004929826.1| PREDICTED: nucleobindin-2-like isoform X1 [Bombyx mori];>BGIBMGA000647-PA pep:novel sequence:nscaf1690:2909820:2918295:+ gene:BGIBMGA000647 transcript:BGIBMGA000647-TA;>gi|512921230|ref|XP_004929827.1| PREDICTED: nucleobindin-2-like isoform X2 [Bombyx mori]	2,3	8.8936e-05	97.551	73120600	3947500	6543600	5452000	0	0	5069500	3747700	3837500	3565100	6715600	5860400	6121400	8542000	8670400	5047900
VAQDFNIEASKDCYTNMK	18	1	2132.95	>BGIBMGA009027-PA pep:novel sequence:nscaf2930:4729291:4734037:+ gene:BGIBMGA009027 transcript:BGIBMGA009027-TA;>gi|379327811|gb|AFD02109.1| silkworm storage protein [Bombyx mori];>gi|356713490|gb|AET36899.1| arylphorin [Bombyx mori];>gi|379698962|ref|NP_001243953.1| transcription factor Sp3 precursor [Bombyx mori]	2,3	2.0455e-31	182.07	72916000	23357000	25612000	23947000	0	0	0	0	0	0	0	0	0	0	0	0
TSTEPDETYKGSIINFDEISSWVQEK	26	1	3002.4	>gi|512893593|ref|XP_004923220.1| PREDICTED: endoplasmic reticulum resident protein 44-like [Bombyx mori];>BGIBMGA006941-PA pep:novel sequence:nscaf2860:856044:858962:+ gene:BGIBMGA006941 transcript:BGIBMGA006941-TA	3	1.7389e-12	96.504	72699100	38918000	14052000	13816000	5913100	0	0	0	0	0	0	0	0	0	0	0
KHGFEENIMR	10	1	1259.61	>BGIBMGA010439-PA pep:novel sequence:nscaf2993:2145632:2148938:- gene:BGIBMGA010439 transcript:BGIBMGA010439-TA;>gi|112984208|ref|NP_001037448.1| lysozyme precursor [Bombyx mori];>gi|1346474|sp|P48816.1|LYS_BOMMO RecName: Full=Lysozyme; AltName: Full=1,4-beta-N-acetylmuramidase; Flags: Precursor;>gi|567099|gb|AAB40947.1| lysozyme [Bombyx mori];>gi|433286565|pdb|2RSC|A Chain A, Solution Structure …	3	3.0182e-07	166.34	72631000	32782000	39849000	0	0	0	0	0	0	0	0	0	0	0	0	0
YGIYGSAHRDDIMYIFDGK	19	1	2220.03	>BGIBMGA010976-PA pep:novel sequence:nscaf3013:447462:450697:- gene:BGIBMGA010976 transcript:BGIBMGA010976-TA	3,4	2.2719e-07	87.85	71568900	0	0	0	0	0	0	0	0	8199000	13980000	3266300	0	21601000	9564600	14958000
YKIPANNEDGCQCK	14	1	1695.73	>gi|512903757|ref|XP_004925696.1| PREDICTED: SCO-spondin-like [Bombyx mori]	3	8.5237e-41	216.84	71530000	0	10269000	12016000	0	0	0	0	0	0	0	0	0	16594000	19532000	13119000
IPIIIADSPCTNPPKDR	17	1	1906	>BGIBMGA007254-PA pep:novel sequence:nscaf2876:1468979:1482896:- gene:BGIBMGA007254 transcript:BGIBMGA007254-TA;>gi|112984054|ref|NP_001037422.1| yellow-d precursor [Bombyx mori];>gi|379046450|gb|AFC87786.1| yellow-d [Bombyx mori];>gi|86450717|gb|ABC96694.1| yellow-d [Bombyx mori]	2,3	1.1355e-11	133.45	71219000	0	0	0	0	0	0	0	9014300	6408600	12268000	10059000	9985500	7955000	9730000	5798600
YDIDKVK	7	1	879.47	>BGIBMGA012648-PA pep:novel sequence:nscaf3053:11646:12845:- gene:BGIBMGA012648 transcript:BGIBMGA012648-TA;>gi|512909767|ref|XP_004927001.1| PREDICTED: lipase 1-like [Bombyx mori]	2	0.086247	71.342	70914400	0	0	0	0	0	0	0	9277400	0	14349000	15801000	0	0	18824000	12663000
HAAIGEFIFDKK	12	1	1374.73	>gi|112982932|ref|NP_001037580.1| ferritin precursor [Bombyx mori];>gi|114796719|gb|ABI79326.1| ferritin subunit precursor [Bombyx mori];>gi|94451508|gb|ABF19823.1| ferritin subunit [Bombyx mori];>gi|95102694|gb|ABF51285.1| ferritin [Bombyx mori];>BGIBMGA008768-PA pep:novel sequence:nscaf2916:198551:200939:- gene:BGIBMGA008768 transcript:BGIBMGA008768-TA	3	9.8196e-05	88.187	70849700	0	5560600	0	0	0	0	0	5181000	5104100	10481000	0	0	21472000	10997000	12054000
NNAEDKVPEVEAAIR	15	1	1653.83	>BGIBMGA000462-PA pep:novel sequence:nscaf1681:4841578:4850673:+ gene:BGIBMGA000462 transcript:BGIBMGA000462-TA;>gi|112983548|ref|NP_001036878.1| 27 kDa glycoprotein precursor [Bombyx mori];>gi|19911074|dbj|BAB87849.1| p27K [Bombyx mori];>gi|74843747|sp|Q8T113.1|P27K_BOMMO RecName: Full=27 kDa glycoprotein; AltName: Full=P27K; Flags: Precursor	2,3	2.1777e-13	150.12	69684200	14629000	22689000	29526000	2840200	0	0	0	0	0	0	0	0	0	0	0
SRIPEISVAEVDIIR	15	1	1695.95	>gi|512906265|ref|XP_004926153.1| PREDICTED: myrosinase 1-like isoform X1 [Bombyx mori];>gi|512906269|ref|XP_004926154.1| PREDICTED: myrosinase 1-like isoform X2 [Bombyx mori];>BGIBMGA014178-PA pep:novel sequence:nscaf481:245370:251077:+ gene:BGIBMGA014178 transcript:BGIBMGA014178-TA	3	1.8657e-07	119.56	69667300	3252800	0	1156500	1837100	1371000	0	3722900	2844100	3874400	9545700	2817300	6336500	15315000	6151000	11443000
RFMVYTSSK	9	1	1117.56	>gi|512909278|ref|XP_004926882.1| PREDICTED: glucosylceramidase-like [Bombyx mori]	2	0.0010202	137.46	69528500	0	0	0	0	0	0	0	0	0	6649500	10559000	0	11910000	28155000	12255000
ITFDEPRIPNISTVK	15	1	1728.94	>gi|512891705|ref|XP_004922749.1| PREDICTED: phosphatidylethanolamine-binding protein homolog F40A3.3-like [Bombyx mori];>BGIBMGA013261-PA pep:novel sequence:nscaf3063:2745004:2753173:+ gene:BGIBMGA013261 transcript:BGIBMGA013261-TA	3	0.00031228	83.692	67112700	0	0	0	0	0	0	0	0	2269300	7909900	5736300	8663700	21562000	7533500	13438000
NVINQVCDDINECQIPRPPCPK	22	1	2665.24	>gi|512909239|ref|XP_004926873.1| PREDICTED: uncharacterized protein LOC101739962 [Bombyx mori];>BGIBMGA005736-PA pep:novel sequence:nscaf2836:317250:336060:+ gene:BGIBMGA005736 transcript:BGIBMGA005736-TA	3	9.7348e-69	228.35	67090200	36326000	14087000	8970700	0	0	0	0	0	0	0	0	0	4655100	0	3051400
AEKFDDVSVICSQAAQYHGTEGPVGIMR	28	1	3064.44	>BGIBMGA005711-PA pep:novel sequence:nscaf2830:366491:372362:+ gene:BGIBMGA005711 transcript:BGIBMGA005711-TA;>gi|512910604|ref|XP_004927213.1| PREDICTED: glucose dehydrogenase [acceptor]-like [Bombyx mori]	3,4	1.4098e-20	113.6	66567900	0	0	0	0	0	0	3815600	0	4833500	15415000	5956500	8002700	15023000	7195100	6326500
IQPTWMEDNADKINK	15	1	1801.87	>BGIBMGA011531-PA pep:novel sequence:nscaf3027:1118103:1135605:+ gene:BGIBMGA011531 transcript:BGIBMGA011531-TA;>gi|512932832|ref|XP_004932641.1| PREDICTED: uncharacterized protein LOC101743953 [Bombyx mori]	3	0.00020416	89.466	66305000	0	0	0	0	0	0	7917300	0	8684200	8834200	18114000	10042000	5165300	7548000	0
RVSYVGTR	8	1	936.514	>gi|512902782|ref|XP_004925459.1| PREDICTED: uncharacterized protein LOC101738880 isoform X1 [Bombyx mori];>BGIBMGA010979-PA pep:novel sequence:nscaf3013:270076:273061:- gene:BGIBMGA010979 transcript:BGIBMGA010979-TA;>gi|512902786|ref|XP_004925460.1| PREDICTED: uncharacterized protein LOC101738880 isoform X2 [Bombyx mori];>gi|512902790|ref|XP_004925461.1| PREDICTED: uncharacterized protein LOC101…	2	0.019394	95.775	64867000	0	34589000	30278000	0	0	0	0	0	0	0	0	0	0	0	0
NMDKYIFPHIIR	12	1	1545.81	>BGIBMGA012648-PA pep:novel sequence:nscaf3053:11646:12845:- gene:BGIBMGA012648 transcript:BGIBMGA012648-TA;>gi|512909767|ref|XP_004927001.1| PREDICTED: lipase 1-like [Bombyx mori]	3	8.5921e-05	88.187	64344400	0	0	0	0	0	0	5499300	2978900	3927500	5507300	10110000	9091800	11078000	11219000	4932600
FIIRDDIQDTVPNTAINTAINTAYTK	26	1	2907.5	>gi|512910443|ref|XP_004927172.1| PREDICTED: uncharacterized protein LOC101744556 [Bombyx mori];>BGIBMGA004675-PA pep:novel sequence:nscaf2811:343856:352152:- gene:BGIBMGA004675 transcript:BGIBMGA004675-TA	3	7.9144e-33	144.26	63892000	21024000	20627000	22241000	0	0	0	0	0	0	0	0	0	0	0	0
IDESDINWVDKEIHGTEGYIGVSTQHNDVTSEYIK	35	1	3990.88	>gi|512912220|ref|XP_004927601.1| PREDICTED: glucose dehydrogenase [acceptor]-like [Bombyx mori]	4	5.3152e-49	114	63158000	0	0	15213000	0	0	0	14747000	0	0	0	0	0	33198000	0	0
GNDNRFDTIAECEQK	15	1	1795.78	>gi|14028771|gb|AAK52496.1|AF361484_1 chymotrypsin inhibitor CI-b1 [Bombyx mori];>gi|187281701|ref|NP_001119717.1| chymotrypsin inhibitor SCI-II precursor [Bombyx mori];>gi|25988826|gb|AAN76278.1| basic chymotrypsin inhibitor CI-b1 [Bombyx mori];>gi|124924|sp|P10832.1|ISC2_BOMMO RecName: Full=Chymotrypsin inhibitor SCI-II	2,3	1.8116e-08	132.44	61898400	17995000	17075000	23444000	0	0	3384400	0	0	0	0	0	0	0	0	0
RGDIIDTYSQK	11	1	1294.65	>BGIBMGA005500-PA pep:novel sequence:nscaf2828:4988801:4998241:+ gene:BGIBMGA005500 transcript:BGIBMGA005500-TA;>gi|512931427|ref|XP_004932300.1| PREDICTED: beta-glucuronidase-like [Bombyx mori];>gi|512939892|ref|XP_004934351.1| PREDICTED: beta-glucuronidase-like, partial [Bombyx mori]	2,3	2.401e-05	132.32	60886900	6634500	9453900	13539000	0	3550700	0	0	2721600	4378800	0	4496400	5650400	0	7017700	3443900
WDAEPGQYYTIAMVDPDVPSRK	22	1	2537.19	>gi|512891705|ref|XP_004922749.1| PREDICTED: phosphatidylethanolamine-binding protein homolog F40A3.3-like [Bombyx mori];>BGIBMGA013261-PA pep:novel sequence:nscaf3063:2745004:2753173:+ gene:BGIBMGA013261 transcript:BGIBMGA013261-TA	3	2.1051e-09	94.201	60539400	0	0	0	0	0	0	0	0	5450900	8280800	0	6529700	18953000	10750000	10575000
KIMGVIEDEHFATIPIK	17	1	1940.04	>BGIBMGA007061-PA pep:novel sequence:nscaf2865:826993:828006:+ gene:BGIBMGA007061 transcript:BGIBMGA007061-TA;>gi|112983908|ref|NP_001036850.1| cathepsin B precursor [Bombyx mori];>gi|13548667|dbj|BAB40804.1| cathepsin B [Bombyx mori]	3	1.2397e-60	195.27	60508500	23026000	11165000	11186000	0	0	0	0	0	0	0	0	4782300	6036800	0	4312400
DEVSDNRFPR	10	1	1233.57	>gi|512908283|ref|XP_004926643.1| PREDICTED: apolipophorins isoform X2 [Bombyx mori];>gi|512908279|ref|XP_004926642.1| PREDICTED: apolipophorins isoform X1 [Bombyx mori];>gi|347543546|dbj|BAK82317.1| apolipophorin precursor protein [Bombyx mori];>BGIBMGA013342-PA pep:novel sequence:nscaf3071:739110:772553:- gene:BGIBMGA013342 transcript:BGIBMGA013342-TA	2,3	7.1745e-05	138.66	60499000	14858000	19540000	26101000	0	0	0	0	0	0	0	0	0	0	0	0
AVVACDPPYPCNPGCVCKPNYK	22	1	2565.13	>gi|512903757|ref|XP_004925696.1| PREDICTED: SCO-spondin-like [Bombyx mori]	2,3	8.9131e-25	133.93	60192900	0	0	9551100	0	0	0	3973600	0	6671400	6027800	11617000	5833400	0	9562000	6956600
SKDGEMNVEFVK	12	1	1381.65	>BGIBMGA013006-PA pep:novel sequence:nscaf3058:4615851:4634701:+ gene:BGIBMGA013006 transcript:BGIBMGA013006-TA;>gi|512917558|ref|XP_004928916.1| PREDICTED: glucose dehydrogenase [acceptor]-like [Bombyx mori]	2,3	9.1089e-05	113.24	58892200	5665400	5291900	7356500	2377800	5075400	3971000	3722200	5750700	5494900	3171300	5403000	5612100	0	0	0
WDYVDDTDKSIAIINVQEIIK	21	1	2477.27	>gi|112984494|ref|NP_001037488.1| fibroin light chain precursor [Bombyx mori]	3	2.3594e-20	131.18	58107100	13976000	0	0	0	0	0	0	0	36010000	0	0	0	0	8121100	0
IRDEINNVVEYR	12	1	1518.78	>gi|512909763|ref|XP_004927000.1| PREDICTED: lipase 1-like [Bombyx mori];>BGIBMGA012649-PA pep:novel sequence:nscaf3053:265:6703:- gene:BGIBMGA012649 transcript:BGIBMGA012649-TA	3	0.00037332	84.289	58078100	0	1684700	1615600	4197700	2312000	2682500	2707900	8118000	3521800	9631900	4015100	3800000	5294500	4248500	4247900
GICTGDKYPIIR	12	1	1391.72	>gi|152061158|dbj|BAF73623.1| imaginal disk growth factor [Bombyx mori];>gi|10801564|dbj|BAB16695.1| IDGF like protein [Bombyx mori];>gi|112983920|ref|NP_001036847.1| chitinase-like protein EN03 precursor [Bombyx mori];>gi|74848915|sp|Q9GV28.1|IDGFL_BOMMO RecName: Full=Chitinase-like protein EN03; AltName: Full=Imaginal disk growth factor-like protein; Flags: Precursor;>BGIBMGA000648-PA pep:novel…	3	0.0026887	74.76	57897000	15521000	21656000	20720000	0	0	0	0	0	0	0	0	0	0	0	0
RMYAHTIPR	9	1	1143.6	>gi|139004970|dbj|BAF52531.1| beta-N-acetylglucosaminidase 1 [Bombyx mori];>gi|145651816|ref|NP_001078833.1| beta-N-acetylglucosaminidase 1 precursor [Bombyx mori];>BGIBMGA011646-PA pep:novel sequence:nscaf3031:3169300:3186954:- gene:BGIBMGA011646 transcript:BGIBMGA011646-TA	3	0.0044709	108.98	57361700	0	0	0	0	0	8335700	0	0	0	21568000	27458000	0	0	0	0
IAFGDSKDK	9	1	979.497	>BGIBMGA004394-PA pep:novel sequence:nscaf2795:1681491:1682261:- gene:BGIBMGA004394 transcript:BGIBMGA004394-TA;>gi|112984502|ref|NP_001037486.1| low molecular 30 kDa lipoprotein PBMHP-6 precursor [Bombyx mori];>gi|126415|sp|P09334.1|LP1_BOMMO RecName: Full=Low molecular 30 kDa lipoprotein PBMHP-6; Flags: Precursor;>gi|225905552|gb|ACO35750.1| 30 kDa protein precursor [Bombyx mori];>gi|379046494|…	2	0.017204	81.338	56426000	17166000	20282000	18978000	0	0	0	0	0	0	0	0	0	0	0	0
HYDCGTCAMGSVVNKR	16	1	1853.8	>BGIBMGA005710-PA pep:novel sequence:nscaf2830:327382:334267:+ gene:BGIBMGA005710 transcript:BGIBMGA005710-TA;>gi|512910600|ref|XP_004927212.1| PREDICTED: glucose dehydrogenase [acceptor]-like [Bombyx mori]	3	1.5267e-27	196.67	55636000	0	0	0	0	0	0	0	0	0	0	0	0	22031000	33605000	0
DIFIYHEGERFPYK	14	1	1812.88	>BGIBMGA009028-PA pep:novel sequence:nscaf2930:4749873:4754183:+ gene:BGIBMGA009028 transcript:BGIBMGA009028-TA;>gi|124430725|ref|NP_001037590.1| sex-specific storage-protein 2 precursor [Bombyx mori];>gi|95103012|gb|ABF51447.1| arylphorin [Bombyx mori]	3	2.9348e-05	115.8	54751000	22212000	14990000	17549000	0	0	0	0	0	0	0	0	0	0	0	0
IENIINDKNIGEQINK	16	1	1853.98	>BGIBMGA011460-PA pep:novel sequence:nscaf3027:2591671:2599723:- gene:BGIBMGA011460 transcript:BGIBMGA011460-TA;>gi|112983146|ref|NP_001036944.1| juvenile hormone binding protein an-0895 precursor [Bombyx mori];>gi|255977204|dbj|BAH97094.1| juvenile hormone binding protein [Bombyx mori];>gi|73992792|dbj|BAE43409.1| hypothetical protein [Bombyx mori]	3	1.4433e-14	163.23	54389200	0	0	0	0	0	0	0	0	0	19000000	0	0	12688000	8067200	14634000
SVPDSKPIVQEQGISNFAAIDINPR	25	1	2694.4	>gi|512910443|ref|XP_004927172.1| PREDICTED: uncharacterized protein LOC101744556 [Bombyx mori];>BGIBMGA004675-PA pep:novel sequence:nscaf2811:343856:352152:- gene:BGIBMGA004675 transcript:BGIBMGA004675-TA	3	1.1639e-11	93.397	54365600	23589000	14489000	9183200	3155500	0	0	0	0	0	0	0	0	3948900	0	0
IGDAIDKTSIK	11	1	1159.64	>BGIBMGA001983-PA pep:novel sequence:nscaf2204:4280050:4285863:+ gene:BGIBMGA001983 transcript:BGIBMGA001983-TA;>gi|14028769|gb|AAK52495.1|AF361483_1 chymotrypsin inhibitor CI-8A [Bombyx mori]	2,3	0.00026262	109.24	53261000	21433000	14016000	17812000	0	0	0	0	0	0	0	0	0	0	0	0
QFNDAIEIGTIVNASGDRK	19	1	2047.03	>gi|126416|sp|P09335.1|LP2_BOMMO RecName: Full=Low molecular 30 kDa lipoprotein PBMHP-12; Flags: Precursor;>gi|156119320|ref|NP_001095196.1| low molecular 30 kDa lipoprotein PBMHP-12 precursor [Bombyx mori];>gi|126419|sp|P09338.1|LP5_BOMMO RecName: Full=Low molecular 30 kDa lipoprotein PBMHPC-23; Flags: Precursor;>gi|5896|emb|CAA30437.1| unnamed protein product [Bombyx mori];>gi|379046496|gb|AFC8…	2,3	5.5595e-19	141.86	52962000	30151000	10218000	12593000	0	0	0	0	0	0	0	0	0	0	0	0
RIMIPR	6	1	784.474	>BGIBMGA009028-PA pep:novel sequence:nscaf2930:4749873:4754183:+ gene:BGIBMGA009028 transcript:BGIBMGA009028-TA;>gi|124430725|ref|NP_001037590.1| sex-specific storage-protein 2 precursor [Bombyx mori];>gi|95103012|gb|ABF51447.1| arylphorin [Bombyx mori];>gi|1174445|sp|P20613.2|SSP2_BOMMO RecName: Full=Sex-specific storage-protein 2; Short=SP 2; AltName: Full=Arylphorin; Flags: Precursor;>gi|15604…	2	0.043362	122.17	52929000	22003000	30926000	0	0	0	0	0	0	0	0	0	0	0	0	0
TDGSNKYEAESSSHK	15	1	1638.71	>gi|282848475|gb|ADA84147.1| sericin 2 precursor [Bombyx mori];>gi|283046934|gb|ADB04958.1| sericin 2 precursor [Bombyx mori]	3,4	3.1368e-35	201.3	52641000	20383000	19596000	12662000	0	0	0	0	0	0	0	0	0	0	0	0
IRDPATIAYIITQTESK	17	1	1919.04	>gi|195972038|gb|ACG61181.1| serpin-18 [Bombyx mori];>gi|226342898|ref|NP_001139711.1| serine protease inhibitor 18 precursor [Bombyx mori];>gi|195972046|gb|ACG61185.1| serpin-22 [Bombyx mori];>gi|226342906|ref|NP_001139715.1| serine protease inhibitor 22 precursor [Bombyx mori]	3	4.1558e-31	185.02	51684000	0	0	0	0	0	0	0	0	0	0	0	0	25139000	10985000	15560000
DVVISDTKTEVVAEPFSVTK	20	1	2163.13	>gi|114052472|ref|NP_001040479.1| peptidylprolyl isomerase B precursor [Bombyx mori];>gi|95103068|gb|ABF51475.1| peptidylprolyl isomerase B [Bombyx mori];>BGIBMGA004059-PA pep:novel sequence:nscaf2767:41620:44493:+ gene:BGIBMGA004059 transcript:BGIBMGA004059-TA;>gi|175363395|gb|ACB72457.1| PPIase B [Bombyx mori]	3	4.3668e-12	114.34	51478900	9354700	7133800	6380700	4808800	3370100	0	2856200	0	1908000	3751900	1769200	2401900	4935000	0	2808600
NVIRPEFVTPNEETEQTTYINTIIATGPIR	30	1	3415.76	>BGIBMGA003688-PA pep:novel sequence:nscaf2674:4252515:4256247:+ gene:BGIBMGA003688 transcript:BGIBMGA003688-TA;>gi|512922547|ref|XP_004930143.1| PREDICTED: poly(U)-specific endoribonuclease homolog [Bombyx mori]	3	2.6269e-41	136.14	50802000	25844000	10581000	14377000	0	0	0	0	0	0	0	0	0	0	0	0
VIKEIEAEDEDVVIFK	16	1	1874.99	>BGIBMGA011844-PA pep:novel sequence:nscaf3031:3355321:3371258:+ gene:BGIBMGA011844 transcript:BGIBMGA011844-TA;>gi|112984454|ref|NP_001037171.1| protein disulfide isomerase precursor [Bombyx mori];>gi|12025459|gb|AAG45936.1|AF325211_1 protein disulfide isomerase [Bombyx mori]	2,3	1.1298e-05	103.39	50591400	19819000	8723700	4835800	6150000	3318800	0	0	0	0	3813100	0	0	3931000	0	0
SNDYEIHTEKNYEEIR	16	1	2038.92	>BGIBMGA009027-PA pep:novel sequence:nscaf2930:4729291:4734037:+ gene:BGIBMGA009027 transcript:BGIBMGA009027-TA;>gi|379327811|gb|AFD02109.1| silkworm storage protein [Bombyx mori];>gi|356713490|gb|AET36899.1| arylphorin [Bombyx mori];>gi|379698962|ref|NP_001243953.1| transcription factor Sp3 precursor [Bombyx mori]	3	2.325e-19	169.25	50486000	19010000	11869000	19607000	0	0	0	0	0	0	0	0	0	0	0	0
IFQEPAPGIVKNDQVVVSR	19	1	2095.14	>BGIBMGA001983-PA pep:novel sequence:nscaf2204:4280050:4285863:+ gene:BGIBMGA001983 transcript:BGIBMGA001983-TA;>gi|14028769|gb|AAK52495.1|AF361483_1 chymotrypsin inhibitor CI-8A [Bombyx mori]	3	2.7188e-14	124.26	50466800	29267000	9160800	12039000	0	0	0	0	0	0	0	0	0	0	0	0
YTIIRDEI	8	1	1021.54	>gi|512893593|ref|XP_004923220.1| PREDICTED: endoplasmic reticulum resident protein 44-like [Bombyx mori];>BGIBMGA006941-PA pep:novel sequence:nscaf2860:856044:858962:+ gene:BGIBMGA006941 transcript:BGIBMGA006941-TA	2	0.010232	106.36	49746200	24028000	10724000	10379000	4615200	0	0	0	0	0	0	0	0	0	0	0
QINFVDEKIEPPQPSPK	17	1	1965.02	>gi|239938036|gb|ACS36117.1| beta-galactosidase [Bombyx mori];>gi|255652865|ref|NP_001157373.1| beta-galactosidase [Bombyx mori];>BGIBMGA006815-PA pep:novel sequence:nscaf2859:1260121:1268957:- gene:BGIBMGA006815 transcript:BGIBMGA006815-TA	3	0.0062007	56.514	48792300	0	0	0	2884400	2707700	0	5082300	5497200	7287100	6559600	12150000	6624000	0	0	0
GINGNIVEFYINRK	14	1	1635.87	>gi|512891160|ref|XP_004922636.1| PREDICTED: fibrohexamerin-like [Bombyx mori]	3	1.6234e-05	123.64	48655600	0	0	0	5504400	3155900	0	2913400	3395400	5144800	14439000	6026500	8076200	0	0	0
ISAETKNDETK	11	1	1234.6	>gi|512894841|ref|XP_004923527.1| PREDICTED: LOW QUALITY PROTEIN: twitchin-like [Bombyx mori];>BGIBMGA004547-PA pep:novel sequence:nscaf2800:1842233:1928346:- gene:BGIBMGA004547 transcript:BGIBMGA004547-TA	2	0.017597	60.518	48634000	0	0	0	0	0	0	0	0	0	0	0	0	48634000	0	0
DIVFVFVDGKPQGVISR	17	1	1875.03	>gi|239938036|gb|ACS36117.1| beta-galactosidase [Bombyx mori];>gi|255652865|ref|NP_001157373.1| beta-galactosidase [Bombyx mori];>BGIBMGA006815-PA pep:novel sequence:nscaf2859:1260121:1268957:- gene:BGIBMGA006815 transcript:BGIBMGA006815-TA	2,3	2.0706e-07	107.98	47730800	1746800	0	0	3077800	0	0	4024800	0	4347100	16695000	7184200	7582600	3072500	0	0
AADPIRR	7	1	797.451	>gi|512902782|ref|XP_004925459.1| PREDICTED: uncharacterized protein LOC101738880 isoform X1 [Bombyx mori];>BGIBMGA010979-PA pep:novel sequence:nscaf3013:270076:273061:- gene:BGIBMGA010979 transcript:BGIBMGA010979-TA;>gi|512902786|ref|XP_004925460.1| PREDICTED: uncharacterized protein LOC101738880 isoform X2 [Bombyx mori];>gi|512902790|ref|XP_004925461.1| PREDICTED: uncharacterized protein LOC101…	2	0.0017904	148.07	47566000	0	47566000	0	0	0	0	0	0	0	0	0	0	0	0	0
FEANRPFTYMIVEK	14	1	1743.87	>BGIBMGA013852-PA pep:novel sequence:nscaf3098:198532:199764:+ gene:BGIBMGA013852 transcript:BGIBMGA013852-TA;>gi|112982980|ref|NP_001037090.1| serine protease inhibitor 4 precursor [Bombyx mori];>gi|45594228|gb|AAS68505.1| serpin-4A [Bombyx mori];>gi|270358644|gb|ACZ81437.1| serpin-4 [Bombyx mori]	3	0.033066	57.804	47516700	8582800	7446700	7639800	0	4463300	0	0	3604200	0	5945500	4549800	0	5284600	0	0
DIRPIIDCVQEASETDCIK	19	1	2261.07	>BGIBMGA011424-PA pep:novel sequence:nscaf3027:5043304:5055900:- gene:BGIBMGA011424 transcript:BGIBMGA011424-TA;>gi|112983240|ref|NP_001037014.1| transferrin precursor [Bombyx mori];>gi|68066547|gb|AAD18032.2| transferrin [Bombyx mori];>gi|87246220|gb|ABD35289.1| transferrin [Bombyx mori]	2,3	3.2048e-14	122.57	47512700	22417000	9792700	15303000	0	0	0	0	0	0	0	0	0	0	0	0
KYESPSGIK	9	1	1007.53	>gi|512908283|ref|XP_004926643.1| PREDICTED: apolipophorins isoform X2 [Bombyx mori];>gi|512908279|ref|XP_004926642.1| PREDICTED: apolipophorins isoform X1 [Bombyx mori];>BGIBMGA013341-PA pep:novel sequence:nscaf3071:773228:784902:- gene:BGIBMGA013341 transcript:BGIBMGA013341-TA	2	0.0036975	115.42	47230000	13451000	16526000	17253000	0	0	0	0	0	0	0	0	0	0	0	0
CRPTCAVPNPK	11	1	1298.62	>gi|512903757|ref|XP_004925696.1| PREDICTED: SCO-spondin-like [Bombyx mori]	3	4.4659e-09	157.38	46979700	6734500	0	0	0	0	0	0	0	0	0	0	0	12215000	21142000	6888200
VGSCYAYISETGECADRIPVAISNR	25	1	2787.3	>gi|512937156|ref|XP_004933698.1| PREDICTED: fibrillin-1-like [Bombyx mori]	3	7.7597e-06	64.028	46846000	0	0	0	0	0	0	0	0	0	8209200	0	4755600	14574000	6323200	12984000
TGQYSEDKAFK	11	1	1272.6	>gi|164448664|ref|NP_001106744.1| antennal binding protein precursor [Bombyx mori];>gi|87248601|gb|ABD36353.1| antennal binding protein [Bombyx mori];>BGIBMGA002626-PA pep:novel sequence:nscaf2529:1442664:1447992:- gene:BGIBMGA002626 transcript:BGIBMGA002626-TA	3	0.027364	54.486	46084900	0	0	0	0	7057000	7410600	7808800	0	7651800	8596200	0	0	7560500	0	0
AKIDNIEYYAK	11	1	1326.68	>gi|512908283|ref|XP_004926643.1| PREDICTED: apolipophorins isoform X2 [Bombyx mori];>gi|512908279|ref|XP_004926642.1| PREDICTED: apolipophorins isoform X1 [Bombyx mori];>BGIBMGA013342-PA pep:novel sequence:nscaf3071:739110:772553:- gene:BGIBMGA013342 transcript:BGIBMGA013342-TA	2	0.012918	63.408	45882000	12256000	15351000	18275000	0	0	0	0	0	0	0	0	0	0	0	0
SKDAQDFSK	9	1	1024.48	>BGIBMGA013108-PA pep:novel sequence:nscaf3058:9086208:9087467:+ gene:BGIBMGA013108 transcript:BGIBMGA013108-TA;>gi|112983018|ref|NP_001037078.1| apolipophorin III precursor [Bombyx mori];>gi|1381798|gb|AAB02853.1| apolipophorin-III precursor [Bombyx mori];>gi|33359232|gb|AAQ17038.1| apolipophorin III [Bombyx mori];>gi|1381796|gb|AAB02852.1| apolipophorin-III precursor [Bombyx mori]	2	0.00039343	154.24	45853000	16073000	16881000	12899000	0	0	0	0	0	0	0	0	0	0	0	0
SRNPIITFAPFVPTIEPDSADAFITEDPTSMVK	33	1	3605.8	>gi|512931403|ref|XP_004932294.1| PREDICTED: juvenile hormone esterase-like [Bombyx mori]	3	1.6999e-08	67.353	45586700	0	0	0	0	0	0	0	7868400	0	7433300	7807600	0	0	13973000	8504400
QSIFDIPVRPGAIK	14	1	1539.88	>gi|512908283|ref|XP_004926643.1| PREDICTED: apolipophorins isoform X2 [Bombyx mori];>gi|512908279|ref|XP_004926642.1| PREDICTED: apolipophorins isoform X1 [Bombyx mori];>gi|347543546|dbj|BAK82317.1| apolipophorin precursor protein [Bombyx mori];>BGIBMGA013342-PA pep:novel sequence:nscaf3071:739110:772553:- gene:BGIBMGA013342 transcript:BGIBMGA013342-TA	3	0.029558	59.185	44961000	27781000	7935900	9244100	0	0	0	0	0	0	0	0	0	0	0	0
SDAYVGRDGTVAYSNK	16	1	1701.8	>gi|112984400|ref|NP_001037506.1| sericin 1 precursor [Bombyx mori];>gi|66774164|sp|P07856.2|SERI1_BOMMO RecName: Full=Sericin 1; AltName: Full=Silk gum protein; Flags: Precursor	2,3	1.8616e-19	171.78	44881000	0	0	0	0	0	0	0	0	0	0	0	0	20391000	0	24490000
EVPGNAGMKDQVAAIR	16	1	1654.85	>BGIBMGA010976-PA pep:novel sequence:nscaf3013:447462:450697:- gene:BGIBMGA010976 transcript:BGIBMGA010976-TA	3	1.1298e-05	103.39	44864500	0	0	0	0	0	0	0	0	4116900	0	8064800	5060800	10035000	11453000	6134000
NTSCAAAIIPTCHCDDGFIFDKSGK	25	1	2784.23	>gi|512898429|ref|XP_004924398.1| PREDICTED: SCO-spondin-like [Bombyx mori];>BGIBMGA009093-PA pep:novel sequence:nscaf2931:899792:899959:+ gene:BGIBMGA009093 transcript:BGIBMGA009093-TA	3,4	1.655e-11	89.946	44023100	0	0	0	0	0	0	0	0	0	0	0	0	26069000	6050100	11904000
PIVPGFQEFTIVDKDVSCSFSIR	23	1	2640.33	>BGIBMGA012994-PA pep:novel sequence:nscaf3058:4180230:4218615:+ gene:BGIBMGA012994 transcript:BGIBMGA012994-TA;>gi|512917546|ref|XP_004928913.1| PREDICTED: vanin-like protein 1-like [Bombyx mori]	3	3.1742e-26	148.04	42709000	11684000	19588000	11437000	0	0	0	0	0	0	0	0	0	0	0	0
IEMTVTGANDRPVK	14	1	1529.79	>gi|114052472|ref|NP_001040479.1| peptidylprolyl isomerase B precursor [Bombyx mori];>gi|95103068|gb|ABF51475.1| peptidylprolyl isomerase B [Bombyx mori];>BGIBMGA004059-PA pep:novel sequence:nscaf2767:41620:44493:+ gene:BGIBMGA004059 transcript:BGIBMGA004059-TA	2,3	1.0954e-07	145.71	40407000	13011000	11983000	15413000	0	0	0	0	0	0	0	0	0	0	0	0
FGGIWPKPVTAAISSQTVK	19	1	1986.09	>gi|139004970|dbj|BAF52531.1| beta-N-acetylglucosaminidase 1 [Bombyx mori];>gi|145651816|ref|NP_001078833.1| beta-N-acetylglucosaminidase 1 precursor [Bombyx mori];>BGIBMGA011646-PA pep:novel sequence:nscaf3031:3169300:3186954:- gene:BGIBMGA011646 transcript:BGIBMGA011646-TA	3	2.6384e-07	85.636	40085500	0	0	0	0	0	0	0	0	3472700	6594900	4518500	7421400	11104000	2868700	4105300
IIDSWTTAGRPIGIK	15	1	1626.91	>gi|512937400|ref|XP_004933758.1| PREDICTED: N-acetylneuraminate lyase B-like, partial [Bombyx mori]	2,3	3.6932e-26	184.21	39324900	0	0	0	0	0	0	0	0	0	4809700	3931600	4825100	3747600	9509900	12501000
MYAHTIPRDEGVIGGEVAMWTEYCDAQAIDTR	32	1	3654.65	>gi|139004970|dbj|BAF52531.1| beta-N-acetylglucosaminidase 1 [Bombyx mori];>gi|145651816|ref|NP_001078833.1| beta-N-acetylglucosaminidase 1 precursor [Bombyx mori]	4	4.7807e-32	119.75	39133000	0	0	0	0	0	0	13610000	0	0	0	0	0	25523000	0	0
VSDPSIVDGDYKVI	14	1	1505.76	>BGIBMGA010212-PA pep:novel sequence:nscaf2986:2025913:2049705:+ gene:BGIBMGA010212 transcript:BGIBMGA010212-TA;>gi|114051043|ref|NP_001040318.1| serine protease inhibitor 3 precursor [Bombyx mori];>gi|87248403|gb|ABD36254.1| serine protease inhibitor serpin [Bombyx mori]	2	1.1607e-05	126.09	38755500	11885000	11969000	10817000	0	4084500	0	0	0	0	0	0	0	0	0	0
TCSDDNVAICIKEK	14	1	1651.75	>BGIBMGA000013-PA pep:novel sequence:nscaf1071:722003:731188:- gene:BGIBMGA000013 transcript:BGIBMGA000013-TA;>gi|512906099|ref|XP_004926112.1| PREDICTED: uncharacterized protein LOC101740726 [Bombyx mori]	2,3	0.00024039	91.032	38726100	0	0	0	0	0	0	6513600	0	6608100	16356000	9248400	0	0	0	0
SIYKPIIEYQIAEDGGK	17	1	1923	>gi|512908283|ref|XP_004926643.1| PREDICTED: apolipophorins isoform X2 [Bombyx mori];>gi|512908279|ref|XP_004926642.1| PREDICTED: apolipophorins isoform X1 [Bombyx mori];>BGIBMGA013342-PA pep:novel sequence:nscaf3071:739110:772553:- gene:BGIBMGA013342 transcript:BGIBMGA013342-TA	3	8.4939e-05	81.428	38175100	14795000	13691000	9689100	0	0	0	0	0	0	0	0	0	0	0	0
QHIISEDIPSDWAAKPVK	18	1	2033.06	>BGIBMGA011844-PA pep:novel sequence:nscaf3031:3355321:3371258:+ gene:BGIBMGA011844 transcript:BGIBMGA011844-TA	3,4	6.001e-11	130.06	38174300	10022000	11530000	7985700	3751600	4885000	0	0	0	0	0	0	0	0	0	0
ADFNQDEGWKPIEENQVYTQAEYQEYER	28	1	3478.52	>gi|512921226|ref|XP_004929826.1| PREDICTED: nucleobindin-2-like isoform X1 [Bombyx mori];>BGIBMGA000647-PA pep:novel sequence:nscaf1690:2909820:2918295:+ gene:BGIBMGA000647 transcript:BGIBMGA000647-TA;>gi|512921230|ref|XP_004929827.1| PREDICTED: nucleobindin-2-like isoform X2 [Bombyx mori]	3	0.0018907	45.611	37682300	0	0	5469500	0	0	0	0	4732600	0	0	4582400	6406900	6090100	4996900	5403900
DKIPQEYEAFK	11	1	1366.68	>BGIBMGA004041-PA pep:novel sequence:nscaf2767:388458:389138:- gene:BGIBMGA004041 transcript:BGIBMGA004041-TA;>gi|112032179|gb|ABH88200.1| chemosensory protein 7 [Bombyx mori];>gi|112983052|ref|NP_001037068.1| chemosensory protein 7 precursor [Bombyx mori];>gi|115551754|dbj|BAF34359.1| chemosensory protein11 [Bombyx mori];>gi|77415578|emb|CAJ01458.1| hypothetical protein [Bombyx mori]	2	0.00039303	89.805	37260000	11564000	11706000	13990000	0	0	0	0	0	0	0	0	0	0	0	0
TTYMEIKDIIEDNDVETHD	19	1	2280.01	>BGIBMGA014522-PA pep:novel sequence:scaffold767:1054:8244:- gene:BGIBMGA014522 transcript:BGIBMGA014522-TA;>gi|512937392|ref|XP_004933756.1| PREDICTED: uncharacterized protein LOC101739376 [Bombyx mori]	2,3	1.2357e-19	147.92	37176400	19470000	7091400	10615000	0	0	0	0	0	0	0	0	0	0	0	0
VIISDEEKR	9	1	1087.59	>gi|512908283|ref|XP_004926643.1| PREDICTED: apolipophorins isoform X2 [Bombyx mori];>gi|512908279|ref|XP_004926642.1| PREDICTED: apolipophorins isoform X1 [Bombyx mori];>gi|347543546|dbj|BAK82317.1| apolipophorin precursor protein [Bombyx mori];>BGIBMGA013342-PA pep:novel sequence:nscaf3071:739110:772553:- gene:BGIBMGA013342 transcript:BGIBMGA013342-TA	3	0.0088661	95.502	36989000	12469000	12092000	12428000	0	0	0	0	0	0	0	0	0	0	0	0
SVEAFAEFIKK	11	1	1267.68	>gi|512893593|ref|XP_004923220.1| PREDICTED: endoplasmic reticulum resident protein 44-like [Bombyx mori];>BGIBMGA006941-PA pep:novel sequence:nscaf2860:856044:858962:+ gene:BGIBMGA006941 transcript:BGIBMGA006941-TA	2,3	0.00024985	113.63	36507000	10777000	11354000	14376000	0	0	0	0	0	0	0	0	0	0	0	0
GFNRFDYGPER	11	1	1356.62	>BGIBMGA012648-PA pep:novel sequence:nscaf3053:11646:12845:- gene:BGIBMGA012648 transcript:BGIBMGA012648-TA;>gi|512909767|ref|XP_004927001.1| PREDICTED: lipase 1-like [Bombyx mori]	3	0.0010866	81.625	36398000	0	0	0	3091300	0	0	6100500	7690600	6855300	0	0	0	8078500	0	4581800
DGIYSYIMVIPNKHDGIIEVIEK	23	1	2645.38	>gi|512908375|ref|XP_004926666.1| PREDICTED: alaserpin-like [Bombyx mori];>BGIBMGA008829-PA pep:novel sequence:nscaf2925:450509:458546:+ gene:BGIBMGA008829 transcript:BGIBMGA008829-TA	3	2.5619e-20	119.02	36151800	0	0	0	0	0	0	0	11175000	0	7659800	17317000	0	0	0	0
IYNSIITGDYDSAVRK	16	1	1813.92	>gi|126416|sp|P09335.1|LP2_BOMMO RecName: Full=Low molecular 30 kDa lipoprotein PBMHP-12; Flags: Precursor;>gi|156119320|ref|NP_001095196.1| low molecular 30 kDa lipoprotein PBMHP-12 precursor [Bombyx mori];>gi|379046488|gb|AFC87805.1| 30K protein 7 [Bombyx mori];>BGIBMGA004399-PA pep:novel sequence:nscaf2795:1629929:1630699:- gene:BGIBMGA004399 transcript:BGIBMGA004399-TA	3	8.0568e-08	119.31	36079600	9623900	11281000	11074000	2324600	0	0	0	0	0	1776100	0	0	0	0	0
RNTMEYCYK	9	1	1263.54	>gi|126416|sp|P09335.1|LP2_BOMMO RecName: Full=Low molecular 30 kDa lipoprotein PBMHP-12; Flags: Precursor;>gi|156119320|ref|NP_001095196.1| low molecular 30 kDa lipoprotein PBMHP-12 precursor [Bombyx mori];>gi|379046488|gb|AFC87805.1| 30K protein 7 [Bombyx mori];>BGIBMGA004399-PA pep:novel sequence:nscaf2795:1629929:1630699:- gene:BGIBMGA004399 transcript:BGIBMGA004399-TA;>gi|126419|sp|P09338.1|…	2	0.018915	80.755	35605000	0	18438000	17167000	0	0	0	0	0	0	0	0	0	0	0	0
NKPNDVNIGAIGHIK	15	1	1588.87	>gi|512908283|ref|XP_004926643.1| PREDICTED: apolipophorins isoform X2 [Bombyx mori];>gi|512908279|ref|XP_004926642.1| PREDICTED: apolipophorins isoform X1 [Bombyx mori];>gi|347543546|dbj|BAK82317.1| apolipophorin precursor protein [Bombyx mori];>BGIBMGA013342-PA pep:novel sequence:nscaf3071:739110:772553:- gene:BGIBMGA013342 transcript:BGIBMGA013342-TA	3	0.00046323	78.401	35596000	17438000	0	18158000	0	0	0	0	0	0	0	0	0	0	0	0
NTIPIISENSRPIVWQEVFDEGVPIPK	27	1	3076.62	>BGIBMGA014116-PA pep:novel sequence:nscaf463:79310:96865:- gene:BGIBMGA014116 transcript:BGIBMGA014116-TA;>gi|139004977|dbj|BAF52532.1| beta-N-acetylglucosaminidase 2 [Bombyx mori];>gi|153791228|ref|NP_001093291.1| beta-N-acetylglucosaminidase 2 precursor [Bombyx mori]	3	5.3315e-15	99.711	35157000	11926000	10771000	12460000	0	0	0	0	0	0	0	0	0	0	0	0
TGNEIDATKDDEQISNAEITR	21	1	2319.08	>gi|512899354|ref|XP_004924623.1| PREDICTED: inter-alpha-trypsin inhibitor heavy chain H4-like [Bombyx mori];>BGIBMGA007558-PA pep:novel sequence:nscaf2887:351879:376330:+ gene:BGIBMGA007558 transcript:BGIBMGA007558-TA	3	1.4019e-24	135.21	35113200	11286000	14691000	9136200	0	0	0	0	0	0	0	0	0	0	0	0
DYDIEMNMDNYTNKK	15	1	1892.79	>BGIBMGA009028-PA pep:novel sequence:nscaf2930:4749873:4754183:+ gene:BGIBMGA009028 transcript:BGIBMGA009028-TA;>gi|124430725|ref|NP_001037590.1| sex-specific storage-protein 2 precursor [Bombyx mori];>gi|95103012|gb|ABF51447.1| arylphorin [Bombyx mori];>gi|1174445|sp|P20613.2|SSP2_BOMMO RecName: Full=Sex-specific storage-protein 2; Short=SP 2; AltName: Full=Arylphorin; Flags: Precursor;>gi|15604…	2,3	1.3311e-07	124.3	35109000	13696000	17731000	3682000	0	0	0	0	0	0	0	0	0	0	0	0
YVENVSNSREINIIDGVSIIGQGSPR	26	1	2815.45	>BGIBMGA000013-PA pep:novel sequence:nscaf1071:722003:731188:- gene:BGIBMGA000013 transcript:BGIBMGA000013-TA;>gi|512906099|ref|XP_004926112.1| PREDICTED: uncharacterized protein LOC101740726 [Bombyx mori]	3	1.9073e-32	136.44	34383300	0	0	0	0	0	0	0	0	0	4764800	0	0	14892000	6070700	8655800
HREQPQVISTIETEISR	17	1	2022.05	>gi|512910443|ref|XP_004927172.1| PREDICTED: uncharacterized protein LOC101744556 [Bombyx mori];>BGIBMGA004675-PA pep:novel sequence:nscaf2811:343856:352152:- gene:BGIBMGA004675 transcript:BGIBMGA004675-TA	3	1.8026e-06	96.666	34278500	20735000	7582500	5961000	0	0	0	0	0	0	0	0	0	0	0	0
TQIEKPGDYSVK	12	1	1363.7	>gi|512908283|ref|XP_004926643.1| PREDICTED: apolipophorins isoform X2 [Bombyx mori];>gi|512908279|ref|XP_004926642.1| PREDICTED: apolipophorins isoform X1 [Bombyx mori];>gi|347543546|dbj|BAK82317.1| apolipophorin precursor protein [Bombyx mori];>BGIBMGA013342-PA pep:novel sequence:nscaf3071:739110:772553:- gene:BGIBMGA013342 transcript:BGIBMGA013342-TA	3	0.003942	69.602	32849700	8614700	11648000	12587000	0	0	0	0	0	0	0	0	0	0	0	0
SVPDNRPIVQENMGVNSATIDIIPR	25	1	2734.41	>gi|512910443|ref|XP_004927172.1| PREDICTED: uncharacterized protein LOC101744556 [Bombyx mori];>BGIBMGA004675-PA pep:novel sequence:nscaf2811:343856:352152:- gene:BGIBMGA004675 transcript:BGIBMGA004675-TA	3	1.313e-16	105.79	32494900	19924000	6646400	5924500	0	0	0	0	0	0	0	0	0	0	0	0
SNHYKDPPIVYVR	13	1	1586.82	>BGIBMGA005710-PA pep:novel sequence:nscaf2830:327382:334267:+ gene:BGIBMGA005710 transcript:BGIBMGA005710-TA;>gi|512910600|ref|XP_004927212.1| PREDICTED: glucose dehydrogenase [acceptor]-like [Bombyx mori]	3	3.5081e-05	127.17	32253200	0	0	0	0	0	0	0	0	0	0	0	0	10230000	16022000	6001200
VTDVKADDFSSIHIR	15	1	1701.87	>gi|512902782|ref|XP_004925459.1| PREDICTED: uncharacterized protein LOC101738880 isoform X1 [Bombyx mori];>BGIBMGA010979-PA pep:novel sequence:nscaf3013:270076:273061:- gene:BGIBMGA010979 transcript:BGIBMGA010979-TA;>gi|512902786|ref|XP_004925460.1| PREDICTED: uncharacterized protein LOC101738880 isoform X2 [Bombyx mori];>gi|512902790|ref|XP_004925461.1| PREDICTED: uncharacterized protein LOC101…	4	1.5462e-05	109.84	31927700	8544700	11926000	11457000	0	0	0	0	0	0	0	0	0	0	0	0
CRVSEFYDNVR	11	1	1443.66	>BGIBMGA001347-PA pep:novel sequence:nscaf2053:604700:607742:- gene:BGIBMGA001347 transcript:BGIBMGA001347-TA	3	0.0046163	68.536	31483400	0	3430700	0	0	0	0	4571900	5901900	3885900	3590800	4010800	2942200	0	3149200	0
SVPDNRPIVQEAVVINPAAVDTIPSHK	27	1	2865.53	>gi|512910443|ref|XP_004927172.1| PREDICTED: uncharacterized protein LOC101744556 [Bombyx mori];>BGIBMGA004675-PA pep:novel sequence:nscaf2811:343856:352152:- gene:BGIBMGA004675 transcript:BGIBMGA004675-TA	4	0.0024422	44.711	31252000	31252000	0	0	0	0	0	0	0	0	0	0	0	0	0	0
DGIAITISNDVQGDDGRPAYGDGK	24	1	2433.14	>BGIBMGA004396-PA pep:novel sequence:nscaf2795:1656058:1656828:- gene:BGIBMGA004396 transcript:BGIBMGA004396-TA;>gi|379046476|gb|AFC87799.1| 30K protein 1 [Bombyx mori];>gi|482677282|pdb|4IY8|A Chain A, Bmlp3 - P21 Crystal Form;>gi|482677283|pdb|4IY8|B Chain B, Bmlp3 - P21 Crystal Form;>gi|482677284|pdb|4IY8|C Chain C, Bmlp3 - P21 Crystal Form;>gi|482677285|pdb|4IY8|D Chain D, Bmlp3 - P21 Crystal…	3	7.3816e-13	101.29	31122400	16135000	7106100	7881300	0	0	0	0	0	0	0	0	0	0	0	0
SDEPCEAGCACKPGYYR	17	1	2018.79	>gi|512898151|ref|XP_004924329.1| PREDICTED: inducible metalloproteinase inhibitor protein-like [Bombyx mori]	2,3	3.9267e-10	124.09	31009400	0	0	0	0	0	0	0	0	0	3690700	6223100	0	4996000	6713600	9386000
GHYIVRPATTNAIDK	15	1	1654.88	>gi|512920034|ref|XP_004929531.1| PREDICTED: mucin-22-like [Bombyx mori]	3	0.00056945	74.678	30851600	6080600	10787000	13984000	0	0	0	0	0	0	0	0	0	0	0	0
TIIIPQEQHDIDERPHYMQPR	21	1	2615.29	>gi|114053115|ref|NP_001040122.1| EN protein binding/engrailed nuclear homeoprotein-regulated protein [Bombyx mori];>gi|87248125|gb|ABD36115.1| EN protein binding/engrailed nuclear homeoprotein-regulated protein [Bombyx mori]	4,5	3.5769e-05	68.567	30625300	9872900	12662000	8090400	0	0	0	0	0	0	0	0	0	0	0	0
HFIPMVDIKR	10	1	1254.69	>gi|139004970|dbj|BAF52531.1| beta-N-acetylglucosaminidase 1 [Bombyx mori];>gi|145651816|ref|NP_001078833.1| beta-N-acetylglucosaminidase 1 precursor [Bombyx mori];>BGIBMGA011646-PA pep:novel sequence:nscaf3031:3169300:3186954:- gene:BGIBMGA011646 transcript:BGIBMGA011646-TA	3	0.0018857	105.4	30524200	0	0	0	0	0	0	3142900	0	0	2256900	3225700	0	9836100	5494600	6568000
GSSDDRIIYGDSTADTFK	18	1	1946.89	>BGIBMGA004394-PA pep:novel sequence:nscaf2795:1681491:1682261:- gene:BGIBMGA004394 transcript:BGIBMGA004394-TA;>gi|112984502|ref|NP_001037486.1| low molecular 30 kDa lipoprotein PBMHP-6 precursor [Bombyx mori];>gi|126415|sp|P09334.1|LP1_BOMMO RecName: Full=Low molecular 30 kDa lipoprotein PBMHP-6; Flags: Precursor;>gi|225905552|gb|ACO35750.1| 30 kDa protein precursor [Bombyx mori];>gi|379046494|…	3	1.5643e-06	90.654	30154300	7959300	11521000	10674000	0	0	0	0	0	0	0	0	0	0	0	0
KFFGIPVGTTPASPSNENPDEYR	23	1	2522.21	>BGIBMGA011424-PA pep:novel sequence:nscaf3027:5043304:5055900:- gene:BGIBMGA011424 transcript:BGIBMGA011424-TA;>gi|112983240|ref|NP_001037014.1| transferrin precursor [Bombyx mori];>gi|68066547|gb|AAD18032.2| transferrin [Bombyx mori];>gi|87246220|gb|ABD35289.1| transferrin [Bombyx mori]	3	2.4488e-25	137.09	29941100	12520000	7108100	10313000	0	0	0	0	0	0	0	0	0	0	0	0
EGGICTVAEDCPSDIRAR	18	1	2004.9	>gi|164448666|ref|NP_001106745.1| carboxypeptidase inhibitor precursor [Bombyx mori];>gi|95102736|gb|ABF51309.1| carboxypeptidase inhibitor [Bombyx mori]	3	0.0042791	59.261	29786100	6020300	0	5748900	0	0	0	0	0	3764700	0	0	0	5517400	5122500	3612300
DDIMYIFDGKR	11	1	1371.65	>BGIBMGA010976-PA pep:novel sequence:nscaf3013:447462:450697:- gene:BGIBMGA010976 transcript:BGIBMGA010976-TA	2	0.0012799	80.979	29707700	0	0	0	0	0	0	0	0	4166000	4388500	0	4356600	7472200	4023200	5301200
GRYPSIACEIGYTYDTK	17	1	1992.93	>gi|512909239|ref|XP_004926873.1| PREDICTED: uncharacterized protein LOC101739962 [Bombyx mori];>BGIBMGA005736-PA pep:novel sequence:nscaf2836:317250:336060:+ gene:BGIBMGA005736 transcript:BGIBMGA005736-TA	3	5.4971e-10	120.24	29697400	10511000	8616400	10570000	0	0	0	0	0	0	0	0	0	0	0	0
EVIMSEIESEKQNVNFITADGGR	23	1	2565.24	>gi|512893593|ref|XP_004923220.1| PREDICTED: endoplasmic reticulum resident protein 44-like [Bombyx mori];>BGIBMGA006941-PA pep:novel sequence:nscaf2860:856044:858962:+ gene:BGIBMGA006941 transcript:BGIBMGA006941-TA	3	1.2117e-09	87.772	28335400	18988000	3883000	5464400	0	0	0	0	0	0	0	0	0	0	0	0
DIVRDCFPVEFR	12	1	1551.75	>BGIBMGA004397-PA pep:novel sequence:nscaf2795:1644958:1645728:- gene:BGIBMGA004397 transcript:BGIBMGA004397-TA;>gi|379046478|gb|AFC87800.1| 30K protein 2 [Bombyx mori];>gi|525342977|ref|NP_001266309.1| low molecular mass 30 kDa lipoprotein 19G1-like precursor [Bombyx mori];>gi|334359277|pdb|3PUB|A Chain A, Crystal Structure Of The Bombyx Mori Low Molecular Weight Lipoprotein 7 (Bmlp7);>gi|334359…	2,3	0.00021326	114.82	27878100	10222000	3047100	14609000	0	0	0	0	0	0	0	0	0	0	0	0
ISISKDEGITIEK	13	1	1431.78	>gi|282848475|gb|ADA84147.1| sericin 2 precursor [Bombyx mori];>gi|283046934|gb|ADB04958.1| sericin 2 precursor [Bombyx mori]	2,3	1.5281e-06	137.84	26105300	5530100	11949000	5816700	0	0	0	0	0	0	0	0	0	0	0	2809500
KVDIDIISQSTCR	13	1	1533.78	>gi|512890533|ref|XP_004922529.1| PREDICTED: venom serine protease 34-like [Bombyx mori];>BGIBMGA004445-PA pep:novel sequence:nscaf2795:1108881:1115723:+ gene:BGIBMGA004445 transcript:BGIBMGA004445-TA	2,3	4.0457e-79	283.05	25913200	4135900	4204400	9666800	4074800	3831300	0	0	0	0	0	0	0	0	0	0
KAVEEFIK	8	1	962.544	>BGIBMGA009028-PA pep:novel sequence:nscaf2930:4749873:4754183:+ gene:BGIBMGA009028 transcript:BGIBMGA009028-TA;>gi|124430725|ref|NP_001037590.1| sex-specific storage-protein 2 precursor [Bombyx mori];>gi|95103012|gb|ABF51447.1| arylphorin [Bombyx mori];>gi|1174445|sp|P20613.2|SSP2_BOMMO RecName: Full=Sex-specific storage-protein 2; Short=SP 2; AltName: Full=Arylphorin; Flags: Precursor;>gi|15604…	2	0.0075462	113.62	25913000	0	12471000	13442000	0	0	0	0	0	0	0	0	0	0	0	0
IWVGNGQDIVKK	12	1	1355.76	>gi|126416|sp|P09335.1|LP2_BOMMO RecName: Full=Low molecular 30 kDa lipoprotein PBMHP-12; Flags: Precursor;>gi|156119320|ref|NP_001095196.1| low molecular 30 kDa lipoprotein PBMHP-12 precursor [Bombyx mori];>gi|379046488|gb|AFC87805.1| 30K protein 7 [Bombyx mori];>BGIBMGA004399-PA pep:novel sequence:nscaf2795:1629929:1630699:- gene:BGIBMGA004399 transcript:BGIBMGA004399-TA	3	0.0010911	81.625	25303800	7337600	8156300	9809900	0	0	0	0	0	0	0	0	0	0	0	0
VVNNIKGEQEIWIITSSFQR	20	1	2360.25	>BGIBMGA007254-PA pep:novel sequence:nscaf2876:1468979:1482896:- gene:BGIBMGA007254 transcript:BGIBMGA007254-TA;>gi|112984054|ref|NP_001037422.1| yellow-d precursor [Bombyx mori];>gi|379046450|gb|AFC87786.1| yellow-d [Bombyx mori];>gi|86450717|gb|ABC96694.1| yellow-d [Bombyx mori]	3	5.2772e-08	95.094	24669100	0	0	0	0	0	0	0	0	0	8434600	0	10557000	5677500	0	0
TVNNDEEKASPGDDFEDNDDDDTSESYEDGSEEVK	35	1	3895.49	>BGIBMGA005069-PA pep:novel sequence:nscaf2823:2053000:2055214:- gene:BGIBMGA005069 transcript:BGIBMGA005069-TA;>gi|512886771|ref|XP_004921814.1| PREDICTED: uncharacterized protein LOC101741789 [Bombyx mori]	3	0.00035182	42.582	24641000	0	0	0	0	0	0	0	10828000	0	13813000	0	0	0	0	0
IIKPDQCIK	9	1	1113.62	>BGIBMGA011424-PA pep:novel sequence:nscaf3027:5043304:5055900:- gene:BGIBMGA011424 transcript:BGIBMGA011424-TA;>gi|112983240|ref|NP_001037014.1| transferrin precursor [Bombyx mori];>gi|68066547|gb|AAD18032.2| transferrin [Bombyx mori];>gi|87246220|gb|ABD35289.1| transferrin [Bombyx mori]	2,3	0.0075131	96.948	24453000	0	24453000	0	0	0	0	0	0	0	0	0	0	0	0	0
VAISPISPSGANIKPNSITDIR	22	1	2249.24	>gi|512909835|ref|XP_004927018.1| PREDICTED: C3 and PZP-like alpha-2-macroglobulin domain-containing protein 8-like [Bombyx mori];>BGIBMGA013565-PA pep:novel sequence:nscaf3078:214401:237058:+ gene:BGIBMGA013565 transcript:BGIBMGA013565-TA	3	0.0002225	57.496	24332500	8620800	7530000	5764200	0	0	0	0	0	0	0	0	0	2417500	0	0
SNYMNVPNAEVQRPWVQNMR	20	1	2432.15	>gi|512910443|ref|XP_004927172.1| PREDICTED: uncharacterized protein LOC101744556 [Bombyx mori]	3	1.1736e-07	87.16	24246000	7915500	8605600	7724900	0	0	0	0	0	0	0	0	0	0	0	0
IAFESNKITGETIYEGAK	18	1	1970	>gi|512908375|ref|XP_004926666.1| PREDICTED: alaserpin-like [Bombyx mori];>gi|195972050|gb|ACG61187.1| serpin-24 [Bombyx mori];>BGIBMGA008828-PA pep:novel sequence:nscaf2925:445169:447682:+ gene:BGIBMGA008828 transcript:BGIBMGA008828-TA	3	4.9984e-05	82.707	24244100	0	0	0	3258800	0	0	2842500	1857000	2798700	0	0	3121500	4745600	2360600	3259400
NTNIMDTDKNPK	12	1	1389.66	>BGIBMGA005710-PA pep:novel sequence:nscaf2830:327382:334267:+ gene:BGIBMGA005710 transcript:BGIBMGA005710-TA;>gi|512910600|ref|XP_004927212.1| PREDICTED: glucose dehydrogenase [acceptor]-like [Bombyx mori]	2	5.4286e-06	136.7	24130800	0	0	0	0	0	0	0	0	0	0	0	0	5403800	11872000	6855000
NIDGGFECICKPGYESGSEGAICR	24	1	2675.14	>gi|512937156|ref|XP_004933698.1| PREDICTED: fibrillin-1-like [Bombyx mori];>BGIBMGA000206-PA pep:novel sequence:nscaf1516:24083:29311:- gene:BGIBMGA000206 transcript:BGIBMGA000206-TA	3	1.1515e-46	91.128	23752000	0	0	0	0	0	0	0	0	0	0	0	0	11233000	12519000	0
VVTDNKFCAGIVR	13	1	1477.77	>BGIBMGA010024-PA pep:novel sequence:nscaf2983:1075283:1077600:- gene:BGIBMGA010024 transcript:BGIBMGA010024-TA;>gi|153792257|ref|NP_001093273.1| trypsin-like protease precursor [Bombyx mori];>gi|95102922|gb|ABF51402.1| trypsin-like protease [Bombyx mori]	3	7.2434e-05	119.76	23688300	7022400	7024500	9641400	0	0	0	0	0	0	0	0	0	0	0	0
ENIKQEFTIK	10	1	1248.67	>BGIBMGA002847-PA pep:novel sequence:nscaf2575:307239:312629:- gene:BGIBMGA002847 transcript:BGIBMGA002847-TA;>gi|512885205|ref|XP_004921556.1| PREDICTED: zonadhesin-like [Bombyx mori]	2,3	1.7508e-12	118.4	23612700	5148000	12040000	6424700	0	0	0	0	0	0	0	0	0	0	0	0
NFEDDYRR	8	1	1113.48	>gi|512922286|ref|XP_004930083.1| PREDICTED: mitochondrial enolase superfamily member 1-like [Bombyx mori];>BGIBMGA003655-PA pep:novel sequence:nscaf2674:2937784:2956521:+ gene:BGIBMGA003655 transcript:BGIBMGA003655-TA;>BGIBMGA014323-PA pep:novel sequence:scaffold1449:207:4563:+ gene:BGIBMGA014323 transcript:BGIBMGA014323-TA;>gi|512912664|ref|XP_004927713.1| PREDICTED: mitochondrial enolase super…	2	0.0028991	131.06	23608700	6614600	8169300	8824800	0	0	0	0	0	0	0	0	0	0	0	0
SFEPIPDEPRAR	12	1	1412.7	>BGIBMGA000013-PA pep:novel sequence:nscaf1071:722003:731188:- gene:BGIBMGA000013 transcript:BGIBMGA000013-TA;>gi|512906099|ref|XP_004926112.1| PREDICTED: uncharacterized protein LOC101740726 [Bombyx mori]	3	0.00013122	96.64	23584900	0	0	0	0	0	0	0	1929000	0	3274600	4642300	0	4693300	5768900	3276800
ETETYSDKDAQTSESER	17	1	1974.83	>gi|282848475|gb|ADA84147.1| sericin 2 precursor [Bombyx mori];>gi|283046934|gb|ADB04958.1| sericin 2 precursor [Bombyx mori]	2,3	2.5931e-145	322.37	23474900	9075900	7145600	7253400	0	0	0	0	0	0	0	0	0	0	0	0
AIGFPDDDAIRTEFASK	17	1	1851.9	>gi|253809709|gb|ACT36276.1| antitrypsin isoform 1 [Bombyx mori];>gi|253809710|gb|ACT36277.1| antitrypsin isoform 2 [Bombyx mori];>gi|253809711|gb|ACT36278.1| antitrypsin isoform 3 [Bombyx mori];>gi|253809712|gb|ACT36279.1| antitrypsin isoform 4 [Bombyx mori];>BGIBMGA009953-PA pep:novel sequence:nscaf2979:113003:118777:- gene:BGIBMGA009953 transcript:BGIBMGA009953-TA;>gi|112983770|ref|NP_00103730…	3	2.8219e-07	104.45	23461100	9894300	7236800	6330000	0	0	0	0	0	0	0	0	0	0	0	0
ISIIEKPWIR	10	1	1253.75	>BGIBMGA005131-PA pep:novel sequence:nscaf2823:1951268:1963838:+ gene:BGIBMGA005131 transcript:BGIBMGA005131-TA	2,3	0.0014568	110.14	23426200	4147300	4985900	6995900	0	0	0	0	0	0	0	0	0	3855900	1357000	2084200
IGGVRPPMR	9	1	981.554	>BGIBMGA014522-PA pep:novel sequence:scaffold767:1054:8244:- gene:BGIBMGA014522 transcript:BGIBMGA014522-TA;>gi|512937392|ref|XP_004933756.1| PREDICTED: uncharacterized protein LOC101739376 [Bombyx mori]	3	0.068758	53.878	23074500	0	9672500	13402000	0	0	0	0	0	0	0	0	0	0	0	0
RAGIITEIFEK	11	1	1275.72	>BGIBMGA003292-PA pep:novel sequence:nscaf2641:21922:28230:+ gene:BGIBMGA003292 transcript:BGIBMGA003292-TA;>gi|195972034|gb|ACG61179.1| serpin-16 [Bombyx mori];>gi|226342892|ref|NP_001139708.1| serine protease inhibitor 16 precursor [Bombyx mori];>gi|195972038|gb|ACG61181.1| serpin-18 [Bombyx mori];>gi|226342898|ref|NP_001139711.1| serine protease inhibitor 18 precursor [Bombyx mori];>gi|1959720…	2,3	0.00044551	86.313	23030000	0	0	0	0	0	0	0	0	0	0	0	0	13488000	2758100	6783900
IVQEIIEDKEINAK	14	1	1640.9	>gi|512916185|ref|XP_004928571.1| PREDICTED: carbohydrate sulfotransferase 4-like [Bombyx mori];>BGIBMGA007852-PA pep:novel sequence:nscaf2888:3671692:3673924:+ gene:BGIBMGA007852 transcript:BGIBMGA007852-TA	2,3	5.7088e-05	106.32	22711400	0	0	0	0	0	0	0	0	0	6269900	0	0	12310000	0	4131500
SDYDRNEYEER	11	1	1474.6	>gi|282848475|gb|ADA84147.1| sericin 2 precursor [Bombyx mori];>gi|283046934|gb|ADB04958.1| sericin 2 precursor [Bombyx mori]	3	7.2687e-09	151.98	22610100	7559200	6756500	8294400	0	0	0	0	0	0	0	0	0	0	0	0
ISKEEFSDDEVDCFIPR	17	1	2084.94	>BGIBMGA013852-PA pep:novel sequence:nscaf3098:198532:199764:+ gene:BGIBMGA013852 transcript:BGIBMGA013852-TA;>gi|112982980|ref|NP_001037090.1| serine protease inhibitor 4 precursor [Bombyx mori];>gi|45594228|gb|AAS68505.1| serpin-4A [Bombyx mori];>gi|270358644|gb|ACZ81437.1| serpin-4 [Bombyx mori]	3	0.0043968	60.474	22495600	4520700	4392700	3702600	2619200	0	0	0	0	4038300	0	0	3222100	0	0	0
ENDKNHDGIIDFHEFMMATQR	21	1	2547.13	>gi|512921226|ref|XP_004929826.1| PREDICTED: nucleobindin-2-like isoform X1 [Bombyx mori];>BGIBMGA000647-PA pep:novel sequence:nscaf1690:2909820:2918295:+ gene:BGIBMGA000647 transcript:BGIBMGA000647-TA;>gi|512921230|ref|XP_004929827.1| PREDICTED: nucleobindin-2-like isoform X2 [Bombyx mori]	4	0.0054892	42.64	22261300	0	0	3018900	0	0	0	2778400	0	0	8158800	0	0	5780900	2524300	0
TKIPEETTFTFSTVPEIK	18	1	2067.08	>gi|512910443|ref|XP_004927172.1| PREDICTED: uncharacterized protein LOC101744556 [Bombyx mori];>BGIBMGA004675-PA pep:novel sequence:nscaf2811:343856:352152:- gene:BGIBMGA004675 transcript:BGIBMGA004675-TA	3	0.00024059	71.558	22071700	8070900	6598100	7402700	0	0	0	0	0	0	0	0	0	0	0	0
NIINADKSNIENYVDIK	17	1	1962.01	>gi|512908283|ref|XP_004926643.1| PREDICTED: apolipophorins isoform X2 [Bombyx mori];>gi|512908279|ref|XP_004926642.1| PREDICTED: apolipophorins isoform X1 [Bombyx mori];>gi|347543546|dbj|BAK82317.1| apolipophorin precursor protein [Bombyx mori];>BGIBMGA013342-PA pep:novel sequence:nscaf3071:739110:772553:- gene:BGIBMGA013342 transcript:BGIBMGA013342-TA	3	0.0012345	67.416	21511100	14589000	3071200	3850900	0	0	0	0	0	0	0	0	0	0	0	0
KNVQHIIQIR	10	1	1247.75	>BGIBMGA012648-PA pep:novel sequence:nscaf3053:11646:12845:- gene:BGIBMGA012648 transcript:BGIBMGA012648-TA;>gi|512909767|ref|XP_004927001.1| PREDICTED: lipase 1-like [Bombyx mori]	3	0.044254	52.79	21498400	0	0	0	6816500	0	0	0	0	0	0	0	0	10360000	0	4321900
IVSINENIDIDRTHDNYR	18	1	2186.07	>gi|152061158|dbj|BAF73623.1| imaginal disk growth factor [Bombyx mori];>gi|10801564|dbj|BAB16695.1| IDGF like protein [Bombyx mori];>gi|112983920|ref|NP_001036847.1| chitinase-like protein EN03 precursor [Bombyx mori];>gi|74848915|sp|Q9GV28.1|IDGFL_BOMMO RecName: Full=Chitinase-like protein EN03; AltName: Full=Imaginal disk growth factor-like protein; Flags: Precursor;>BGIBMGA000648-PA pep:novel…	4	0.0058738	51.695	21427700	6951300	7435100	7041300	0	0	0	0	0	0	0	0	0	0	0	0
MANFNEKPVIFAISNPTSK	19	1	2107.08	>gi|153792270|ref|NP_001093280.1| malate dehydrogenase [Bombyx mori];>gi|95103050|gb|ABF51466.1| malate dehydrogenase [Bombyx mori];>BGIBMGA006419-PA pep:novel sequence:nscaf2853:1104436:1118380:- gene:BGIBMGA006419 transcript:BGIBMGA006419-TA	3	0.00010867	77.39	21095700	6408900	5947000	6262800	0	0	0	0	0	0	0	0	2477000	0	0	0
QMVWDDQIEDFKK	13	1	1680.78	>BGIBMGA014024-PA pep:novel sequence:nscaf3105:11399:12250:- gene:BGIBMGA014024 transcript:BGIBMGA014024-TA;>gi|512937780|ref|XP_004933848.1| PREDICTED: 15-hydroxyprostaglandin dehydrogenase [NAD(+)]-like [Bombyx mori];>BGIBMGA014620-PA pep:novel sequence:scaffold952:3614:4465:+ gene:BGIBMGA014620 transcript:BGIBMGA014620-TA;>gi|512938109|ref|XP_004933927.1| PREDICTED: 15-hydroxyprostaglandin deh…	3	4.8479e-05	129.76	20941500	0	0	0	0	0	0	0	0	0	0	0	0	7575600	7029000	6336900
IQEAANAKQ	9	1	971.504	>BGIBMGA013108-PA pep:novel sequence:nscaf3058:9086208:9087467:+ gene:BGIBMGA013108 transcript:BGIBMGA013108-TA;>gi|112983018|ref|NP_001037078.1| apolipophorin III precursor [Bombyx mori];>gi|1381798|gb|AAB02853.1| apolipophorin-III precursor [Bombyx mori];>gi|33359232|gb|AAQ17038.1| apolipophorin III [Bombyx mori];>gi|1381796|gb|AAB02852.1| apolipophorin-III precursor [Bombyx mori]	2	0.0063831	99.802	20629800	9460100	6903700	4266000	0	0	0	0	0	0	0	0	0	0	0	0
ANYIGYIDKIDISGK	15	1	1668.87	>BGIBMGA003688-PA pep:novel sequence:nscaf2674:4252515:4256247:+ gene:BGIBMGA003688 transcript:BGIBMGA003688-TA;>gi|512922547|ref|XP_004930143.1| PREDICTED: poly(U)-specific endoribonuclease homolog [Bombyx mori]	3	0.0004481	78.932	20547400	11757000	4653300	4137100	0	0	0	0	0	0	0	0	0	0	0	0
SKQIYEDK	8	1	1009.51	>BGIBMGA004400-PA pep:novel sequence:nscaf2795:1619810:1623572:- gene:BGIBMGA004400 transcript:BGIBMGA004400-TA;>gi|379046480|gb|AFC87801.1| 30K protein 3 [Bombyx mori];>gi|512890676|ref|XP_004922553.1| PREDICTED: low molecular mass 30 kDa lipoprotein 19G1-like [Bombyx mori];>BGIBMGA004401-PA pep:novel sequence:nscaf2795:1601055:1611499:- gene:BGIBMGA004401 transcript:BGIBMGA004401-TA;>gi|3790464…	2	0.0090877	108.98	20349000	9511000	10838000	0	0	0	0	0	0	0	0	0	0	0	0	0
DKVIFIPCDVTK	12	1	1433.76	>BGIBMGA014024-PA pep:novel sequence:nscaf3105:11399:12250:- gene:BGIBMGA014024 transcript:BGIBMGA014024-TA;>gi|512937780|ref|XP_004933848.1| PREDICTED: 15-hydroxyprostaglandin dehydrogenase [NAD(+)]-like [Bombyx mori];>BGIBMGA014030-PA pep:novel sequence:nscaf3106:8896:9750:- gene:BGIBMGA014030 transcript:BGIBMGA014030-TA;>gi|512910809|ref|XP_004927262.1| PREDICTED: 15-hydroxyprostaglandin dehyd…	2,3	8.9517e-05	112.15	20326900	0	1614500	2047000	0	0	0	0	1407400	2398700	0	0	0	4209100	5020300	3629900
RQANYYSDK	9	1	1143.53	>gi|112984400|ref|NP_001037506.1| sericin 1 precursor [Bombyx mori];>gi|66774164|sp|P07856.2|SERI1_BOMMO RecName: Full=Sericin 1; AltName: Full=Silk gum protein; Flags: Precursor	2	9.9287e-09	142.92	20129000	0	0	0	0	0	0	0	0	0	0	0	0	20129000	0	0
EAIDVIKEEHTMPAER	16	1	1866.91	>gi|512930128|ref|XP_004931990.1| PREDICTED: uncharacterized protein LOC101746958 [Bombyx mori];>BGIBMGA000225-PA pep:novel sequence:nscaf1681:5385073:5388668:- gene:BGIBMGA000225 transcript:BGIBMGA000225-TA	3	0.00012139	84.874	20114000	0	0	0	0	0	0	0	0	0	0	9709300	0	4666700	3226800	2511200
INTEVHGVIMNIPIPFPIPESDACKDNGITCPIK	34	1	3788.89	>BGIBMGA008405-PA pep:novel sequence:nscaf2902:495425:504769:- gene:BGIBMGA008405 transcript:BGIBMGA008405-TA;>gi|151301100|ref|NP_001093080.1| ecdysteroid-regulated 16 kDa protein precursor [Bombyx mori];>gi|87248319|gb|ABD36212.1| ecdysteroid-regulated 16 kDa protein precursor [Bombyx mori]	4	7.7293e-13	71.068	20111800	0	0	0	0	0	0	0	0	0	7230400	0	7645500	0	0	5235900
KDEVPSAR	8	1	900.466	>BGIBMGA011844-PA pep:novel sequence:nscaf3031:3355321:3371258:+ gene:BGIBMGA011844 transcript:BGIBMGA011844-TA;>gi|112984454|ref|NP_001037171.1| protein disulfide isomerase precursor [Bombyx mori];>gi|12025459|gb|AAG45936.1|AF325211_1 protein disulfide isomerase [Bombyx mori]	2	0.010565	107.15	19437000	0	19437000	0	0	0	0	0	0	0	0	0	0	0	0	0
IRDAVIDEAFGSIDR	15	1	1675.85	>BGIBMGA013006-PA pep:novel sequence:nscaf3058:4615851:4634701:+ gene:BGIBMGA013006 transcript:BGIBMGA013006-TA;>BGIBMGA013007-PA pep:novel sequence:nscaf3058:4637924:4642984:+ gene:BGIBMGA013007 transcript:BGIBMGA013007-TA;>gi|512917554|ref|XP_004928915.1| PREDICTED: glucose dehydrogenase [acceptor]-like [Bombyx mori]	3	0.00040238	80.534	19401700	0	0	0	0	0	0	0	0	0	5140600	2314300	3744100	3706300	1440800	3055600
SVPYNKPIVQEDPSAVDNFPQK	22	1	2471.23	>gi|512910443|ref|XP_004927172.1| PREDICTED: uncharacterized protein LOC101744556 [Bombyx mori];>BGIBMGA004675-PA pep:novel sequence:nscaf2811:343856:352152:- gene:BGIBMGA004675 transcript:BGIBMGA004675-TA	3	0.0020861	48.656	18912400	5380900	7657400	5874100	0	0	0	0	0	0	0	0	0	0	0	0
YIEDIKPVAK	10	1	1174.66	>BGIBMGA011844-PA pep:novel sequence:nscaf3031:3355321:3371258:+ gene:BGIBMGA011844 transcript:BGIBMGA011844-TA;>gi|112984454|ref|NP_001037171.1| protein disulfide isomerase precursor [Bombyx mori];>gi|12025459|gb|AAG45936.1|AF325211_1 protein disulfide isomerase [Bombyx mori]	2,3	3.319e-06	111.65	18304000	4122700	6054200	6992600	0	1134500	0	0	0	0	0	0	0	0	0	0
IGKDVVNNEDFR	12	1	1404.7	>gi|379046504|gb|AFC87813.1| 30K protein 15 [Bombyx mori];>gi|530234120|ref|NP_001268827.1| low molecular mass 30 kDa lipoprotein 21G1-like precursor [Bombyx mori];>BGIBMGA004454-PA pep:novel sequence:nscaf2795:1559814:1560530:+ gene:BGIBMGA004454 transcript:BGIBMGA004454-TA	3	0.020261	63.091	18195600	5936900	6681500	5577200	0	0	0	0	0	0	0	0	0	0	0	0
NEINEDKETIIMIK	14	1	1688.87	>BGIBMGA002398-PA pep:novel sequence:nscaf2511:3482882:3488307:- gene:BGIBMGA002398 transcript:BGIBMGA002398-TA;>gi|512926846|ref|XP_004931187.1| PREDICTED: protein CutA homolog [Bombyx mori]	2,3	6.8214e-05	102.52	17982700	0	0	0	2823200	0	0	0	0	0	4621700	0	0	6560800	0	3977000
REGGICTVAEDCPSDIR	17	1	1933.86	>gi|164448666|ref|NP_001106745.1| carboxypeptidase inhibitor precursor [Bombyx mori];>gi|95102736|gb|ABF51309.1| carboxypeptidase inhibitor [Bombyx mori]	3	6.7492e-10	118.24	17874400	3643100	7638500	0	0	0	0	0	0	0	0	2956700	0	0	0	3636100
NYKPMYQGK	9	1	1127.54	>BGIBMGA014145-PA pep:novel sequence:nscaf481:973034:982617:- gene:BGIBMGA014145 transcript:BGIBMGA014145-TA;>gi|512906421|ref|XP_004926192.1| PREDICTED: myrosinase 1-like, partial [Bombyx mori];>gi|512906417|ref|XP_004926191.1| PREDICTED: lactase-phlorizin hydrolase-like [Bombyx mori];>gi|512906323|ref|XP_004926167.1| PREDICTED: myrosinase 1-like [Bombyx mori];>BGIBMGA014148-PA pep:novel sequenc…	2,3	1.8237e-05	171.75	17567600	0	0	0	0	0	0	0	0	0	0	0	0	7449600	0	10118000
GDRIEDTAPNTAFNTK	16	1	1748.83	>gi|512910443|ref|XP_004927172.1| PREDICTED: uncharacterized protein LOC101744556 [Bombyx mori];>BGIBMGA004675-PA pep:novel sequence:nscaf2811:343856:352152:- gene:BGIBMGA004675 transcript:BGIBMGA004675-TA	2,3	6.1095e-09	132.65	17463500	7046800	5336400	5080300	0	0	0	0	0	0	0	0	0	0	0	0
NANIDFINMEAGGARPVGK	19	1	1972.98	>BGIBMGA003508-PA pep:novel sequence:nscaf2674:4250635:4251376:- gene:BGIBMGA003508 transcript:BGIBMGA003508-TA;>gi|512922539|ref|XP_004930141.1| PREDICTED: proline-rich extensin-like protein EPR1-like [Bombyx mori]	3	0.00013444	75.463	17311200	0	0	0	3579400	3085000	0	2134100	0	0	2338600	3055600	3118500	0	0	0
KSEQIYQWFDVK	12	1	1569.78	>gi|512918061|ref|XP_004929039.1| PREDICTED: phospholipase A2-like [Bombyx mori];>BGIBMGA012910-PA pep:novel sequence:nscaf3058:446767:449288:- gene:BGIBMGA012910 transcript:BGIBMGA012910-TA	3	0.0033421	72.958	17111500	3784500	3305200	4778500	3598700	0	0	0	0	1644600	0	0	0	0	0	0
CIEKNDIIFCQIVDEEK	17	1	2152.02	>gi|512898143|ref|XP_004924327.1| PREDICTED: tenascin-like [Bombyx mori];>BGIBMGA010889-PA pep:novel sequence:nscaf3005:1095501:1101081:+ gene:BGIBMGA010889 transcript:BGIBMGA010889-TA	3	0.00020187	75.463	16925000	0	0	0	0	0	0	0	0	0	2257000	0	0	6523400	3067100	5077500
KCESGYDVNYK	11	1	1361.59	>BGIBMGA007061-PA pep:novel sequence:nscaf2865:826993:828006:+ gene:BGIBMGA007061 transcript:BGIBMGA007061-TA;>gi|112983908|ref|NP_001036850.1| cathepsin B precursor [Bombyx mori];>gi|13548667|dbj|BAB40804.1| cathepsin B [Bombyx mori]	2,3	4.9712e-06	134.18	16902600	7782100	9120500	0	0	0	0	0	0	0	0	0	0	0	0	0
IDKEVVIK	8	1	942.575	>gi|512908283|ref|XP_004926643.1| PREDICTED: apolipophorins isoform X2 [Bombyx mori];>gi|512908279|ref|XP_004926642.1| PREDICTED: apolipophorins isoform X1 [Bombyx mori];>gi|347543546|dbj|BAK82317.1| apolipophorin precursor protein [Bombyx mori];>BGIBMGA013342-PA pep:novel sequence:nscaf3071:739110:772553:- gene:BGIBMGA013342 transcript:BGIBMGA013342-TA	2,3	0.00016878	123.35	16543000	0	0	16543000	0	0	0	0	0	0	0	0	0	0	0	0
GKIQDIIK	8	1	913.56	>BGIBMGA005069-PA pep:novel sequence:nscaf2823:2053000:2055214:- gene:BGIBMGA005069 transcript:BGIBMGA005069-TA;>gi|512886771|ref|XP_004921814.1| PREDICTED: uncharacterized protein LOC101741789 [Bombyx mori]	2	0.0059988	116.05	16492800	0	0	0	0	0	0	0	0	0	0	0	9007700	7485100	0	0
TDEPGQYQIEQDSQHFIIGITPIKHDYK	28	1	3299.61	>gi|512909266|ref|XP_004926879.1| PREDICTED: apolipoprotein D-like [Bombyx mori]	5	0.0036076	38.537	16484500	10696000	0	5788500	0	0	0	0	0	0	0	0	0	0	0	0
SKTEEDTVVAVIK	13	1	1417.77	>gi|512908283|ref|XP_004926643.1| PREDICTED: apolipophorins isoform X2 [Bombyx mori];>gi|512908279|ref|XP_004926642.1| PREDICTED: apolipophorins isoform X1 [Bombyx mori];>gi|347543546|dbj|BAK82317.1| apolipophorin precursor protein [Bombyx mori];>BGIBMGA013341-PA pep:novel sequence:nscaf3071:773228:784902:- gene:BGIBMGA013341 transcript:BGIBMGA013341-TA	2	0.041896	59.898	16396900	5810700	5394800	5191400	0	0	0	0	0	0	0	0	0	0	0	0
NFMIQGGDFTKGDGTGGR	18	1	1856.85	>gi|114052472|ref|NP_001040479.1| peptidylprolyl isomerase B precursor [Bombyx mori];>gi|95103068|gb|ABF51475.1| peptidylprolyl isomerase B [Bombyx mori];>BGIBMGA004059-PA pep:novel sequence:nscaf2767:41620:44493:+ gene:BGIBMGA004059 transcript:BGIBMGA004059-TA;>gi|175363395|gb|ACB72457.1| PPIase B [Bombyx mori]	3	2.6483e-08	114.59	16293300	3557900	4688000	4547400	0	0	0	1187500	1229100	1083400	0	0	0	0	0	0
IIDHIIQPTMFEDIKEIAK	19	1	2253.21	>BGIBMGA011266-PA pep:novel sequence:nscaf3026:2396448:2401216:- gene:BGIBMGA011266 transcript:BGIBMGA011266-TA;>gi|134925|sp|P09179.1|SSP1_BOMMO RecName: Full=Sex-specific storage-protein 1; Short=SP 1; AltName: Full=Methionine-rich storage protein; Flags: Precursor;>gi|1335609|emb|CAA31417.1| SP1 [Bombyx mori];>gi|169234936|ref|NP_001106747.2| sex-specific storage-protein 1 precursor [Bombyx mo…	3,4	0.00011699	76.768	16283300	13161000	3122300	0	0	0	0	0	0	0	0	0	0	0	0	0
YIQDFITVIDTEYMKK	16	1	2006.01	>gi|512938073|ref|XP_004933918.1| PREDICTED: glucose dehydrogenase [acceptor]-like, partial [Bombyx mori];>gi|512920093|ref|XP_004929546.1| PREDICTED: glucose dehydrogenase [acceptor]-like [Bombyx mori];>BGIBMGA010516-PA pep:novel sequence:nscaf2993:1854838:1856235:+ gene:BGIBMGA010516 transcript:BGIBMGA010516-TA	3	0.0046925	62.055	15799300	0	7652200	8147100	0	0	0	0	0	0	0	0	0	0	0	0
NTSCVAAIIPTCHCDDGFIFDKSGK	25	1	2812.26	>gi|512898429|ref|XP_004924398.1| PREDICTED: SCO-spondin-like [Bombyx mori]	4	4.7487e-07	69.133	15747600	0	0	0	0	0	0	0	0	0	0	0	4299600	11448000	0	0
TQEKDTEIITQSYVPTINR	19	1	2235.14	>BGIBMGA002847-PA pep:novel sequence:nscaf2575:307239:312629:- gene:BGIBMGA002847 transcript:BGIBMGA002847-TA	3	0.00010024	78.021	15685400	6408400	5164900	4112100	0	0	0	0	0	0	0	0	0	0	0	0
FKGNYGDDISFEIAGVR	17	1	1886.92	>gi|512908283|ref|XP_004926643.1| PREDICTED: apolipophorins isoform X2 [Bombyx mori];>gi|512908279|ref|XP_004926642.1| PREDICTED: apolipophorins isoform X1 [Bombyx mori];>gi|347543546|dbj|BAK82317.1| apolipophorin precursor protein [Bombyx mori];>BGIBMGA013342-PA pep:novel sequence:nscaf3071:739110:772553:- gene:BGIBMGA013342 transcript:BGIBMGA013342-TA	3	0.0043968	60.474	15473600	8331900	3844900	3296800	0	0	0	0	0	0	0	0	0	0	0	0
TESEIVKTDAPTITEVHQK	19	1	2125.09	>BGIBMGA002847-PA pep:novel sequence:nscaf2575:307239:312629:- gene:BGIBMGA002847 transcript:BGIBMGA002847-TA;>gi|512885205|ref|XP_004921556.1| PREDICTED: zonadhesin-like [Bombyx mori]	3,4	8.6971e-05	79.013	15391400	3756100	3375100	8260200	0	0	0	0	0	0	0	0	0	0	0	0
RVIGAAPMPFDK	12	1	1300.7	>BGIBMGA009028-PA pep:novel sequence:nscaf2930:4749873:4754183:+ gene:BGIBMGA009028 transcript:BGIBMGA009028-TA;>gi|124430725|ref|NP_001037590.1| sex-specific storage-protein 2 precursor [Bombyx mori];>gi|95103012|gb|ABF51447.1| arylphorin [Bombyx mori];>gi|1174445|sp|P20613.2|SSP2_BOMMO RecName: Full=Sex-specific storage-protein 2; Short=SP 2; AltName: Full=Arylphorin; Flags: Precursor;>gi|15604…	2,3	0.0077967	53.967	15133900	0	9650700	5483200	0	0	0	0	0	0	0	0	0	0	0	0
FIKEYYK	7	1	989.522	>gi|512909278|ref|XP_004926882.1| PREDICTED: glucosylceramidase-like [Bombyx mori];>BGIBMGA013129-PA pep:novel sequence:nscaf3062:135013:158013:- gene:BGIBMGA013129 transcript:BGIBMGA013129-TA	3	0.080322	80.18	14710000	0	0	0	0	0	0	0	0	0	0	0	0	0	14710000	0
SMDISRPVTIAISQYYNTDR	20	1	2329.14	>BGIBMGA005500-PA pep:novel sequence:nscaf2828:4988801:4998241:+ gene:BGIBMGA005500 transcript:BGIBMGA005500-TA;>gi|512931427|ref|XP_004932300.1| PREDICTED: beta-glucuronidase-like [Bombyx mori];>gi|512939892|ref|XP_004934351.1| PREDICTED: beta-glucuronidase-like, partial [Bombyx mori]	3	5.3628e-09	100.92	14198600	6394300	3525900	3237500	0	0	0	0	0	0	0	0	1040900	0	0	0
TIEEIREK	8	1	1016.55	>BGIBMGA006239-PA pep:novel sequence:nscaf2851:681471:685866:- gene:BGIBMGA006239 transcript:BGIBMGA006239-TA	2	0.077399	61.999	14005400	0	6064700	7940700	0	0	0	0	0	0	0	0	0	0	0	0
KGYIISEIDGK	11	1	1221.66	>gi|512903757|ref|XP_004925696.1| PREDICTED: SCO-spondin-like [Bombyx mori]	2,3	1.787e-14	184.1	13974000	0	0	0	0	0	0	0	0	0	0	0	0	13974000	0	0
MREEAIAIFK	10	1	1206.64	>BGIBMGA009027-PA pep:novel sequence:nscaf2930:4729291:4734037:+ gene:BGIBMGA009027 transcript:BGIBMGA009027-TA;>gi|379327811|gb|AFD02109.1| silkworm storage protein [Bombyx mori];>gi|356713490|gb|AET36899.1| arylphorin [Bombyx mori];>gi|379698962|ref|NP_001243953.1| transcription factor Sp3 precursor [Bombyx mori]	2	0.026558	60.434	13787500	0	6848600	6938900	0	0	0	0	0	0	0	0	0	0	0	0
SAQIVVEPEEKR	12	1	1383.74	>BGIBMGA002847-PA pep:novel sequence:nscaf2575:307239:312629:- gene:BGIBMGA002847 transcript:BGIBMGA002847-TA;>gi|512885205|ref|XP_004921556.1| PREDICTED: zonadhesin-like [Bombyx mori]	2	0.00012808	94.191	13622600	3341300	4855700	4337700	0	0	1087900	0	0	0	0	0	0	0	0	0
IENKPIWR	8	1	1054.59	>gi|512922286|ref|XP_004930083.1| PREDICTED: mitochondrial enolase superfamily member 1-like [Bombyx mori];>BGIBMGA003655-PA pep:novel sequence:nscaf2674:2937784:2956521:+ gene:BGIBMGA003655 transcript:BGIBMGA003655-TA;>BGIBMGA014323-PA pep:novel sequence:scaffold1449:207:4563:+ gene:BGIBMGA014323 transcript:BGIBMGA014323-TA;>gi|512912664|ref|XP_004927713.1| PREDICTED: mitochondrial enolase super…	2,3	0.0020615	136.16	13581800	0	5698000	7883800	0	0	0	0	0	0	0	0	0	0	0	0
DESIRQEFAPYIDVMQIISR	20	1	2409.2	>gi|512891979|ref|XP_004922817.1| PREDICTED: prostatic acid phosphatase-like isoform X1 [Bombyx mori];>BGIBMGA009488-PA pep:novel sequence:nscaf2953:619876:635763:+ gene:BGIBMGA009488 transcript:BGIBMGA009488-TA;>gi|512891983|ref|XP_004922818.1| PREDICTED: prostatic acid phosphatase-like isoform X2 [Bombyx mori]	3	3.3273e-08	97.49	13579600	0	0	0	0	0	0	6851800	6727800	0	0	0	0	0	0	0
IRDHVFNK	8	1	1027.56	>BGIBMGA013006-PA pep:novel sequence:nscaf3058:4615851:4634701:+ gene:BGIBMGA013006 transcript:BGIBMGA013006-TA;>gi|512917558|ref|XP_004928916.1| PREDICTED: glucose dehydrogenase [acceptor]-like [Bombyx mori]	3	0.036543	78.77	13367000	0	0	0	0	0	0	0	0	0	0	0	0	0	0	13367000
EREDDGGIEIDTNTIPK	17	1	1900.9	>gi|512909239|ref|XP_004926873.1| PREDICTED: uncharacterized protein LOC101739962 [Bombyx mori];>BGIBMGA005736-PA pep:novel sequence:nscaf2836:317250:336060:+ gene:BGIBMGA005736 transcript:BGIBMGA005736-TA	3	0.016196	50.053	13087600	4219800	4902600	3965200	0	0	0	0	0	0	0	0	0	0	0	0
KCEEFIYGGCK	11	1	1389.61	>gi|14028771|gb|AAK52496.1|AF361484_1 chymotrypsin inhibitor CI-b1 [Bombyx mori];>gi|187281701|ref|NP_001119717.1| chymotrypsin inhibitor SCI-II precursor [Bombyx mori];>gi|25988826|gb|AAN76278.1| basic chymotrypsin inhibitor CI-b1 [Bombyx mori];>gi|124924|sp|P10832.1|ISC2_BOMMO RecName: Full=Chymotrypsin inhibitor SCI-II	2	0.0002868	108.37	13011400	0	6539400	6472000	0	0	0	0	0	0	0	0	0	0	0	0
RIDMFEIDSFMYK	13	1	1693.78	>BGIBMGA011266-PA pep:novel sequence:nscaf3026:2396448:2401216:- gene:BGIBMGA011266 transcript:BGIBMGA011266-TA;>gi|134925|sp|P09179.1|SSP1_BOMMO RecName: Full=Sex-specific storage-protein 1; Short=SP 1; AltName: Full=Methionine-rich storage protein; Flags: Precursor;>gi|1335609|emb|CAA31417.1| SP1 [Bombyx mori];>gi|169234936|ref|NP_001106747.2| sex-specific storage-protein 1 precursor [Bombyx mo…	3	0.0083906	68.809	12900600	8170300	4730300	0	0	0	0	0	0	0	0	0	0	0	0	0
IPRPVIDIQSCEISSPETTFDR	22	1	2559.26	>BGIBMGA010277-PA pep:novel sequence:nscaf2986:5270318:5276038:+ gene:BGIBMGA010277 transcript:BGIBMGA010277-TA;>gi|512927607|ref|XP_004931377.1| PREDICTED: uncharacterized protein LOC101737964 [Bombyx mori]	3	4.1739e-09	85.945	12899600	0	7052000	5847600	0	0	0	0	0	0	0	0	0	0	0	0
ITISSDISSAIEKDSGNNSIEPDMEPIK	28	1	2989.44	>BGIBMGA011549-PA pep:novel sequence:nscaf3027:2386036:2390623:+ gene:BGIBMGA011549 transcript:BGIBMGA011549-TA;>gi|6625564|gb|AAF19267.1|AF098304_1 hemolymph juvenile hormone binding protein precursor [Bombyx mori];>gi|295321528|pdb|3A1Z|A Chain A, Crystal Structure Of Juvenile Hormone Binding Protein From S;>gi|295321529|pdb|3A1Z|B Chain B, Crystal Structure Of Juvenile Hormone Binding Protein …	3	1.6236e-09	76.691	12757000	12757000	0	0	0	0	0	0	0	0	0	0	0	0	0	0
NFPDGDKIYNFDFK	14	1	1718.79	>gi|512908283|ref|XP_004926643.1| PREDICTED: apolipophorins isoform X2 [Bombyx mori];>gi|512908279|ref|XP_004926642.1| PREDICTED: apolipophorins isoform X1 [Bombyx mori];>gi|347543546|dbj|BAK82317.1| apolipophorin precursor protein [Bombyx mori];>BGIBMGA013342-PA pep:novel sequence:nscaf3071:739110:772553:- gene:BGIBMGA013342 transcript:BGIBMGA013342-TA	3	0.068503	47.532	12687600	4303900	3794900	4588800	0	0	0	0	0	0	0	0	0	0	0	0
NAQNIDPAIIQERPDVK	17	1	1920.01	>gi|156481744|gb|ABU68465.1| laccase 2 [Bombyx mori];>gi|158186756|ref|NP_001103395.1| laccase 2 precursor [Bombyx mori];>gi|198278344|dbj|BAG70891.1| laccase 2A [Bombyx mori]	3	0.0052184	58.671	12655400	3498200	3720500	5436700	0	0	0	0	0	0	0	0	0	0	0	0
IAYGDGKDK	9	1	965.482	>BGIBMGA004400-PA pep:novel sequence:nscaf2795:1619810:1623572:- gene:BGIBMGA004400 transcript:BGIBMGA004400-TA;>gi|379046480|gb|AFC87801.1| 30K protein 3 [Bombyx mori];>gi|512890676|ref|XP_004922553.1| PREDICTED: low molecular mass 30 kDa lipoprotein 19G1-like [Bombyx mori];>BGIBMGA004401-PA pep:novel sequence:nscaf2795:1601055:1611499:- gene:BGIBMGA004401 transcript:BGIBMGA004401-TA;>gi|3790464…	2	0.01245	87.806	12565000	12565000	0	0	0	0	0	0	0	0	0	0	0	0	0	0
SPSYKDTEK	9	1	1053.5	>gi|282848475|gb|ADA84147.1| sericin 2 precursor [Bombyx mori]	2	0.012941	86.898	12504100	7008200	5495900	0	0	0	0	0	0	0	0	0	0	0	0	0
SSSSSQGQSASSSSSDEKSSQSNSNSSNNSK	31	1	3053.25	>gi|157889130|dbj|BAF81029.1| sericin 3 [Bombyx mori];>gi|167860164|ref|NP_001108116.1| sericin 3 precursor [Bombyx mori]	3	1.0646e-23	115.18	12489000	0	0	0	0	0	0	0	0	0	0	0	0	0	12489000	0
IRNSDEFFNSIK	12	1	1468.73	>gi|195972058|gb|ACG61191.1| serpin-28 [Bombyx mori];>gi|226342914|ref|NP_001139719.1| serine protease inhibitor 28 [Bombyx mori]	3	0.049684	52.555	12363900	0	0	0	0	0	0	1851800	0	0	0	0	0	3446500	3696400	3369200
TRIDEIK	7	1	873.492	>gi|512921226|ref|XP_004929826.1| PREDICTED: nucleobindin-2-like isoform X1 [Bombyx mori];>BGIBMGA000647-PA pep:novel sequence:nscaf1690:2909820:2918295:+ gene:BGIBMGA000647 transcript:BGIBMGA000647-TA;>gi|512921230|ref|XP_004929827.1| PREDICTED: nucleobindin-2-like isoform X2 [Bombyx mori]	2	0.071957	87.323	12313000	0	0	0	0	0	0	0	0	0	0	0	0	0	12313000	0
YNGIDGVVVADTPGEGPNINICETKK	26	1	2759.34	>gi|512937400|ref|XP_004933758.1| PREDICTED: N-acetylneuraminate lyase B-like, partial [Bombyx mori]	3	9.7458e-09	77.693	12195000	0	0	0	0	0	0	0	0	0	0	0	0	12195000	0	0
SIDPDYEPEIIIDATKEN	18	1	2060.98	>gi|512906265|ref|XP_004926153.1| PREDICTED: myrosinase 1-like isoform X1 [Bombyx mori];>gi|512906269|ref|XP_004926154.1| PREDICTED: myrosinase 1-like isoform X2 [Bombyx mori];>BGIBMGA014178-PA pep:novel sequence:nscaf481:245370:251077:+ gene:BGIBMGA014178 transcript:BGIBMGA014178-TA	2	0.017515	48.053	11957000	0	0	0	0	0	0	0	0	0	0	0	0	11957000	0	0
GISFDPVGGICNWSAGIGCDEKDV	24	1	2552.13	>gi|512895556|ref|XP_004923700.1| PREDICTED: mucin-2-like [Bombyx mori];>BGIBMGA009892-PA pep:novel sequence:nscaf2970:1254824:1258803:+ gene:BGIBMGA009892 transcript:BGIBMGA009892-TA	2	3.3846e-14	100.64	11882900	0	0	0	0	0	0	0	4127800	0	7755100	0	0	0	0	0
PCPNFDIDCIRK	12	1	1533.71	>gi|512891160|ref|XP_004922636.1| PREDICTED: fibrohexamerin-like [Bombyx mori]	3	0.00020479	75.695	11770400	0	0	0	0	0	0	0	0	4952500	0	6817900	0	0	0	0
NIIAAGTNTNIDKNHK	16	1	1722.9	>gi|512910443|ref|XP_004927172.1| PREDICTED: uncharacterized protein LOC101744556 [Bombyx mori];>BGIBMGA004675-PA pep:novel sequence:nscaf2811:343856:352152:- gene:BGIBMGA004675 transcript:BGIBMGA004675-TA	3	0.017318	55.097	11598000	11598000	0	0	0	0	0	0	0	0	0	0	0	0	0	0
CTPTCGKDEVYNDCIQGYCQPK	22	1	2692.1	>BGIBMGA004728-PA pep:novel sequence:nscaf2814:421025:435042:- gene:BGIBMGA004728 transcript:BGIBMGA004728-TA	3	0.0040378	43.534	11584200	0	0	0	0	0	0	0	0	0	0	0	0	4909900	6674300	0
HYKPPQDGIEGIAAYWEHR	19	1	2266.09	>gi|448824703|dbj|BAM78681.1| glucosidase II alpha-subunit [Bombyx mori];>gi|530233753|ref|NP_001268822.1| neutral alpha-glucosidase AB-like precursor [Bombyx mori];>BGIBMGA000132-PA pep:novel sequence:nscaf1108:1391873:1412495:+ gene:BGIBMGA000132 transcript:BGIBMGA000132-TA	4	0.0024381	62.203	11436900	0	0	0	0	0	0	0	0	0	0	0	0	4409500	3745900	3281500
KVETAISNYIEIAEHR	16	1	1871.97	>gi|512894208|ref|XP_004923377.1| PREDICTED: lopap-like [Bombyx mori]	3	0.00011321	85.619	11235700	5116300	2464500	3654900	0	0	0	0	0	0	0	0	0	0	0	0
EVPFTHDEKR	10	1	1256.61	>gi|512930128|ref|XP_004931990.1| PREDICTED: uncharacterized protein LOC101746958 [Bombyx mori];>BGIBMGA000225-PA pep:novel sequence:nscaf1681:5385073:5388668:- gene:BGIBMGA000225 transcript:BGIBMGA000225-TA	3	0.031539	58.676	11126300	0	0	0	0	0	0	0	0	0	0	5298100	5828200	0	0	0
TVAPIGHCYEISCGKR	16	1	1846.88	>gi|512915262|ref|XP_004928346.1| PREDICTED: uncharacterized protein LOC101735388 [Bombyx mori]	3	9.8772e-05	87.932	11050400	2694900	4833000	3522500	0	0	0	0	0	0	0	0	0	0	0	0
FSTIIDSIKK	10	1	1150.66	>BGIBMGA010212-PA pep:novel sequence:nscaf2986:2025913:2049705:+ gene:BGIBMGA010212 transcript:BGIBMGA010212-TA;>gi|114051043|ref|NP_001040318.1| serine protease inhibitor 3 precursor [Bombyx mori];>gi|87248403|gb|ABD36254.1| serine protease inhibitor serpin [Bombyx mori]	2	0.012068	69.979	10961100	3059300	3704100	4197700	0	0	0	0	0	0	0	0	0	0	0	0
VKEVFFSDPGQQIIMGIIAR	20	1	2247.21	>gi|229002332|dbj|BAH57948.1| hypothetical protein [Bombyx mori];>gi|512903120|ref|XP_004925541.1| PREDICTED: uncharacterized protein LOC100500745 [Bombyx mori]	3	0.017303	38.417	10852400	4723000	0	0	0	0	0	0	0	0	3833900	0	2295500	0	0	0
IDAKPTASAVEATIIQYYAYNK	22	1	2429.25	>BGIBMGA014203-PA pep:novel sequence:nscaf56:18541:19533:- gene:BGIBMGA014203 transcript:BGIBMGA014203-TA;>gi|512937710|ref|XP_004933831.1| PREDICTED: uncharacterized protein LOC101742613 isoform X1 [Bombyx mori];>gi|512937714|ref|XP_004933832.1| PREDICTED: uncharacterized protein LOC101742613 isoform X2 [Bombyx mori];>gi|512937718|ref|XP_004933833.1| PREDICTED: uncharacterized protein LOC1017426…	3	3.3448e-09	89.049	10703000	10703000	0	0	0	0	0	0	0	0	0	0	0	0	0	0
SAKPPVECNTQDSINFNTIYIR	22	1	2566.25	>gi|512929412|ref|XP_004931814.1| PREDICTED: uncharacterized protein LOC101743420 [Bombyx mori];>BGIBMGA008847-PA pep:novel sequence:nscaf2930:6023836:6029201:- gene:BGIBMGA008847 transcript:BGIBMGA008847-TA	3	0.0017538	49.528	10588000	10588000	0	0	0	0	0	0	0	0	0	0	0	0	0	0
VTTPPESTFKK	11	1	1233.66	>gi|512893593|ref|XP_004923220.1| PREDICTED: endoplasmic reticulum resident protein 44-like [Bombyx mori];>BGIBMGA006941-PA pep:novel sequence:nscaf2860:856044:858962:+ gene:BGIBMGA006941 transcript:BGIBMGA006941-TA	3	0.11011	38.238	10531500	0	4939300	5592200	0	0	0	0	0	0	0	0	0	0	0	0
FWITENGISTTSGIEDRER	19	1	2210.06	>gi|512906440|ref|XP_004926197.1| PREDICTED: myrosinase 1-like [Bombyx mori];>BGIBMGA014192-PA pep:novel sequence:nscaf481:1159192:1166087:+ gene:BGIBMGA014192 transcript:BGIBMGA014192-TA	3	0.028659	37.999	10442400	0	0	0	0	0	0	0	0	0	3085900	2275400	0	5081100	0	0
TCESSFNDYHIVDYISGEFIDEQYKGQR	28	1	3399.5	>gi|112982932|ref|NP_001037580.1| ferritin precursor [Bombyx mori];>gi|114796719|gb|ABI79326.1| ferritin subunit precursor [Bombyx mori];>gi|94451508|gb|ABF19823.1| ferritin subunit [Bombyx mori];>gi|95102694|gb|ABF51285.1| ferritin [Bombyx mori];>BGIBMGA008768-PA pep:novel sequence:nscaf2916:198551:200939:- gene:BGIBMGA008768 transcript:BGIBMGA008768-TA	4	1.0576e-09	79.762	10376000	0	0	0	0	0	0	0	0	0	0	0	0	10376000	0	0
TSQVDKITEYVR	12	1	1437.75	>BGIBMGA002398-PA pep:novel sequence:nscaf2511:3482882:3488307:- gene:BGIBMGA002398 transcript:BGIBMGA002398-TA;>gi|512926846|ref|XP_004931187.1| PREDICTED: protein CutA homolog [Bombyx mori]	3	0.01211	66.262	10136600	0	0	0	0	0	0	0	0	0	0	0	3150700	3671600	0	3314300
IDPVSPIIWEPHIQAIDRR	19	1	2254.22	>gi|512932320|ref|XP_004932517.1| PREDICTED: extracellular serine/threonine protein kinase FAM20C-like isoform X1 [Bombyx mori];>gi|512932324|ref|XP_004932518.1| PREDICTED: extracellular serine/threonine protein kinase FAM20C-like isoform X2 [Bombyx mori];>BGIBMGA007012-PA pep:novel sequence:nscaf2865:2503752:2525587:- gene:BGIBMGA007012 transcript:BGIBMGA007012-TA	4	0.027921	39.657	9900700	4946400	1889400	3064900	0	0	0	0	0	0	0	0	0	0	0	0
AEYNAIPIKK	10	1	1145.64	>gi|229002332|dbj|BAH57948.1| hypothetical protein [Bombyx mori];>gi|512903120|ref|XP_004925541.1| PREDICTED: uncharacterized protein LOC100500745 [Bombyx mori]	2,3	0.0015297	110.53	9766500	0	0	0	0	0	0	0	0	0	0	0	0	0	6705600	3060900
IETETNIKDVISNMNVNK	18	1	2061.04	>gi|253809709|gb|ACT36276.1| antitrypsin isoform 1 [Bombyx mori];>gi|253809710|gb|ACT36277.1| antitrypsin isoform 2 [Bombyx mori];>gi|253809711|gb|ACT36278.1| antitrypsin isoform 3 [Bombyx mori];>gi|253809712|gb|ACT36279.1| antitrypsin isoform 4 [Bombyx mori];>BGIBMGA009953-PA pep:novel sequence:nscaf2979:113003:118777:- gene:BGIBMGA009953 transcript:BGIBMGA009953-TA;>gi|112983770|ref|NP_00103730…	3	0.0014933	66.335	9489800	9489800	0	0	0	0	0	0	0	0	0	0	0	0	0	0
ICICFENIFDIPYHIRK	17	1	2237.11	>gi|66774164|sp|P07856.2|SERI1_BOMMO RecName: Full=Sericin 1; AltName: Full=Silk gum protein; Flags: Precursor	4	0.0078549	53.995	9473200	0	0	0	0	0	0	2190300	0	0	7282900	0	0	0	0	0
RADGSFASETDSEAVGDPWMTAVSIR	26	1	2754.26	>gi|512909835|ref|XP_004927018.1| PREDICTED: C3 and PZP-like alpha-2-macroglobulin domain-containing protein 8-like [Bombyx mori]	3	0.0017143	48.115	9353200	3085500	3095500	3172200	0	0	0	0	0	0	0	0	0	0	0	0
INDVDCSDKYAFICEK	16	1	1975.87	>gi|112983022|ref|NP_001037076.1| C-type lectin 11 precursor [Bombyx mori];>gi|31559111|gb|AAP50846.1| immulectin [Bombyx mori];>BGIBMGA006623-PA pep:novel sequence:nscaf2855:3449713:3470476:- gene:BGIBMGA006623 transcript:BGIBMGA006623-TA	3	0.00044096	71.344	9347700	0	4581800	4765900	0	0	0	0	0	0	0	0	0	0	0	0
ENPNFAPPQNFHAAVYQKPYYQEMAQR	27	1	3237.51	>gi|512910443|ref|XP_004927172.1| PREDICTED: uncharacterized protein LOC101744556 [Bombyx mori];>BGIBMGA004675-PA pep:novel sequence:nscaf2811:343856:352152:- gene:BGIBMGA004675 transcript:BGIBMGA004675-TA	4	1.4985e-05	56.947	9328800	0	9328800	0	0	0	0	0	0	0	0	0	0	0	0	0
HGERAPDDVEISISDQQEEIK	21	1	2394.13	>gi|512891979|ref|XP_004922817.1| PREDICTED: prostatic acid phosphatase-like isoform X1 [Bombyx mori];>BGIBMGA009488-PA pep:novel sequence:nscaf2953:619876:635763:+ gene:BGIBMGA009488 transcript:BGIBMGA009488-TA;>gi|512891983|ref|XP_004922818.1| PREDICTED: prostatic acid phosphatase-like isoform X2 [Bombyx mori]	3,4	0.029441	42.309	9325300	0	0	0	0	0	0	0	0	0	3281900	1944100	0	4099300	0	0
SERIEDDTIIK	11	1	1317.68	>BGIBMGA010515-PA pep:novel sequence:nscaf2993:1828013:1829557:+ gene:BGIBMGA010515 transcript:BGIBMGA010515-TA;>gi|512920089|ref|XP_004929545.1| PREDICTED: glucose dehydrogenase [acceptor]-like [Bombyx mori];>gi|512938073|ref|XP_004933918.1| PREDICTED: glucose dehydrogenase [acceptor]-like, partial [Bombyx mori];>gi|512920093|ref|XP_004929546.1| PREDICTED: glucose dehydrogenase [acceptor]-like […	2	0.0068547	67.153	9203700	0	4898200	4305500	0	0	0	0	0	0	0	0	0	0	0	0
FQFDYTSKIESVIK	14	1	1703.88	>BGIBMGA010212-PA pep:novel sequence:nscaf2986:2025913:2049705:+ gene:BGIBMGA010212 transcript:BGIBMGA010212-TA;>gi|114051043|ref|NP_001040318.1| serine protease inhibitor 3 precursor [Bombyx mori];>gi|87248403|gb|ABD36254.1| serine protease inhibitor serpin [Bombyx mori]	3	0.051112	51.726	9181000	9181000	0	0	0	0	0	0	0	0	0	0	0	0	0	0
TKNVDAVFVEK	11	1	1248.67	>BGIBMGA009028-PA pep:novel sequence:nscaf2930:4749873:4754183:+ gene:BGIBMGA009028 transcript:BGIBMGA009028-TA;>gi|124430725|ref|NP_001037590.1| sex-specific storage-protein 2 precursor [Bombyx mori];>gi|95103012|gb|ABF51447.1| arylphorin [Bombyx mori]	2	0.013702	62.924	8929800	0	3701900	5227900	0	0	0	0	0	0	0	0	0	0	0	0
QAIIHKPK	8	1	933.576	>gi|152061158|dbj|BAF73623.1| imaginal disk growth factor [Bombyx mori];>gi|10801564|dbj|BAB16695.1| IDGF like protein [Bombyx mori];>gi|112983920|ref|NP_001036847.1| chitinase-like protein EN03 precursor [Bombyx mori];>gi|74848915|sp|Q9GV28.1|IDGFL_BOMMO RecName: Full=Chitinase-like protein EN03; AltName: Full=Imaginal disk growth factor-like protein; Flags: Precursor;>BGIBMGA000648-PA pep:novel…	2	0.10128	56.014	8915800	0	8915800	0	0	0	0	0	0	0	0	0	0	0	0	0
RVVDGQCEAAAPEIIIR	17	1	1895.99	>gi|512937156|ref|XP_004933698.1| PREDICTED: fibrillin-1-like [Bombyx mori];>BGIBMGA000206-PA pep:novel sequence:nscaf1516:24083:29311:- gene:BGIBMGA000206 transcript:BGIBMGA000206-TA	3	5.404e-08	115.31	8903900	0	0	0	0	0	0	0	0	0	0	0	0	3697200	2429000	2777700
TFNIGDEVFFTGDHRR	16	1	1909.91	>BGIBMGA005615-PA pep:novel sequence:nscaf2829:935343:936353:+ gene:BGIBMGA005615 transcript:BGIBMGA005615-TA	3,4	0.009592	53.403	8873400	0	0	0	0	0	0	0	0	0	0	0	0	4348800	2797700	1726900
SIKVENIPVIDTAYPTW	17	1	1945.02	>BGIBMGA003688-PA pep:novel sequence:nscaf2674:4252515:4256247:+ gene:BGIBMGA003688 transcript:BGIBMGA003688-TA;>gi|512922547|ref|XP_004930143.1| PREDICTED: poly(U)-specific endoribonuclease homolog [Bombyx mori]	2	0.091322	34.909	8814700	0	8814700	0	0	0	0	0	0	0	0	0	0	0	0	0
SVDSMIEGGKR	11	1	1177.58	>gi|114053115|ref|NP_001040122.1| EN protein binding/engrailed nuclear homeoprotein-regulated protein [Bombyx mori];>gi|87248125|gb|ABD36115.1| EN protein binding/engrailed nuclear homeoprotein-regulated protein [Bombyx mori]	3	0.05912	48.004	8787000	0	4233400	4553600	0	0	0	0	0	0	0	0	0	0	0	0
VAPNFVFGETNKSEDFIK	18	1	2041.02	>BGIBMGA008302-PA pep:novel sequence:nscaf2902:10519059:10524233:- gene:BGIBMGA008302 transcript:BGIBMGA008302-TA;>gi|112983898|ref|NP_001036852.1| elongation factor 1 gamma [Bombyx mori];>gi|12328431|dbj|BAB21108.1| elongation factor 1 gamma [Bombyx mori]	3	0.031195	41.412	8505500	5904100	0	2601400	0	0	0	0	0	0	0	0	0	0	0	0
SIGAEIVDPEIECCKDIK	18	1	2074.99	>BGIBMGA005710-PA pep:novel sequence:nscaf2830:327382:334267:+ gene:BGIBMGA005710 transcript:BGIBMGA005710-TA;>gi|512910600|ref|XP_004927212.1| PREDICTED: glucose dehydrogenase [acceptor]-like [Bombyx mori]	3	0.013341	50.079	8381900	0	0	0	0	0	0	0	0	0	0	0	0	0	3382200	4999700
AEDKDVICFR	10	1	1251.59	>gi|114052116|ref|NP_001040454.1| ML-domain containing secreted protein precursor [Bombyx mori];>gi|95102958|gb|ABF51420.1| ML-domain containing secreted protein [Bombyx mori]	2,3	0.0011007	93.096	8294800	0	0	0	0	0	0	0	0	0	0	4292400	0	4002400	0	0
IKHFQTDFR	9	1	1190.62	>gi|512908283|ref|XP_004926643.1| PREDICTED: apolipophorins isoform X2 [Bombyx mori];>gi|512908279|ref|XP_004926642.1| PREDICTED: apolipophorins isoform X1 [Bombyx mori];>gi|347543546|dbj|BAK82317.1| apolipophorin precursor protein [Bombyx mori];>BGIBMGA013342-PA pep:novel sequence:nscaf3071:739110:772553:- gene:BGIBMGA013342 transcript:BGIBMGA013342-TA	3	0.038131	65.347	8235900	0	4086400	4149500	0	0	0	0	0	0	0	0	0	0	0	0
FYTYQDYPERDK	12	1	1623.72	>gi|512909278|ref|XP_004926882.1| PREDICTED: glucosylceramidase-like [Bombyx mori];>BGIBMGA013129-PA pep:novel sequence:nscaf3062:135013:158013:- gene:BGIBMGA013129 transcript:BGIBMGA013129-TA	3	0.037908	56.225	8060200	0	0	0	0	0	0	0	0	0	0	0	0	0	5482200	2578000
VDVDAAGVQEIASIAVHHIDRHDDTAK	27	1	2881.43	>BGIBMGA005131-PA pep:novel sequence:nscaf2823:1951268:1963838:+ gene:BGIBMGA005131 transcript:BGIBMGA005131-TA	4	0.0014872	48.115	8058900	8058900	0	0	0	0	0	0	0	0	0	0	0	0	0	0
IDSSDVKIPGR	11	1	1185.64	>gi|112983704|ref|NP_001037370.1| defensin-like protein precursor [Bombyx mori];>gi|189547731|dbj|BAG48202.1| putative defensin [Bombyx mori];>gi|71564291|gb|AAZ38358.1| defensin-like protein [Bombyx mori]	3	0.024548	56.225	8003900	0	0	0	0	0	0	0	0	0	0	0	0	2530100	5473800	0
NIATSHEVAKEK	12	1	1325.69	>BGIBMGA005069-PA pep:novel sequence:nscaf2823:2053000:2055214:- gene:BGIBMGA005069 transcript:BGIBMGA005069-TA;>gi|512886771|ref|XP_004921814.1| PREDICTED: uncharacterized protein LOC101741789 [Bombyx mori]	3	0.014597	65.295	7986900	0	0	0	0	0	0	0	0	0	0	7986900	0	0	0	0
GIAVSPADIRDPAK	14	1	1408.77	>gi|512905950|ref|XP_004926074.1| PREDICTED: uncharacterized protein LOC101745377 [Bombyx mori]	3	0.039392	55.314	7951100	0	0	0	0	0	0	0	0	0	0	0	0	3434200	2466900	2050000
CVIPDRCPTSNSPGNVDQSIEK	22	1	2472.14	>BGIBMGA004728-PA pep:novel sequence:nscaf2814:421025:435042:- gene:BGIBMGA004728 transcript:BGIBMGA004728-TA	3	0.0020861	48.656	7836700	0	0	0	0	0	0	0	0	0	0	0	0	0	5188600	2648100
INVYVPVKK	9	1	1058.65	>gi|512931403|ref|XP_004932294.1| PREDICTED: juvenile hormone esterase-like [Bombyx mori]	2	0.018159	81.594	7771700	0	0	0	0	0	0	0	0	0	0	0	0	4807900	0	2963800
DRFIYFHSIASTTENVVK	18	1	2126.08	>BGIBMGA007254-PA pep:novel sequence:nscaf2876:1468979:1482896:- gene:BGIBMGA007254 transcript:BGIBMGA007254-TA;>gi|112984054|ref|NP_001037422.1| yellow-d precursor [Bombyx mori];>gi|379046450|gb|AFC87786.1| yellow-d [Bombyx mori];>gi|86450717|gb|ABC96694.1| yellow-d [Bombyx mori]	3	0.00021904	72.819	7561100	0	0	0	0	0	0	0	0	0	3306100	0	4255000	0	0	0
ITSDRDFYVSK	11	1	1329.66	>gi|253809709|gb|ACT36276.1| antitrypsin isoform 1 [Bombyx mori];>gi|253809710|gb|ACT36277.1| antitrypsin isoform 2 [Bombyx mori];>gi|253809711|gb|ACT36278.1| antitrypsin isoform 3 [Bombyx mori];>gi|253809712|gb|ACT36279.1| antitrypsin isoform 4 [Bombyx mori];>BGIBMGA009953-PA pep:novel sequence:nscaf2979:113003:118777:- gene:BGIBMGA009953 transcript:BGIBMGA009953-TA;>gi|112983770|ref|NP_00103730…	2	0.0082901	66.267	7496600	0	0	7496600	0	0	0	0	0	0	0	0	0	0	0	0
VTIENRFPVQEYIK	14	1	1734.93	>BGIBMGA005710-PA pep:novel sequence:nscaf2830:327382:334267:+ gene:BGIBMGA005710 transcript:BGIBMGA005710-TA;>gi|512910600|ref|XP_004927212.1| PREDICTED: glucose dehydrogenase [acceptor]-like [Bombyx mori]	3	0.0070772	68.034	7356700	0	0	0	0	0	0	0	0	0	0	0	0	4627200	0	2729500
AITANMICSGVIDVGGRDQCQGDSGGPIIHNR	32	1	3367.58	>BGIBMGA003567-PA pep:novel sequence:nscaf2674:1700964:1703335:- gene:BGIBMGA003567 transcript:BGIBMGA003567-TA;>gi|512922113|ref|XP_004930040.1| PREDICTED: trypsin, alkaline C-like [Bombyx mori];>gi|402483747|gb|AFQ59994.1| alkaliphilic serine protease [Bombyx mori]	4	0.0011089	41.432	7210300	7210300	0	0	0	0	0	0	0	0	0	0	0	0	0	0
IIFDDNKCATGVEIIINDR	19	1	2205.11	>gi|512912220|ref|XP_004927601.1| PREDICTED: glucose dehydrogenase [acceptor]-like [Bombyx mori];>gi|512938329|ref|XP_004933980.1| PREDICTED: glucose dehydrogenase [acceptor]-like, partial [Bombyx mori];>gi|512937571|ref|XP_004933796.1| PREDICTED: glucose dehydrogenase [acceptor]-like, partial [Bombyx mori]	3	0.085121	33.836	7046000	0	0	0	0	0	0	0	0	3704100	3341900	0	0	0	0	0
ISEDGKNYYNR	11	1	1357.63	>gi|512906440|ref|XP_004926197.1| PREDICTED: myrosinase 1-like [Bombyx mori];>BGIBMGA014192-PA pep:novel sequence:nscaf481:1159192:1166087:+ gene:BGIBMGA014192 transcript:BGIBMGA014192-TA	3	0.00032389	99.973	6856000	0	0	0	0	0	0	0	0	0	0	6856000	0	0	0	0
SKVTIDCIPAR	11	1	1258.67	>BGIBMGA011424-PA pep:novel sequence:nscaf3027:5043304:5055900:- gene:BGIBMGA011424 transcript:BGIBMGA011424-TA;>gi|112983240|ref|NP_001037014.1| transferrin precursor [Bombyx mori];>gi|68066547|gb|AAD18032.2| transferrin [Bombyx mori];>gi|87246220|gb|ABD35289.1| transferrin [Bombyx mori]	2	0.0028133	71.555	6829800	2193700	2380900	2255200	0	0	0	0	0	0	0	0	0	0	0	0
VDAATIEKIEAGFSK	15	1	1577.83	>BGIBMGA005812-PA pep:novel sequence:nscaf2838:1093279:1100599:+ gene:BGIBMGA005812 transcript:BGIBMGA005812-TA;>gi|408535165|dbj|BAM62792.1| arginine kinase isoform 2 [Bombyx mori];>gi|112983926|ref|NP_001037402.1| arginine kinase [Bombyx mori];>gi|164506967|gb|ABY59719.1| arginine kinase [Bombyx mori];>gi|204324083|gb|ACI01048.1| arginine kinase [Bombyx mori];>gi|408535163|dbj|BAM62791.1| argin…	2	2.5619e-07	126.48	6527300	0	3538000	2989300	0	0	0	0	0	0	0	0	0	0	0	0
SIQAEKFDDIEFWR	14	1	1782.86	>gi|512920034|ref|XP_004929531.1| PREDICTED: mucin-22-like [Bombyx mori]	3	0.066099	48.112	6344600	3875500	2469100	0	0	0	0	0	0	0	0	0	0	0	0	0
KQNPEYVINIGSR	13	1	1516.8	>BGIBMGA010212-PA pep:novel sequence:nscaf2986:2025913:2049705:+ gene:BGIBMGA010212 transcript:BGIBMGA010212-TA;>gi|114051043|ref|NP_001040318.1| serine protease inhibitor 3 precursor [Bombyx mori];>gi|87248403|gb|ABD36254.1| serine protease inhibitor serpin [Bombyx mori]	3	0.0026568	78.763	6242000	2033900	2455700	1752400	0	0	0	0	0	0	0	0	0	0	0	0
NWVCIVEHESSRDTSK	16	1	1945.9	>BGIBMGA010439-PA pep:novel sequence:nscaf2993:2145632:2148938:- gene:BGIBMGA010439 transcript:BGIBMGA010439-TA;>gi|112984208|ref|NP_001037448.1| lysozyme precursor [Bombyx mori];>gi|1346474|sp|P48816.1|LYS_BOMMO RecName: Full=Lysozyme; AltName: Full=1,4-beta-N-acetylmuramidase; Flags: Precursor;>gi|567099|gb|AAB40947.1| lysozyme [Bombyx mori];>gi|433286565|pdb|2RSC|A Chain A, Solution Structure …	3	0.008748	53.828	6171800	0	0	6171800	0	0	0	0	0	0	0	0	0	0	0	0
SFFIDKYEVSNQDFK	15	1	1865.88	>gi|512929965|ref|XP_004931953.1| PREDICTED: sulfatase-modifying factor 1-like [Bombyx mori];>BGIBMGA000290-PA pep:novel sequence:nscaf1681:2992237:2994733:- gene:BGIBMGA000290 transcript:BGIBMGA000290-TA	3	0.0090447	55.841	6169900	0	0	0	0	0	0	0	0	0	0	0	0	2734300	1870800	1564800
TDEEPDAPFRYEAVIVIHK	19	1	2228.11	>BGIBMGA011424-PA pep:novel sequence:nscaf3027:5043304:5055900:- gene:BGIBMGA011424 transcript:BGIBMGA011424-TA;>gi|112983240|ref|NP_001037014.1| transferrin precursor [Bombyx mori];>gi|68066547|gb|AAD18032.2| transferrin [Bombyx mori];>gi|87246220|gb|ABD35289.1| transferrin [Bombyx mori]	4	0.0040523	56.959	6155700	0	2749600	3406100	0	0	0	0	0	0	0	0	0	0	0	0
IQNIPWDVNSEGSWVYEKDVIK	22	1	2618.3	>BGIBMGA005781-PA pep:novel sequence:nscaf2838:34612:35283:- gene:BGIBMGA005781 transcript:BGIBMGA005781-TA;>gi|168487823|gb|ACA25336.1| heat shock protein 25.4 [Bombyx mori];>gi|169646838|ref|NP_001112375.1| heat shock protein 25.4 precursor [Bombyx mori]	3	0.00011921	63.184	6105000	6105000	0	0	0	0	0	0	0	0	0	0	0	0	0	0
DGTVISIKK	9	1	959.565	>BGIBMGA011266-PA pep:novel sequence:nscaf3026:2396448:2401216:- gene:BGIBMGA011266 transcript:BGIBMGA011266-TA;>gi|134925|sp|P09179.1|SSP1_BOMMO RecName: Full=Sex-specific storage-protein 1; Short=SP 1; AltName: Full=Methionine-rich storage protein; Flags: Precursor;>gi|1335609|emb|CAA31417.1| SP1 [Bombyx mori];>gi|169234936|ref|NP_001106747.2| sex-specific storage-protein 1 precursor [Bombyx mo…	2	0.024172	74.92	6097700	0	3128700	2969000	0	0	0	0	0	0	0	0	0	0	0	0
TAQWISKDITIIHIYER	17	1	2086.12	>BGIBMGA001347-PA pep:novel sequence:nscaf2053:604700:607742:- gene:BGIBMGA001347 transcript:BGIBMGA001347-TA;>gi|134484|sp|P04148.1|SI25_BOMMO RecName: Full=Fibrohexamerin; AltName: Full=25 kDa silk glycoprotein; AltName: Full=p25; Flags: Precursor;>gi|225543283|ref|NP_001139413.1| fibrohexamerin precursor [Bombyx mori];>gi|5899|emb|CAA27804.1| P25 [Bombyx mori]	3	2.8989e-06	92.977	5791200	0	0	0	0	0	0	0	0	0	5791200	0	0	0	0	0
VTFVVMEPYREEYVNR	16	1	2029.99	>gi|512935237|ref|XP_004933225.1| PREDICTED: uncharacterized protein LOC101745012 [Bombyx mori];>BGIBMGA012239-PA pep:novel sequence:nscaf3040:3388612:3400080:- gene:BGIBMGA012239 transcript:BGIBMGA012239-TA	3	0.0083404	54.598	5790800	0	0	0	0	0	0	0	0	0	0	1592600	2005800	0	2192400	0
NCTQIGRPVPCVK	13	1	1527.77	>gi|512884975|ref|XP_004921521.1| PREDICTED: tenascin-like, partial [Bombyx mori]	2,3	0.00091747	83.617	5599400	0	0	0	0	0	0	0	0	0	0	0	0	0	5599400	0
AAIIASGIIIIKK	13	1	1309.87	>BGIBMGA000013-PA pep:novel sequence:nscaf1071:722003:731188:- gene:BGIBMGA000013 transcript:BGIBMGA000013-TA;>gi|512906099|ref|XP_004926112.1| PREDICTED: uncharacterized protein LOC101740726 [Bombyx mori]	3	0.069011	53.967	5566800	0	0	0	0	0	0	0	0	0	2908300	0	2658500	0	0	0
RFYVPGSSVPIDVDVQHR	18	1	2070.06	>BGIBMGA007254-PA pep:novel sequence:nscaf2876:1468979:1482896:- gene:BGIBMGA007254 transcript:BGIBMGA007254-TA;>gi|112984054|ref|NP_001037422.1| yellow-d precursor [Bombyx mori];>gi|379046450|gb|AFC87786.1| yellow-d [Bombyx mori];>gi|86450717|gb|ABC96694.1| yellow-d [Bombyx mori]	3	0.0057757	56.407	5562000	0	0	0	0	0	0	0	0	0	0	0	3110300	2451700	0	0
GDKDDFDTWASYIGDDSWSSANVR	24	1	2706.15	>BGIBMGA000158-PA pep:novel sequence:nscaf1108:2693518:2696851:+ gene:BGIBMGA000158 transcript:BGIBMGA000158-TA;>gi|298717078|gb|ACT66690.2| ecdysone oxidase [Bombyx mori];>gi|300360466|ref|NP_001177919.1| ecdysone oxidase [Bombyx mori]	3	1.8638e-11	94.259	5543800	0	0	5543800	0	0	0	0	0	0	0	0	0	0	0	0
IVDVGEDIKDEITEDK	16	1	1816.89	>gi|282848475|gb|ADA84147.1| sericin 2 precursor [Bombyx mori];>gi|283046934|gb|ADB04958.1| sericin 2 precursor [Bombyx mori]	2,3	8.1451e-115	294.93	5503400	5503400	0	0	0	0	0	0	0	0	0	0	0	0	0	0
VNKIPIDPTNYTFVEESPITSNGSEK	26	1	2878.42	>BGIBMGA012994-PA pep:novel sequence:nscaf3058:4180230:4218615:+ gene:BGIBMGA012994 transcript:BGIBMGA012994-TA;>gi|512917546|ref|XP_004928913.1| PREDICTED: vanin-like protein 1-like [Bombyx mori]	3	2.9796e-12	92.886	5468000	5468000	0	0	0	0	0	0	0	0	0	0	0	0	0	0
DIGDSYEFKVPNK	13	1	1510.73	>gi|512908283|ref|XP_004926643.1| PREDICTED: apolipophorins isoform X2 [Bombyx mori];>gi|512908279|ref|XP_004926642.1| PREDICTED: apolipophorins isoform X1 [Bombyx mori];>gi|347543546|dbj|BAK82317.1| apolipophorin precursor protein [Bombyx mori];>BGIBMGA013342-PA pep:novel sequence:nscaf3071:739110:772553:- gene:BGIBMGA013342 transcript:BGIBMGA013342-TA	3	0.001863	80.69	5321300	0	0	5321300	0	0	0	0	0	0	0	0	0	0	0	0
DIVYGSITVKPK	12	1	1318.75	>BGIBMGA000775-PA pep:novel sequence:nscaf1705:370632:374131:- gene:BGIBMGA000775 transcript:BGIBMGA000775-TA;>gi|512903970|ref|XP_004925747.1| PREDICTED: juvenile hormone esterase-like [Bombyx mori]	2	0.085031	37.426	5206400	0	0	0	0	0	0	1713300	0	0	0	0	0	3493100	0	0
GNRHDYDCWEGMGNK	15	1	1837.73	>gi|512938073|ref|XP_004933918.1| PREDICTED: glucose dehydrogenase [acceptor]-like, partial [Bombyx mori];>gi|512920093|ref|XP_004929546.1| PREDICTED: glucose dehydrogenase [acceptor]-like [Bombyx mori];>BGIBMGA010516-PA pep:novel sequence:nscaf2993:1854838:1856235:+ gene:BGIBMGA010516 transcript:BGIBMGA010516-TA	3	0.00044553	79.022	5155400	0	5155400	0	0	0	0	0	0	0	0	0	0	0	0	0
KIQEEEAAQVVAAIPR	16	1	1750.96	>BGIBMGA004585-PA pep:novel sequence:nscaf2800:859387:870154:+ gene:BGIBMGA004585 transcript:BGIBMGA004585-TA	3	0.00019974	82.102	5060700	1113800	1682000	2264900	0	0	0	0	0	0	0	0	0	0	0	0
QQKDGIECCYGVSVK	15	1	1769.81	>gi|164448666|ref|NP_001106745.1| carboxypeptidase inhibitor precursor [Bombyx mori];>gi|95102736|gb|ABF51309.1| carboxypeptidase inhibitor [Bombyx mori]	2	0.010176	53.995	4859900	0	4859900	0	0	0	0	0	0	0	0	0	0	0	0	0
KGDPANCEVVK	11	1	1215.59	>gi|169234710|ref|NP_001108476.1| pleiotrophin-like protein precursor [Bombyx mori];>gi|18700463|dbj|BAB85199.1| Pleiotrophin-like protein [Bombyx mori];>gi|22474517|dbj|BAC10621.1| Pleiotrophin-like protein [Bombyx mori];>BGIBMGA000590-PA pep:novel sequence:nscaf1690:1025643:1027490:- gene:BGIBMGA000590 transcript:BGIBMGA000590-TA	3	0.0016992	78.692	4796000	0	0	4796000	0	0	0	0	0	0	0	0	0	0	0	0
VVEEATEFHRR	11	1	1371.69	>BGIBMGA005500-PA pep:novel sequence:nscaf2828:4988801:4998241:+ gene:BGIBMGA005500 transcript:BGIBMGA005500-TA;>gi|512931427|ref|XP_004932300.1| PREDICTED: beta-glucuronidase-like [Bombyx mori]	3	0.097829	40.589	4768800	0	0	0	0	0	0	0	0	0	0	0	4768800	0	0	0
KNIFISR	7	1	876.518	>BGIBMGA010515-PA pep:novel sequence:nscaf2993:1828013:1829557:+ gene:BGIBMGA010515 transcript:BGIBMGA010515-TA;>gi|512920089|ref|XP_004929545.1| PREDICTED: glucose dehydrogenase [acceptor]-like [Bombyx mori];>gi|512938073|ref|XP_004933918.1| PREDICTED: glucose dehydrogenase [acceptor]-like, partial [Bombyx mori];>gi|512920093|ref|XP_004929546.1| PREDICTED: glucose dehydrogenase [acceptor]-like […	2	0.090198	74.127	4600700	0	4600700	0	0	0	0	0	0	0	0	0	0	0	0	0
DFQYFEFTTEEADRK	15	1	1924.85	>gi|512908283|ref|XP_004926643.1| PREDICTED: apolipophorins isoform X2 [Bombyx mori];>BGIBMGA013342-PA pep:novel sequence:nscaf3071:739110:772553:- gene:BGIBMGA013342 transcript:BGIBMGA013342-TA	2,3	0.00069981	71.692	4600000	0	1434300	3165700	0	0	0	0	0	0	0	0	0	0	0	0
IYDEIYRK	8	1	1098.57	>gi|512906265|ref|XP_004926153.1| PREDICTED: myrosinase 1-like isoform X1 [Bombyx mori];>gi|512906269|ref|XP_004926154.1| PREDICTED: myrosinase 1-like isoform X2 [Bombyx mori];>BGIBMGA014178-PA pep:novel sequence:nscaf481:245370:251077:+ gene:BGIBMGA014178 transcript:BGIBMGA014178-TA	3	0.087114	60.973	4526200	0	0	0	0	0	0	0	0	0	0	0	0	0	4526200	0
FDPIDPQFKDGVDYHTITYENR	22	1	2669.24	>gi|512902470|ref|XP_004925383.1| PREDICTED: uncharacterized protein LOC101735738 [Bombyx mori];>BGIBMGA014270-PA pep:novel sequence:nscaf98:1188599:1193585:+ gene:BGIBMGA014270 transcript:BGIBMGA014270-TA	3	0.004656	41.912	4471600	0	0	0	0	0	0	0	0	0	0	0	0	4471600	0	0
GSIIQNVVNNIIIDKR	16	1	1795.03	>gi|126419|sp|P09338.1|LP5_BOMMO RecName: Full=Low molecular 30 kDa lipoprotein PBMHPC-23; Flags: Precursor;>gi|5896|emb|CAA30437.1| unnamed protein product [Bombyx mori];>gi|162461355|ref|NP_001095198.2| low molecular 30 kDa lipoprotein PBMHPC-23 precursor [Bombyx mori];>gi|379046496|gb|AFC87809.1| 30K protein 11 [Bombyx mori];>BGIBMGA004457-PA pep:novel sequence:nscaf2795:1615444:1617479:+ gene…	3	3.3e-08	127.88	4420600	4420600	0	0	0	0	0	0	0	0	0	0	0	0	0	0
KEYGDIK	7	1	851.439	>gi|512906440|ref|XP_004926197.1| PREDICTED: myrosinase 1-like [Bombyx mori];>BGIBMGA014192-PA pep:novel sequence:nscaf481:1159192:1166087:+ gene:BGIBMGA014192 transcript:BGIBMGA014192-TA	2	0.10731	66.073	4200500	0	0	0	0	0	0	0	0	0	0	0	0	0	0	4200500
IKDIISEDSIDSFTR	15	1	1737.88	>BGIBMGA007720-PA pep:novel sequence:nscaf2888:1695601:1703011:- gene:BGIBMGA007720 transcript:BGIBMGA007720-TA;>gi|112983210|ref|NP_001037021.1| serine protease inhibitor 2 [Bombyx mori];>gi|7341330|gb|AAF61252.1|AF242200_1 serpin-2 [Bombyx mori]	3	0.0062048	60.474	4098900	4098900	0	0	0	0	0	0	0	0	0	0	0	0	0	0
TTDKDFIAESDIWIK	15	1	1780.89	>gi|239938036|gb|ACS36117.1| beta-galactosidase [Bombyx mori];>gi|255652865|ref|NP_001157373.1| beta-galactosidase [Bombyx mori];>BGIBMGA006815-PA pep:novel sequence:nscaf2859:1260121:1268957:- gene:BGIBMGA006815 transcript:BGIBMGA006815-TA	3	0.055707	37.092	3882900	0	0	0	0	0	0	0	0	0	0	0	3882900	0	0	0
AEIEREFIPVVIGHVTSGTSR	21	1	2296.22	>gi|512909763|ref|XP_004927000.1| PREDICTED: lipase 1-like [Bombyx mori];>BGIBMGA012649-PA pep:novel sequence:nscaf3053:265:6703:- gene:BGIBMGA012649 transcript:BGIBMGA012649-TA	3	0.00016708	64.203	3875400	0	0	0	0	0	0	0	0	0	2285400	0	1590000	0	0	0
QACIHAVTGTDAAKDIHEACDIGR	24	1	2608.21	>gi|512908283|ref|XP_004926643.1| PREDICTED: apolipophorins isoform X2 [Bombyx mori];>gi|512908279|ref|XP_004926642.1| PREDICTED: apolipophorins isoform X1 [Bombyx mori];>gi|347543546|dbj|BAK82317.1| apolipophorin precursor protein [Bombyx mori];>BGIBMGA013342-PA pep:novel sequence:nscaf3071:739110:772553:- gene:BGIBMGA013342 transcript:BGIBMGA013342-TA	4	0.0042797	37.56	3833600	3833600	0	0	0	0	0	0	0	0	0	0	0	0	0	0
SASSSSSDEKSSQSSSNSSNNSK	23	1	2277.94	>gi|157889130|dbj|BAF81029.1| sericin 3 [Bombyx mori];>gi|167860164|ref|NP_001108116.1| sericin 3 precursor [Bombyx mori]	3	1.1015e-09	89.028	3724200	0	0	0	0	0	0	0	0	0	0	0	0	0	0	3724200
RPIPASAESFDDIIIIESAR	20	1	2199.15	>BGIBMGA012240-PA pep:novel sequence:nscaf3040:3258589:3315523:- gene:BGIBMGA012240 transcript:BGIBMGA012240-TA;>gi|512935047|ref|XP_004933179.1| PREDICTED: basement membrane-specific heparan sulfate proteoglycan core protein-like [Bombyx mori]	3	0.0059657	50.425	3709200	0	0	0	0	0	0	0	0	0	0	0	0	0	0	3709200
KISDDSWEK	9	1	1106.52	>BGIBMGA008780-PA pep:novel sequence:nscaf2916:215795:218591:+ gene:BGIBMGA008780 transcript:BGIBMGA008780-TA;>gi|110559584|gb|ABG76018.1| iron storage protein [Bombyx mori];>gi|112982960|ref|NP_001037584.1| ferritin precursor [Bombyx mori];>gi|95102796|gb|ABF51339.1| ferritin isoform 1 [Bombyx mori]	2	0.02724	63.283	3635500	0	0	0	0	0	0	0	0	0	0	0	0	0	3635500	0
TDHDVTYFKK	10	1	1252.61	>gi|512907940|ref|XP_004926567.1| PREDICTED: uncharacterized protein LOC101747119 [Bombyx mori];>BGIBMGA010323-PA pep:novel sequence:nscaf2990:447499:452230:- gene:BGIBMGA010323 transcript:BGIBMGA010323-TA	3	0.073897	47.561	3633100	0	0	3633100	0	0	0	0	0	0	0	0	0	0	0	0
KNFIHIAQSGK	11	1	1241.69	>gi|512909763|ref|XP_004927000.1| PREDICTED: lipase 1-like [Bombyx mori];>BGIBMGA012649-PA pep:novel sequence:nscaf3053:265:6703:- gene:BGIBMGA012649 transcript:BGIBMGA012649-TA	3	0.038266	51.998	3602800	0	0	0	0	0	0	0	0	0	0	3602800	0	0	0	0
GKGGAIINVASVAAHNIDPTYVTYR	25	1	2586.36	>BGIBMGA005828-PA pep:novel sequence:nscaf2838:2437325:2438284:+ gene:BGIBMGA005828 transcript:BGIBMGA005828-TA;>gi|512896441|ref|XP_004923912.1| PREDICTED: alcohol dehydrogenase 2-like [Bombyx mori]	4	0.0028343	43.523	3493400	0	0	0	0	0	0	0	0	0	0	0	0	3493400	0	0
KTDIEVNCK	9	1	1105.54	>BGIBMGA005131-PA pep:novel sequence:nscaf2823:1951268:1963838:+ gene:BGIBMGA005131 transcript:BGIBMGA005131-TA	2	0.035719	67.113	3464800	0	0	3464800	0	0	0	0	0	0	0	0	0	0	0	0
HVAFITPENTIVVVIINEDNKDR	23	1	2635.4	>gi|512909270|ref|XP_004926880.1| PREDICTED: glucosylceramidase-like [Bombyx mori];>BGIBMGA013130-PA pep:novel sequence:nscaf3062:93576:107036:- gene:BGIBMGA013130 transcript:BGIBMGA013130-TA	3	0.011196	39.659	3397400	0	3397400	0	0	0	0	0	0	0	0	0	0	0	0	0
IGAATDSDNDRIAYGDANDK	20	1	2080.93	>BGIBMGA004464-PA pep:novel sequence:nscaf2795:2154141:2154929:+ gene:BGIBMGA004464 transcript:BGIBMGA004464-TA;>gi|379046490|gb|AFC87806.1| 30K protein 8 [Bombyx mori]	3	0.0011926	62.765	3220200	0	3220200	0	0	0	0	0	0	0	0	0	0	0	0	0
SDRPYAFNVAQIAEIR	16	1	1848.95	>gi|512905378|ref|XP_004925929.1| PREDICTED: peroxidase-like [Bombyx mori];>BGIBMGA012740-PA pep:novel sequence:nscaf3056:80571:91505:+ gene:BGIBMGA012740 transcript:BGIBMGA012740-TA	2,3	1.8307e-43	209.73	3143470	2281200	862270	0	0	0	0	0	0	0	0	0	0	0	0	0
IRPDEPVVADNVIIESNVVK	20	1	2205.2	>BGIBMGA011778-PA pep:novel sequence:nscaf3031:1133782:1134180:+ gene:BGIBMGA011778 transcript:BGIBMGA011778-TA;>gi|512928004|ref|XP_004931475.1| PREDICTED: uncharacterized protein LOC101737511 [Bombyx mori]	3	7.0902e-05	74.953	3113000	0	0	0	0	0	0	0	0	0	0	0	0	3113000	0	0
VIIPCDKNNCEIR	13	1	1629.8	>BGIBMGA005131-PA pep:novel sequence:nscaf2823:1951268:1963838:+ gene:BGIBMGA005131 transcript:BGIBMGA005131-TA	3	0.0049151	71.241	2949700	0	0	2949700	0	0	0	0	0	0	0	0	0	0	0	0
IPADDFSPYSFRPETVTPEFR	21	1	2470.18	>BGIBMGA012964-PA pep:novel sequence:nscaf3058:2797538:2807095:+ gene:BGIBMGA012964 transcript:BGIBMGA012964-TA;>gi|512918149|ref|XP_004929061.1| PREDICTED: uncharacterized protein LOC101738618 [Bombyx mori];>gi|512937579|ref|XP_004933798.1| PREDICTED: nardilysin-like, partial [Bombyx mori];>BGIBMGA014520-PA pep:novel sequence:scaffold766:1516:3631:- gene:BGIBMGA014520 transcript:BGIBMGA014520-TA	3	0.0057075	42.172	2879500	0	2879500	0	0	0	0	0	0	0	0	0	0	0	0	0
IIPIKDIPAGITGS	14	1	1393.82	>gi|512889758|ref|XP_004922365.1| PREDICTED: trichohyalin-like [Bombyx mori];>BGIBMGA001611-PA pep:novel sequence:nscaf2176:3997070:3999215:- gene:BGIBMGA001611 transcript:BGIBMGA001611-TA	2	0.09946	40.066	2832800	0	0	0	0	0	0	0	0	0	0	0	0	0	0	2832800
RYGQNCIVQFEDFGNANAFR	20	1	2405.1	>gi|153792270|ref|NP_001093280.1| malate dehydrogenase [Bombyx mori];>gi|95103050|gb|ABF51466.1| malate dehydrogenase [Bombyx mori];>BGIBMGA006419-PA pep:novel sequence:nscaf2853:1104436:1118380:- gene:BGIBMGA006419 transcript:BGIBMGA006419-TA	3	0.0027511	54.288	2725300	2725300	0	0	0	0	0	0	0	0	0	0	0	0	0	0
IDSVITIGNRPYK	13	1	1474.81	>gi|170284246|gb|ACB12411.1| carboxylesterase CarE-8 variant 1 [Bombyx mori];>gi|174840656|ref|NP_001116501.1| alpha-esterase 19 isoform 1 precursor [Bombyx mori];>gi|170284248|gb|ACB12412.1| carboxylesterase CarE-8 variant 2 [Bombyx mori];>gi|290563443|ref|NP_001166806.1| alpha-esterase 19 isoform 2 precursor [Bombyx mori]	3	0.06456	53.967	2634200	0	0	2634200	0	0	0	0	0	0	0	0	0	0	0	0
GIIYDGDRIR	10	1	1176.63	>gi|512934772|ref|XP_004933113.1| PREDICTED: uncharacterized protein LOC101738149 [Bombyx mori];>BGIBMGA010830-PA pep:novel sequence:nscaf3003:3614409:3637692:+ gene:BGIBMGA010830 transcript:BGIBMGA010830-TA	3	0.098621	42.001	2547400	0	0	2547400	0	0	0	0	0	0	0	0	0	0	0	0
TVIIEPDKSAPIK	13	1	1409.81	>gi|170284246|gb|ACB12411.1| carboxylesterase CarE-8 variant 1 [Bombyx mori];>gi|174840656|ref|NP_001116501.1| alpha-esterase 19 isoform 1 precursor [Bombyx mori];>gi|170284248|gb|ACB12412.1| carboxylesterase CarE-8 variant 2 [Bombyx mori];>gi|290563443|ref|NP_001166806.1| alpha-esterase 19 isoform 2 precursor [Bombyx mori]	2	0.0051829	70.412	2523000	0	0	2523000	0	0	0	0	0	0	0	0	0	0	0	0
SIYGNKFEDENFTIK	15	1	1803.87	>BGIBMGA002429-PA pep:novel sequence:nscaf2511:1624264:1625286:- gene:BGIBMGA002429 transcript:BGIBMGA002429-TA;>gi|112983782|ref|NP_001037301.1| cyclophilin A [Bombyx mori];>gi|60592747|dbj|BAD90848.1| cyclophilin-like protein [Bombyx mori];>gi|62199791|gb|AAX76988.1| cyclophilin A [Bombyx mori];>gi|76577781|gb|ABA54173.1| cyclophilin [Bombyx mori]	3	0.044019	40.552	2440700	0	0	2440700	0	0	0	0	0	0	0	0	0	0	0	0
CDCIAGFKR	9	1	1125.51	>gi|512909239|ref|XP_004926873.1| PREDICTED: uncharacterized protein LOC101739962 [Bombyx mori];>BGIBMGA005736-PA pep:novel sequence:nscaf2836:317250:336060:+ gene:BGIBMGA005736 transcript:BGIBMGA005736-TA	3	0.032549	68.224	2278300	2278300	0	0	0	0	0	0	0	0	0	0	0	0	0	0
TAIIGNYIITEGKPGK	16	1	1673.94	>BGIBMGA002846-PA pep:novel sequence:nscaf2575:396293:402308:- gene:BGIBMGA002846 transcript:BGIBMGA002846-TA;>gi|512885211|ref|XP_004921557.1| PREDICTED: ester hydrolase C11orf54 homolog [Bombyx mori]	3	0.030713	45.33	2112200	2112200	0	0	0	0	0	0	0	0	0	0	0	0	0	0
SAIFNDIWCERPAPFICEK	19	1	2352.1	>BGIBMGA002288-PA pep:novel sequence:nscaf2330:9815:16033:+ gene:BGIBMGA002288 transcript:BGIBMGA002288-TA;>gi|512888320|ref|XP_004922068.1| PREDICTED: macrophage mannose receptor 1-like [Bombyx mori]	3	0.093619	33.308	2102400	0	2102400	0	0	0	0	0	0	0	0	0	0	0	0	0
NFADVNIKDVFK	12	1	1408.74	>gi|112984548|ref|NP_001037205.1| serine protease inhibitor 5 precursor [Bombyx mori];>gi|45594230|gb|AAS68506.1| serpin-5 [Bombyx mori];>BGIBMGA013849-PA pep:novel sequence:nscaf3098:156075:157103:+ gene:BGIBMGA013849 transcript:BGIBMGA013849-TA	2	0.09001	45.257	1896600	1896600	0	0	0	0	0	0	0	0	0	0	0	0	0	0
IEFYRDYIK	9	1	1245.64	>gi|512906440|ref|XP_004926197.1| PREDICTED: myrosinase 1-like [Bombyx mori];>BGIBMGA014192-PA pep:novel sequence:nscaf481:1159192:1166087:+ gene:BGIBMGA014192 transcript:BGIBMGA014192-TA	3	0.086617	50.878	1894000	0	0	0	0	0	0	0	0	0	0	0	1894000	0	0	0
TVITEGNEKGVETFIK	16	1	1763.93	>gi|512908283|ref|XP_004926643.1| PREDICTED: apolipophorins isoform X2 [Bombyx mori];>gi|512908279|ref|XP_004926642.1| PREDICTED: apolipophorins isoform X1 [Bombyx mori];>gi|347543546|dbj|BAK82317.1| apolipophorin precursor protein [Bombyx mori];>BGIBMGA013342-PA pep:novel sequence:nscaf3071:739110:772553:- gene:BGIBMGA013342 transcript:BGIBMGA013342-TA	3	0.049177	38.511	1847500	0	0	1847500	0	0	0	0	0	0	0	0	0	0	0	0
IIPTGFSDKISEDGK	15	1	1605.83	>gi|512906440|ref|XP_004926197.1| PREDICTED: myrosinase 1-like [Bombyx mori];>BGIBMGA014192-PA pep:novel sequence:nscaf481:1159192:1166087:+ gene:BGIBMGA014192 transcript:BGIBMGA014192-TA	2	0.049354	38.511	1614300	0	0	0	0	0	0	0	0	0	0	0	0	0	1614300	0
RAPQSQGGEIAADGDQIPR	19	1	1964.97	>gi|512895548|ref|XP_004923698.1| PREDICTED: mucin-17-like [Bombyx mori];>BGIBMGA009891-PA pep:novel sequence:nscaf2970:1189518:1203068:+ gene:BGIBMGA009891 transcript:BGIBMGA009891-TA	3	0.028609	39.237	1539400	0	0	0	0	0	0	1539400	0	0	0	0	0	0	0	0
AEAMRPAQSIIYSISTK	17	1	1864.97	>BGIBMGA004585-PA pep:novel sequence:nscaf2800:859387:870154:+ gene:BGIBMGA004585 transcript:BGIBMGA004585-TA	3	0.03373	43.297	1539100	0	0	0	0	0	0	0	0	0	1539100	0	0	0	0	0
EIIIVDDASEKEHIGK	16	1	1794.94	>BGIBMGA008904-PA pep:novel sequence:nscaf2930:2303442:2333871:- gene:BGIBMGA008904 transcript:BGIBMGA008904-TA;>gi|512929100|ref|XP_004931741.1| PREDICTED: polypeptide N-acetylgalactosaminyltransferase 5-like [Bombyx mori]	3	0.026288	46.964	1045300	0	0	0	0	0	0	0	0	0	0	0	1045300	0	0	0
SYDYSR	6	0	789.329	>gi|164448672|ref|NP_001106733.1| fibroin heavy chain precursor [Bombyx mori];>BGIBMGA005111-PA pep:novel sequence:nscaf2823:1032819:1035059:+ gene:BGIBMGA005111 transcript:BGIBMGA005111-TA	1,2	2.0003e-25	216.84	306151000000	17463000000	20247000000	23428000000	20601000000	21209000000	19808000000	19321000000	24507000000	23048000000	18090000000	22177000000	23302000000	15989000000	18677000000	18284000000
NCGIPR	6	0	715.344	>gi|164448672|ref|NP_001106733.1| fibroin heavy chain precursor [Bombyx mori];>BGIBMGA005111-PA pep:novel sequence:nscaf2823:1032819:1035059:+ gene:BGIBMGA005111 transcript:BGIBMGA005111-TA	1,2	0.0014602	167.64	286787800000	17913000000	21923000000	19765000000	14505000000	3629800000	19251000000	21726000000	25809000000	23507000000	19131000000	24755000000	21450000000	15132000000	22882000000	15409000000
NHGIIGK	7	0	737.418	>gi|164448672|ref|NP_001106733.1| fibroin heavy chain precursor [Bombyx mori]	1,2	4.2121e-18	188.61	283457300000	29241000000	24262000000	1946500000	23906000000	22318000000	1029300000	25271000000	28997000000	2019500000	19734000000	22041000000	25139000000	17291000000	24528000000	15734000000
GYGQGAGSAASSVSSASSR	19	0	1685.76	>gi|164448672|ref|NP_001106733.1| fibroin heavy chain precursor [Bombyx mori];>BGIBMGA005111-PA pep:novel sequence:nscaf2823:1032819:1035059:+ gene:BGIBMGA005111 transcript:BGIBMGA005111-TA	1,2,3	8.1285e-226	366.82	232188000000	12269000000	13973000000	16426000000	12970000000	13316000000	11937000000	17333000000	19346000000	18610000000	15310000000	16384000000	19766000000	11094000000	20307000000	13147000000
GHIGTVSSTGSTSNTDSSSK	20	0	1908.87	>gi|112984400|ref|NP_001037506.1| sericin 1 precursor [Bombyx mori];>gi|66774164|sp|P07856.2|SERI1_BOMMO RecName: Full=Sericin 1; AltName: Full=Silk gum protein; Flags: Precursor	2,3	0	502.49	231152900000	15817000000	17547000000	15406000000	9970900000	14670000000	10491000000	16981000000	18687000000	18609000000	15138000000	14034000000	15541000000	14540000000	18844000000	14877000000
YSVGPAIGCAGGGR	14	0	1320.62	>BGIBMGA009393-PA pep:novel sequence:nscaf2951:871868:884756:- gene:BGIBMGA009393 transcript:BGIBMGA009393-TA;>gi|304443558|gb|ADM35104.1| FIB-L protein [Bombyx mori];>gi|112984494|ref|NP_001037488.1| fibroin light chain precursor [Bombyx mori]	1,2,3	1.3362e-88	371.6	206165900000	16726000000	14770000000	13531000000	10274000000	14689000000	16976000000	14680000000	14672000000	18036000000	12892000000	19209000000	12050000000	8435800000	11225000000	8000100000
ASSVISR	7	0	718.397	>BGIBMGA009393-PA pep:novel sequence:nscaf2951:871868:884756:- gene:BGIBMGA009393 transcript:BGIBMGA009393-TA;>gi|304443558|gb|ADM35104.1| FIB-L protein [Bombyx mori];>gi|112984494|ref|NP_001037488.1| fibroin light chain precursor [Bombyx mori]	1,2	2.2268e-05	170.06	204560400000	15804000000	16850000000	15641000000	12300000000	17140000000	16809000000	9485400000	17030000000	11371000000	8305800000	14159000000	16380000000	7935400000	18037000000	7312800000
SGNFAGFR	8	0	854.404	>BGIBMGA009393-PA pep:novel sequence:nscaf2951:871868:884756:- gene:BGIBMGA009393 transcript:BGIBMGA009393-TA;>gi|304443558|gb|ADM35104.1| FIB-L protein [Bombyx mori];>gi|112984494|ref|NP_001037488.1| fibroin light chain precursor [Bombyx mori]	1,2	7.2439e-19	242	183985400000	12441000000	11046000000	12697000000	10478000000	13702000000	10879000000	9449000000	16925000000	14771000000	10838000000	16238000000	14016000000	8264300000	12959000000	9282100000
TFVITTDSDGNESIVEEDVIMK	22	0	2441.15	>gi|164448672|ref|NP_001106733.1| fibroin heavy chain precursor [Bombyx mori]	2,3	9.2576e-152	307.76	178954800000	7960900000	6196300000	6498200000	20261000000	20433000000	15161000000	11868000000	11885000000	14811000000	12781000000	9931600000	9786000000	17795000000	5348800000	8238000000
SDAASSEDGFWWWNR	15	0	1812.75	>gi|112984400|ref|NP_001037506.1| sericin 1 precursor [Bombyx mori];>gi|66774164|sp|P07856.2|SERI1_BOMMO RecName: Full=Sericin 1; AltName: Full=Silk gum protein; Flags: Precursor	2,3	2.5475e-249	391.27	171414000000	11880000000	11116000000	10134000000	12994000000	11136000000	10945000000	11122000000	11296000000	11146000000	11760000000	10328000000	10504000000	14396000000	10600000000	12057000000
NAGSSTSGGSSTYGYSSSHR	20	0	1948.81	>gi|66774164|sp|P07856.2|SERI1_BOMMO RecName: Full=Sericin 1; AltName: Full=Silk gum protein; Flags: Precursor	2,3	0	422.07	159376000000	8400800000	8399700000	10365000000	10086000000	361500000	6620800000	11633000000	14616000000	15700000000	9585200000	10355000000	11078000000	14477000000	15388000000	12310000000
SAAAAAAGGA	10	0	716.345	>BGIBMGA001358-PA pep:novel sequence:nscaf2053:67457:68161:- gene:BGIBMGA001358 transcript:BGIBMGA001358-TA;>gi|512908785|ref|XP_004926765.1| PREDICTED: glycine-rich cell wall structural protein 1.0-like isoform X1 [Bombyx mori];>gi|512908789|ref|XP_004926766.1| PREDICTED: glycine-rich cell wall structural protein 1.0-like isoform X2 [Bombyx mori];>gi|512938476|ref|XP_004934014.1| PREDICTED: glyc…	1	2.3766e-104	238.83	154125200000	12065000000	12589000000	11186000000	8637100000	11498000000	10137000000	10572000000	13035000000	12337000000	8400400000	12557000000	10094000000	6148200000	8265000000	6604500000
YIAQAASQVHV	11	0	1185.61	>BGIBMGA009393-PA pep:novel sequence:nscaf2951:871868:884756:- gene:BGIBMGA009393 transcript:BGIBMGA009393-TA;>gi|304443558|gb|ADM35104.1| FIB-L protein [Bombyx mori];>gi|112984494|ref|NP_001037488.1| fibroin light chain precursor [Bombyx mori]	1,2,3	1.2978e-35	282.51	147223600000	7249000000	10674000000	12314000000	10340000000	7465300000	8983000000	11297000000	9935900000	10082000000	9886600000	8764900000	9671300000	11085000000	10739000000	8736600000
TSGGSSTYGYSSSHR	15	0	1532.65	>gi|66774164|sp|P07856.2|SERI1_BOMMO RecName: Full=Sericin 1; AltName: Full=Silk gum protein; Flags: Precursor	2,3	6.5651e-145	308.68	146637300000	9378200000	9595200000	9220400000	6497600000	9210100000	7481300000	10470000000	14081000000	11374000000	9281200000	8678900000	9860400000	11061000000	12272000000	8176000000
AIPCVNC	7	0	832.357	>gi|164448672|ref|NP_001106733.1| fibroin heavy chain precursor [Bombyx mori];>BGIBMGA005111-PA pep:novel sequence:nscaf2823:1032819:1035059:+ gene:BGIBMGA005111 transcript:BGIBMGA005111-TA	1,2	1.9404e-07	207.88	143107200000	6929000000	10125000000	11131000000	8243200000	8666100000	9986100000	9469200000	9705400000	11794000000	8413400000	11290000000	10128000000	9276300000	11554000000	6396500000
DASGAVIEEQITTK	14	0	1460.74	>gi|164448672|ref|NP_001106733.1| fibroin heavy chain precursor [Bombyx mori]	1,2,3	1.4897e-104	359.9	139367400000	7077600000	8230900000	9576800000	10033000000	8497400000	10637000000	10586000000	9629500000	8648400000	9467000000	11150000000	8804600000	9862600000	9127300000	8039300000
EINIIDGVSIIGQGSPR	17	0	1766.95	>BGIBMGA000013-PA pep:novel sequence:nscaf1071:722003:731188:- gene:BGIBMGA000013 transcript:BGIBMGA000013-TA;>gi|512906099|ref|XP_004926112.1| PREDICTED: uncharacterized protein LOC101740726 [Bombyx mori]	1,2,3	3.7683e-165	330.28	126854400000	6378200000	3943700000	4496300000	4869800000	7670000000	11936000000	4451700000	5243600000	5300300000	13992000000	6939600000	14243000000	17266000000	7548200000	12576000000
EGYEYAWSSK	10	0	1218.52	>gi|164448672|ref|NP_001106733.1| fibroin heavy chain precursor [Bombyx mori];>BGIBMGA005111-PA pep:novel sequence:nscaf2823:1032819:1035059:+ gene:BGIBMGA005111 transcript:BGIBMGA005111-TA	1,2	3.0893e-41	250.12	111445000000	6762600000	6419900000	7463600000	5606800000	7531400000	6916300000	8245300000	9767300000	9570400000	6861800000	10258000000	8521100000	5551500000	6062200000	5906800000
TGSAGGTDEDSDDSSGATK	19	0	1756.69	>gi|157889130|dbj|BAF81029.1| sericin 3 [Bombyx mori];>gi|167860164|ref|NP_001108116.1| sericin 3 precursor [Bombyx mori]	1,2,3	2.7762e-226	372.11	106619300000	10155000000	10387000000	9960400000	4953400000	6496800000	5409600000	4667500000	5426300000	5325100000	5365300000	8528200000	7019800000	6591600000	8482400000	7850900000
DITIIHIYER	10	0	1271.69	>BGIBMGA001347-PA pep:novel sequence:nscaf2053:604700:607742:- gene:BGIBMGA001347 transcript:BGIBMGA001347-TA;>gi|134484|sp|P04148.1|SI25_BOMMO RecName: Full=Fibrohexamerin; AltName: Full=25 kDa silk glycoprotein; AltName: Full=p25; Flags: Precursor;>gi|225543283|ref|NP_001139413.1| fibrohexamerin precursor [Bombyx mori];>gi|5899|emb|CAA27804.1| P25 [Bombyx mori]	1,2,3	3.0087e-53	273.44	101371100000	5634000000	4062400000	4034000000	16669000000	8061100000	5072200000	4087000000	5815600000	6527200000	10263000000	5076100000	8232900000	10344000000	3057200000	4435400000
SIAIINVQEIIK	12	0	1339.81	>BGIBMGA009393-PA pep:novel sequence:nscaf2951:871868:884756:- gene:BGIBMGA009393 transcript:BGIBMGA009393-TA;>gi|112984494|ref|NP_001037488.1| fibroin light chain precursor [Bombyx mori]	1,2	2.8686e-65	313.96	84519300000	4042100000	3651100000	4301800000	9619800000	2398700000	5397800000	4372700000	5189100000	6370400000	8220500000	6898700000	4145200000	9082200000	3532300000	7296900000
YTSGPEGVSYSGR	13	0	1358.61	>gi|112984400|ref|NP_001037506.1| sericin 1 precursor [Bombyx mori];>gi|66774164|sp|P07856.2|SERI1_BOMMO RecName: Full=Sericin 1; AltName: Full=Silk gum protein; Flags: Precursor	1,2	2.389e-42	234.71	81664700000	2184900000	1650600000	1627600000	1612900000	2502300000	1731600000	3838200000	5759400000	5872700000	6378000000	7868100000	8682500000	7960900000	12166000000	11829000000
DTVEVK	6	0	689.36	>gi|112984400|ref|NP_001037506.1| sericin 1 precursor [Bombyx mori];>gi|66774164|sp|P07856.2|SERI1_BOMMO RecName: Full=Sericin 1; AltName: Full=Silk gum protein; Flags: Precursor	1,2	0.0021802	164.78	79096700000	2464000000	2542200000	2409200000	1714700000	2717700000	2030200000	3974700000	5427400000	5242400000	6551600000	8346800000	6277300000	8879800000	13255000000	7263700000
EHIFGK	6	0	729.381	>BGIBMGA001347-PA pep:novel sequence:nscaf2053:604700:607742:- gene:BGIBMGA001347 transcript:BGIBMGA001347-TA;>gi|134484|sp|P04148.1|SI25_BOMMO RecName: Full=Fibrohexamerin; AltName: Full=25 kDa silk glycoprotein; AltName: Full=p25; Flags: Precursor;>gi|225543283|ref|NP_001139413.1| fibrohexamerin precursor [Bombyx mori];>gi|5899|emb|CAA27804.1| P25 [Bombyx mori]	1,2	0.001293	160.1	76686700000	4473200000	5375000000	5900700000	3179600000	5363800000	4667200000	4681100000	6357200000	6500000000	4990500000	6346900000	6499100000	3730300000	5479000000	3143100000
GGSVSSTGSSSNTDSSTK	18	0	1644.71	>gi|112984400|ref|NP_001037506.1| sericin 1 precursor [Bombyx mori];>gi|66774164|sp|P07856.2|SERI1_BOMMO RecName: Full=Sericin 1; AltName: Full=Silk gum protein; Flags: Precursor	1,2,3	1.9779e-125	237.46	74463620000	9835700000	4051600000	3344300000	7727300000	2491800000	1579900000	13239000000	2264100000	426620000	10316000000	1052700000	2714800000	11012000000	2377500000	2030300000
SNAYYNR	7	0	886.393	>gi|112984400|ref|NP_001037506.1| sericin 1 precursor [Bombyx mori];>gi|66774164|sp|P07856.2|SERI1_BOMMO RecName: Full=Sericin 1; AltName: Full=Silk gum protein; Flags: Precursor	1,2	3.0216e-17	235.27	71798700000	1336200000	1379800000	1842700000	1155900000	1950100000	1612200000	4017500000	4958300000	4941000000	5297300000	6543100000	6445800000	8344800000	11310000000	10664000000
NDNVFVYR	8	0	1025.49	>gi|112984400|ref|NP_001037506.1| sericin 1 precursor [Bombyx mori];>gi|66774164|sp|P07856.2|SERI1_BOMMO RecName: Full=Sericin 1; AltName: Full=Silk gum protein; Flags: Precursor	1,2	5.1321e-27	273.56	69412900000	2177200000	2182400000	2048100000	1377500000	2312100000	2334700000	4222100000	3824600000	5887300000	5399600000	8720400000	5734600000	7654600000	9936700000	5601000000
TICDFGCHH	9	0	1145.44	>BGIBMGA001347-PA pep:novel sequence:nscaf2053:604700:607742:- gene:BGIBMGA001347 transcript:BGIBMGA001347-TA	2,3	8.2246e-07	124.08	67301500000	1889300000	2845400000	7027100000	1520300000	2290300000	2636100000	5783100000	5933200000	2965200000	6134200000	7816000000	6226100000	4257200000	6823400000	3154600000
SDAYVGR	7	0	766.361	>gi|112984400|ref|NP_001037506.1| sericin 1 precursor [Bombyx mori];>gi|66774164|sp|P07856.2|SERI1_BOMMO RecName: Full=Sericin 1; AltName: Full=Silk gum protein; Flags: Precursor	1,2	1.3222e-11	205.13	64616990000	936090000	1596800000	1127000000	1113600000	1654500000	1657500000	3474500000	3963600000	3869500000	4302400000	7661000000	5312400000	8602500000	12040000000	7305600000
VSEFYDNVR	9	0	1127.52	>BGIBMGA001347-PA pep:novel sequence:nscaf2053:604700:607742:- gene:BGIBMGA001347 transcript:BGIBMGA001347-TA;>gi|134484|sp|P04148.1|SI25_BOMMO RecName: Full=Fibrohexamerin; AltName: Full=25 kDa silk glycoprotein; AltName: Full=p25; Flags: Precursor;>gi|225543283|ref|NP_001139413.1| fibrohexamerin precursor [Bombyx mori];>gi|5899|emb|CAA27804.1| P25 [Bombyx mori]	1,2	2.0473e-38	291.74	62616900000	4353600000	3522700000	3700200000	3375700000	4759300000	4003500000	4368100000	5241500000	5596600000	3725600000	5481600000	4472000000	2707400000	4045100000	3264000000
YVENVSNSR	9	0	1066.5	>BGIBMGA000013-PA pep:novel sequence:nscaf1071:722003:731188:- gene:BGIBMGA000013 transcript:BGIBMGA000013-TA;>gi|512906099|ref|XP_004926112.1| PREDICTED: uncharacterized protein LOC101740726 [Bombyx mori]	1,2	5.2037e-52	247.75	61621650000	3478900000	3533700000	4249600000	2812400000	3871500000	2908200000	4277400000	380990000	545180000	5866600000	6768000000	462980000	7512300000	9595200000	5358700000
CISDHIAAISK	11	0	1213.61	>BGIBMGA001347-PA pep:novel sequence:nscaf2053:604700:607742:- gene:BGIBMGA001347 transcript:BGIBMGA001347-TA	1,2,3	9.5156e-24	212.09	58423900000	2852400000	4109900000	4138200000	4004600000	3370100000	3755500000	4115800000	4312800000	4088200000	4062300000	4565600000	4153700000	3704900000	4288200000	2901700000
THVAGDNEQYTGESK	15	0	1634.72	>BGIBMGA002689-PA pep:novel sequence:nscaf2529:2633940:2634155:+ gene:BGIBMGA002689 transcript:BGIBMGA002689-TA;>gi|112983118|ref|NP_001037045.1| seroin 1 precursor [Bombyx mori];>gi|19070653|gb|AAL83945.1|AF352584_1 seroin 1 [Bombyx mori]	2,3	0	368.4	56699400000	6372100000	3452100000	6553000000	3064100000	4535000000	3659600000	3049400000	3512300000	3796900000	3881300000	4728300000	4299700000	1826800000	1130600000	2838200000
TAQWISK	7	0	832.444	>BGIBMGA001347-PA pep:novel sequence:nscaf2053:604700:607742:- gene:BGIBMGA001347 transcript:BGIBMGA001347-TA;>gi|134484|sp|P04148.1|SI25_BOMMO RecName: Full=Fibrohexamerin; AltName: Full=25 kDa silk glycoprotein; AltName: Full=p25; Flags: Precursor;>gi|225543283|ref|NP_001139413.1| fibrohexamerin precursor [Bombyx mori];>gi|5899|emb|CAA27804.1| P25 [Bombyx mori]	1,2	0.00036846	169.57	55222800000	2860500000	3863800000	4293700000	2464800000	3285500000	3731600000	3620500000	4314400000	4195100000	3717400000	4855000000	4041900000	2852100000	4736700000	2389800000
SAGSSTSGGSSTYGYSSR	18	0	1697.71	>gi|66774164|sp|P07856.2|SERI1_BOMMO RecName: Full=Sericin 1; AltName: Full=Silk gum protein; Flags: Precursor	2	1.7843e-95	271.68	54248800000	3145400000	3671700000	3435800000	2707000000	3162400000	3207200000	3024100000	3598200000	5443800000	3089800000	4100500000	2539100000	4238500000	4129800000	4755500000
QSNTNYADQNSVR	13	0	1495.67	>gi|112984400|ref|NP_001037506.1| sericin 1 precursor [Bombyx mori];>gi|66774164|sp|P07856.2|SERI1_BOMMO RecName: Full=Sericin 1; AltName: Full=Silk gum protein; Flags: Precursor	1,2,3	2.7637e-244	306.44	53626821000	2388000000	1756600000	1484200000	1559700000	2077100000	2006500000	2955000000	4502400000	4845400000	75781000	7669900000	5595800000	8066100000	8475900000	168440000
AWDYVDDTDK	10	0	1226.51	>BGIBMGA009393-PA pep:novel sequence:nscaf2951:871868:884756:- gene:BGIBMGA009393 transcript:BGIBMGA009393-TA;>gi|304443558|gb|ADM35104.1| FIB-L protein [Bombyx mori]	1,2	1.0082e-31	276.03	52665400000	2538000000	3340300000	3833400000	3626000000	3271800000	4090700000	3572500000	4122200000	3824200000	3485400000	3904000000	4498800000	2183500000	3514500000	2860100000
ENQVDIR	7	0	872.435	>BGIBMGA000013-PA pep:novel sequence:nscaf1071:722003:731188:- gene:BGIBMGA000013 transcript:BGIBMGA000013-TA;>gi|512906099|ref|XP_004926112.1| PREDICTED: uncharacterized protein LOC101740726 [Bombyx mori]	1,2	4.4553e-17	226.68	50896012000	2757400000	3493400000	3818200000	93932000	3264800000	2441300000	3505000000	4221400000	4425600000	4206700000	5093800000	5073500000	4376400000	734280000	3390300000
TVSSGGVSEITNDGK	15	0	1449.69	>BGIBMGA002689-PA pep:novel sequence:nscaf2529:2633940:2634155:+ gene:BGIBMGA002689 transcript:BGIBMGA002689-TA;>gi|112983118|ref|NP_001037045.1| seroin 1 precursor [Bombyx mori];>gi|19070653|gb|AAL83945.1|AF352584_1 seroin 1 [Bombyx mori]	1,2,3	5.8634e-84	271.56	48722300000	5107900000	5506800000	4702900000	2323000000	3597900000	3623900000	2182800000	2634900000	3063600000	2623800000	4155700000	2761200000	2050100000	2509500000	1878300000
TCSDDNVAICIK	12	0	1394.62	>BGIBMGA000013-PA pep:novel sequence:nscaf1071:722003:731188:- gene:BGIBMGA000013 transcript:BGIBMGA000013-TA;>gi|512906099|ref|XP_004926112.1| PREDICTED: uncharacterized protein LOC101740726 [Bombyx mori]	1,2	5.112e-143	280.17	45249100000	2227900000	1632100000	2197400000	1992300000	2965500000	2004500000	2195800000	3873800000	3255900000	3196500000	4458200000	4124700000	4552800000	3444500000	3127200000
QSSAQISSGPEGTSVSSK	18	0	1735.82	>gi|66774164|sp|P07856.2|SERI1_BOMMO RecName: Full=Sericin 1; AltName: Full=Silk gum protein; Flags: Precursor	2,3	6.0731e-263	396.39	44739760000	970370000	1352600000	1564700000	708290000	1048000000	1279200000	2699100000	2857600000	2470600000	4370000000	4433400000	3568000000	5484600000	7611300000	4322000000
GVGNGNDATGIVANAQR	17	0	1612.79	>BGIBMGA009393-PA pep:novel sequence:nscaf2951:871868:884756:- gene:BGIBMGA009393 transcript:BGIBMGA009393-TA;>gi|304443558|gb|ADM35104.1| FIB-L protein [Bombyx mori];>gi|112984494|ref|NP_001037488.1| fibroin light chain precursor [Bombyx mori]	2,3	1.3559e-188	358.52	43424400000	1943900000	2200900000	2701100000	2738400000	2997900000	2702300000	4226600000	3812800000	4828800000	2656500000	3398400000	3387700000	1788800000	1916700000	2123600000
AISSSEQSQNFSSSSQK	17	0	1800.81	>gi|157889130|dbj|BAF81029.1| sericin 3 [Bombyx mori];>gi|167860164|ref|NP_001108116.1| sericin 3 precursor [Bombyx mori]	2,3	1.8862e-145	321.02	42834800000	3509300000	4555100000	5012000000	1163900000	2198200000	2522100000	1858300000	2104000000	2686900000	1838000000	3559000000	1877300000	3308200000	3397000000	3245500000
ITTVFDK	7	0	822.449	>BGIBMGA001347-PA pep:novel sequence:nscaf2053:604700:607742:- gene:BGIBMGA001347 transcript:BGIBMGA001347-TA;>gi|134484|sp|P04148.1|SI25_BOMMO RecName: Full=Fibrohexamerin; AltName: Full=25 kDa silk glycoprotein; AltName: Full=p25; Flags: Precursor;>gi|225543283|ref|NP_001139413.1| fibrohexamerin precursor [Bombyx mori];>gi|5899|emb|CAA27804.1| P25 [Bombyx mori]	1,2	1.2495e-07	200.12	40746000000	2180700000	2380400000	2661100000	1608500000	2543800000	2726700000	2367900000	3027600000	3359800000	2554800000	4511200000	3097200000	2087700000	3303800000	2334800000
SSHSQESDAYYNSSPDGSYNAGTR	24	0	2579.04	>gi|112984400|ref|NP_001037506.1| sericin 1 precursor [Bombyx mori];>gi|66774164|sp|P07856.2|SERI1_BOMMO RecName: Full=Sericin 1; AltName: Full=Silk gum protein; Flags: Precursor	2,3,4	0	477.09	39279530000	846220000	1428300000	1016800000	860290000	752920000	1387000000	2215500000	2321200000	1914000000	4204800000	4259300000	3013500000	5605000000	5964800000	3489900000
QSSSSYQSQSYNK	13	0	1492.64	>gi|157889130|dbj|BAF81029.1| sericin 3 [Bombyx mori];>gi|167860164|ref|NP_001108116.1| sericin 3 precursor [Bombyx mori]	1,2	3.5774e-113	270.74	36077800000	2487000000	3568500000	4594600000	1543000000	1480800000	1463400000	1612100000	1788400000	1727500000	1582300000	2344400000	1887000000	3229300000	3299100000	3470400000
DMASQGDYASQASAVAQTAGIIAHISAGIPGDACAAANVINSYTDGVR	48	0	4735.22	>BGIBMGA009393-PA pep:novel sequence:nscaf2951:871868:884756:- gene:BGIBMGA009393 transcript:BGIBMGA009393-TA;>gi|304443558|gb|ADM35104.1| FIB-L protein [Bombyx mori];>gi|112984494|ref|NP_001037488.1| fibroin light chain precursor [Bombyx mori]	3,4,5	0	457.47	35369610000	1036800000	1765300000	1859600000	890400000	663900000	1531500000	4634700000	5558600000	3359200000	4738700000	4706800000	2970600000	577120000	786140000	290250000
ITSDFIK	7	0	822.449	>gi|333037173|gb|AEF13244.1| cytochrome P450 [Bombyx mori];>gi|525342966|ref|NP_001266308.1| uncharacterized protein LOC101741325 [Bombyx mori];>BGIBMGA009949-PA pep:novel sequence:nscaf2976:36266:40217:+ gene:BGIBMGA009949 transcript:BGIBMGA009949-TA	2	0.016824	104.11	33408000000	1736800000	1905200000	2183700000	1434900000	2099500000	2232300000	1951700000	2473500000	2649800000	2076500000	3566000000	2576900000	1809100000	2692900000	2019200000
NPDCIIPIK	9	0	1068.56	>gi|112983122|ref|NP_001037044.1| trypsin inhibitor precursor [Bombyx mori];>gi|19070651|gb|AAL83944.1|AF352583_1 Kazal-type serine proteinase inhibitor 1 [Bombyx mori];>gi|27151479|sp|P81902.1|CSTI_BOMMO RecName: Full=Trypsin inhibitor; AltName: Full=Cocoon shell-associated trypsin inhibitor; Short=CSTI	1,2	0.00027965	168.26	32855700000	2213500000	1871800000	2832100000	3495500000	2140500000	1803900000	1544000000	2355400000	1698200000	1852600000	2341400000	1707700000	2297700000	2127200000	2574200000
TGSAGETDEDSDDSSGATK	19	0	1828.71	>gi|157889130|dbj|BAF81029.1| sericin 3 [Bombyx mori];>gi|167860164|ref|NP_001108116.1| sericin 3 precursor [Bombyx mori]	2,3	0	430.65	30753000000	3110700000	2576400000	2471900000	1427900000	1826300000	1509600000	1219100000	1259200000	1343300000	1563900000	2328500000	1474200000	2135700000	3256100000	3250200000
SAPDAQNIAYNAYIH	15	0	1646.77	>BGIBMGA000013-PA pep:novel sequence:nscaf1071:722003:731188:- gene:BGIBMGA000013 transcript:BGIBMGA000013-TA;>gi|512906099|ref|XP_004926112.1| PREDICTED: uncharacterized protein LOC101740726 [Bombyx mori]	2,3	6.1306e-41	187.45	30299790000	998590000	1413900000	1783100000	2190100000	1456400000	1181900000	2031300000	1796600000	1852700000	1700900000	2624300000	2698300000	2719100000	3182300000	2670300000
DNDSISAGAHR	11	0	1141.51	>gi|66774164|sp|P07856.2|SERI1_BOMMO RecName: Full=Sericin 1; AltName: Full=Silk gum protein; Flags: Precursor	1,2,3	8.8192e-92	249.83	29964160000	426210000	642430000	506680000	516520000	156720000	685500000	1558000000	1680100000	1850400000	1937200000	3116300000	1799200000	4283600000	6078200000	4727100000
NTSCAAAIIPTCHCDDGFIFDK	22	0	2512.08	>gi|512898429|ref|XP_004924398.1| PREDICTED: SCO-spondin-like [Bombyx mori];>BGIBMGA009093-PA pep:novel sequence:nscaf2931:899792:899959:+ gene:BGIBMGA009093 transcript:BGIBMGA009093-TA	2,3	4.4881e-114	277.75	26265210000	1795200000	1054400000	832710000	1913200000	215410000	1166800000	1686000000	2377400000	138700000	2119200000	2086000000	3173500000	5336700000	1973400000	396590000
SFEPIPDEPR	10	0	1185.57	>BGIBMGA000013-PA pep:novel sequence:nscaf1071:722003:731188:- gene:BGIBMGA000013 transcript:BGIBMGA000013-TA;>gi|512906099|ref|XP_004926112.1| PREDICTED: uncharacterized protein LOC101740726 [Bombyx mori]	1,2	2.8605e-08	179.1	24959650000	1374000000	1602800000	1112700000	774050000	1003200000	1450700000	1468600000	1655600000	1702900000	2066800000	2773200000	1621500000	2320100000	2559200000	1474300000
SDFETGSGAASGAGAGAGSGAGAGSGAGAGSGAGAGSGAGAGGSVSYGAGR	51	0	3903.69	>gi|164448672|ref|NP_001106733.1| fibroin heavy chain precursor [Bombyx mori];>BGIBMGA005111-PA pep:novel sequence:nscaf2823:1032819:1035059:+ gene:BGIBMGA005111 transcript:BGIBMGA005111-TA	3,4,5	0	237.01	23497530000	1898400000	1383600000	1435900000	1346900000	1633500000	1695300000	1826500000	1839000000	2899500000	1348500000	1840600000	1611100000	1032600000	1071200000	634930000
NVHYVSDGEAVAASSDAR	18	0	1846.84	>gi|66774164|sp|P07856.2|SERI1_BOMMO RecName: Full=Sericin 1; AltName: Full=Silk gum protein; Flags: Precursor	2,3,4	3.1584e-146	324.29	23257990000	453620000	435010000	641340000	364630000	667350000	454940000	1253700000	1540300000	2220100000	1810200000	2164900000	2088000000	2298600000	3592200000	3273100000
SVMGVIK	7	0	732.42	>BGIBMGA000013-PA pep:novel sequence:nscaf1071:722003:731188:- gene:BGIBMGA000013 transcript:BGIBMGA000013-TA;>gi|512906099|ref|XP_004926112.1| PREDICTED: uncharacterized protein LOC101740726 [Bombyx mori]	1,2	0.00092653	155.73	22907360000	921320000	1310900000	1204300000	847910000	870630000	1012000000	1194800000	1533300000	1386700000	1214300000	2024600000	1518100000	2901200000	2983100000	1984200000
TGSAGGSDEDSDDSSGATK	19	0	1742.67	>gi|157889130|dbj|BAF81029.1| sericin 3 [Bombyx mori];>gi|167860164|ref|NP_001108116.1| sericin 3 precursor [Bombyx mori]	2	0	417.7	22767621000	2940100000	2737600000	2130800000	1302000000	1360600000	838060000	1423000000	1004700000	1045700000	1983900000	1768300000	279930000	2622200000	1307600000	23131000
SIAFDSPQVVFK	12	0	1336.7	>gi|512891160|ref|XP_004922636.1| PREDICTED: fibrohexamerin-like [Bombyx mori]	1,2	1.567e-06	159.4	20995430000	599530000	354730000	470740000	1741900000	1533700000	1000600000	1158200000	1546700000	2778900000	4303200000	2311700000	2123400000	436050000	332160000	303920000
DSDGSESAGISDR	13	0	1294.53	>gi|112984400|ref|NP_001037506.1| sericin 1 precursor [Bombyx mori];>gi|66774164|sp|P07856.2|SERI1_BOMMO RecName: Full=Sericin 1; AltName: Full=Silk gum protein; Flags: Precursor	1,2	2.5836e-65	266.78	19647110000	572530000	479050000	443540000	409690000	524520000	514960000	823520000	1250000000	1314000000	1332200000	2102800000	1654300000	2411100000	3194600000	2620300000
CVPVDECPDQK	11	0	1345.56	>gi|512898429|ref|XP_004924398.1| PREDICTED: SCO-spondin-like [Bombyx mori];>BGIBMGA009092-PA pep:novel sequence:nscaf2931:894015:896376:+ gene:BGIBMGA009092 transcript:BGIBMGA009092-TA	1,2	3.7154e-20	204.07	18637030000	487190000	579800000	624060000	436660000	645170000	688550000	995500000	1018400000	1183700000	1518600000	1975400000	1403700000	2228800000	3194000000	1657500000
SIEFDDIK	8	0	965.471	>BGIBMGA002689-PA pep:novel sequence:nscaf2529:2633940:2634155:+ gene:BGIBMGA002689 transcript:BGIBMGA002689-TA;>gi|112983118|ref|NP_001037045.1| seroin 1 precursor [Bombyx mori];>gi|19070653|gb|AAL83945.1|AF352584_1 seroin 1 [Bombyx mori]	1,2	1.6971e-05	193.28	18414030000	1593700000	1824000000	1947500000	1190600000	910330000	1211500000	891690000	781300000	1018500000	1414400000	1344000000	1340200000	993380000	1136300000	816630000
MPEMPEIK	8	0	973.461	>BGIBMGA002689-PA pep:novel sequence:nscaf2529:2633940:2634155:+ gene:BGIBMGA002689 transcript:BGIBMGA002689-TA	1,2	1.2308e-08	175.38	18306800000	1428200000	1995800000	2321300000	1022900000	1003500000	1141700000	1141200000	1112300000	1003700000	1153100000	1376400000	1191700000	842020000	1068100000	504880000
CQITIGPVPDPIIINNYR	18	0	2082.09	>gi|512891160|ref|XP_004922636.1| PREDICTED: fibrohexamerin-like [Bombyx mori]	2,3	1.2096e-110	280.15	18265740000	542270000	321070000	420050000	736690000	786110000	736070000	3421600000	2922100000	1156700000	3043500000	1823600000	1463200000	397230000	201800000	293750000
IVIATEVK	8	0	871.538	>gi|512891160|ref|XP_004922636.1| PREDICTED: fibrohexamerin-like [Bombyx mori]	1,2	6.5066e-08	183.24	17872000000	363870000	436580000	655800000	1742900000	869080000	1066800000	1757200000	2242700000	1913500000	1621500000	2595900000	1738300000	385600000	286450000	195820000
FISQGR	6	0	706.376	>gi|512891160|ref|XP_004922636.1| PREDICTED: fibrohexamerin-like [Bombyx mori];REV__>BGIBMGA003815-PA pep:novel sequence:nscaf2686:712870:714266:- gene:BGIBMGA003815 transcript:BGIBMGA003815-TA	2	0.011266	143.48	17402290000	424020000	597240000	400170000	882230000	1638600000	1230800000	1748700000	0	1952300000	1820100000	3523300000	2208800000	237450000	431710000	306870000
SSNSNVQSDETGEEEEIFDVVSYQK	25	0	2819.23	>gi|112984400|ref|NP_001037506.1| sericin 1 precursor [Bombyx mori]	2,3	0	479.16	15720230000	290430000	239890000	149110000	1002100000	628390000	301530000	564840000	818620000	810870000	1705600000	965750000	1713100000	3609100000	1199700000	1721200000
GSSGDNSDDDQTDSAR	16	0	1625.6	>gi|157889130|dbj|BAF81029.1| sericin 3 [Bombyx mori];>gi|167860164|ref|NP_001108116.1| sericin 3 precursor [Bombyx mori]	2	3.7184e-134	324.94	15120907000	3390000000	2079400000	676450000	1403800000	1121300000	52089000	1782500000	171700000	95097000	0	1478700000	0	2857600000	12271000	0
DGTVAYSNK	9	0	953.445	>gi|112984400|ref|NP_001037506.1| sericin 1 precursor [Bombyx mori];>gi|66774164|sp|P07856.2|SERI1_BOMMO RecName: Full=Sericin 1; AltName: Full=Silk gum protein; Flags: Precursor	2	8.2786e-23	177.91	14515680000	574920000	627800000	487080000	488650000	702710000	626150000	960200000	880860000	960110000	1334500000	1227800000	1386500000	0	0	4258400000
CVPVDECPDHK	11	0	1354.56	>gi|512898429|ref|XP_004924398.1| PREDICTED: SCO-spondin-like [Bombyx mori]	2,3	1.4826e-19	157.38	13691920000	358650000	322870000	417840000	484430000	547750000	424260000	586180000	732540000	1024100000	1088300000	1345000000	1439600000	1314700000	2318700000	1287000000
IFSISDSVAINEFIK	15	0	1681.89	>gi|512891160|ref|XP_004922636.1| PREDICTED: fibrohexamerin-like [Bombyx mori]	1,2,3	3.5028e-72	213.67	13168198000	0	233510000	250100000	258540000	437360000	445090000	3285400000	2169100000	1725300000	1250100000	1316800000	1579300000	65564000	97268000	54766000
NTSCVAAIIPTCHCDDGFIFDK	22	0	2540.11	>gi|512898429|ref|XP_004924398.1| PREDICTED: SCO-spondin-like [Bombyx mori]	2,3	9.1354e-173	310.88	12714607000	97457000	930180000	830640000	157170000	533630000	809210000	1466500000	1259800000	1346700000	235820000	1581500000	343740000	506320000	2306100000	309840000
NGSAGGTDEDSDDSSGATK	19	0	1769.68	>gi|157889130|dbj|BAF81029.1| sericin 3 [Bombyx mori];>gi|167860164|ref|NP_001108116.1| sericin 3 precursor [Bombyx mori]	2,3	1.4055e-140	297.23	12338570000	1222000000	1316300000	1241400000	577650000	662010000	480120000	458280000	699040000	678670000	524450000	1017200000	743160000	703460000	1259600000	755230000
GSPAAAAAAAAGGGAAAAAAGR	22	0	1637.82	>BGIBMGA001358-PA pep:novel sequence:nscaf2053:67457:68161:- gene:BGIBMGA001358 transcript:BGIBMGA001358-TA;>gi|512908785|ref|XP_004926765.1| PREDICTED: glycine-rich cell wall structural protein 1.0-like isoform X1 [Bombyx mori];>gi|512908789|ref|XP_004926766.1| PREDICTED: glycine-rich cell wall structural protein 1.0-like isoform X2 [Bombyx mori];>gi|512938476|ref|XP_004934014.1| PREDICTED: glyc…	2,3	1.0289e-154	280.31	12159030000	978640000	871660000	908180000	296210000	556910000	759480000	614750000	852050000	990760000	1046000000	2045700000	948250000	198890000	824520000	267030000
IDSGADDNQGR	11	0	1146.49	>gi|157889130|dbj|BAF81029.1| sericin 3 [Bombyx mori];>gi|167860164|ref|NP_001108116.1| sericin 3 precursor [Bombyx mori]	1,2	5.1774e-27	218.49	12126620000	1122800000	1258700000	1098700000	476460000	634180000	517930000	542910000	661500000	516540000	683820000	777030000	717050000	1050100000	1061900000	1007000000
SAEAADGSESTQSASEYSSSQSK	23	0	2292.95	>gi|157889130|dbj|BAF81029.1| sericin 3 [Bombyx mori];>gi|167860164|ref|NP_001108116.1| sericin 3 precursor [Bombyx mori]	2,3	0	466.44	11899430000	834220000	1402200000	1433200000	410100000	397800000	682230000	474340000	583470000	446160000	952560000	728990000	661940000	997150000	1074000000	821070000
VIPVEK	6	0	683.422	>gi|112984400|ref|NP_001037506.1| sericin 1 precursor [Bombyx mori]	1	0.011501	142.63	11218960000	207100000	262300000	367430000	136460000	285630000	284190000	570840000	780490000	799130000	826470000	1429800000	971620000	1138100000	1755100000	1404300000
SDGPIVASIDIPDEDGDATAFAISGK	26	0	2560.22	>BGIBMGA001360-PA pep:novel sequence:nscaf2053:46063:47326:- gene:BGIBMGA001360 transcript:BGIBMGA001360-TA	2,3	9.0274e-125	269.25	11171110000	755770000	851910000	1004800000	498020000	564790000	457560000	672680000	454410000	593070000	1157900000	864150000	1353400000	1067300000	340660000	534690000
YFSSNSK	7	0	831.376	>gi|512891160|ref|XP_004922636.1| PREDICTED: fibrohexamerin-like [Bombyx mori]	1,2	9.5751e-12	221.53	10309350000	245550000	283640000	232590000	439680000	876930000	632460000	1126600000	1204400000	1123600000	1031100000	1641600000	985170000	111030000	203070000	171930000
FITSMSENIQEK	12	0	1425.68	>gi|512891160|ref|XP_004922636.1| PREDICTED: fibrohexamerin-like [Bombyx mori]	2	1.4537e-41	231.17	10179970000	244680000	288250000	280620000	495530000	605320000	856230000	1110400000	1136700000	1157000000	1226200000	1228400000	999340000	194400000	216160000	140740000
SEASSSTQATTVSGADDSADSYTWWWNPR	29	0	3162.34	>gi|112984400|ref|NP_001037506.1| sericin 1 precursor [Bombyx mori]	2,3	4.12e-277	374.05	10171010000	708600000	772050000	594940000	1261700000	1389700000	904320000	325110000	237870000	496030000	841900000	765770000	701010000	450520000	352800000	368690000
EGGICTVAEDCPSDIR	16	0	1777.76	>gi|164448666|ref|NP_001106745.1| carboxypeptidase inhibitor precursor [Bombyx mori];>gi|95102736|gb|ABF51309.1| carboxypeptidase inhibitor [Bombyx mori]	2,3	4.6306e-99	288	9859500000	839780000	599250000	1030400000	272020000	389260000	366240000	467300000	514670000	731130000	577320000	977970000	762100000	634080000	965090000	732890000
AEVFTYVEDSNPR	13	0	1525.7	>gi|512891160|ref|XP_004922636.1| PREDICTED: fibrohexamerin-like [Bombyx mori]	2,3	1.1647e-33	221.8	9747650000	196080000	230310000	359940000	586810000	550840000	656460000	980820000	1058800000	1048100000	909300000	1298500000	1348500000	160000000	213940000	149250000
YNAASSESSYINK	13	0	1432.65	>gi|112984400|ref|NP_001037506.1| sericin 1 precursor [Bombyx mori];>gi|66774164|sp|P07856.2|SERI1_BOMMO RecName: Full=Sericin 1; AltName: Full=Silk gum protein; Flags: Precursor	1,2	1.1346e-145	219.42	9327340000	195200000	234860000	231420000	132150000	198580000	223780000	483720000	439050000	471920000	864530000	924980000	623560000	1541000000	1776800000	985790000
TIAQHMSFK	9	0	1061.53	>BGIBMGA001347-PA pep:novel sequence:nscaf2053:604700:607742:- gene:BGIBMGA001347 transcript:BGIBMGA001347-TA;>gi|134484|sp|P04148.1|SI25_BOMMO RecName: Full=Fibrohexamerin; AltName: Full=25 kDa silk glycoprotein; AltName: Full=p25; Flags: Precursor;>gi|225543283|ref|NP_001139413.1| fibrohexamerin precursor [Bombyx mori];>gi|5899|emb|CAA27804.1| P25 [Bombyx mori]	1,2,3	5.9375e-12	188.99	9316640000	450960000	763120000	721540000	498240000	607190000	949880000	719640000	798610000	754120000	450660000	768910000	719880000	271840000	584610000	257440000
IPNFAFSFPSPDNIK	15	0	1692.85	>gi|112983114|ref|NP_001037046.1| seroin 2 precursor [Bombyx mori];>gi|19070655|gb|AAL83946.1|AF352585_1 seroin 2 [Bombyx mori]	2,3	8.5967e-153	330.63	9305800000	567400000	566370000	564850000	1326000000	414820000	652410000	482720000	501630000	576080000	600780000	597440000	755570000	644370000	404920000	650440000
DGSVSSTGSSSNTDSNSNSAGSSTSGGSSTYGYSSNSR	38	0	3582.43	>gi|66774164|sp|P07856.2|SERI1_BOMMO RecName: Full=Sericin 1; AltName: Full=Silk gum protein; Flags: Precursor	2,3	4.0489e-185	275.58	8494970000	318790000	216180000	381290000	519220000	294680000	443330000	344910000	429610000	509130000	788270000	467890000	458600000	1249500000	898670000	1174900000
NCPENSHITMDPCAPTCEDPEIK	23	0	2714.11	>gi|512898429|ref|XP_004924398.1| PREDICTED: SCO-spondin-like [Bombyx mori]	2,3,4	3.3736e-113	263.08	7764280000	674340000	997070000	938250000	805830000	718930000	265550000	175350000	1414700000	162020000	237550000	217070000	245970000	322780000	378860000	210010000
DGFSSSTNTEK	11	0	1171.5	>gi|112984400|ref|NP_001037506.1| sericin 1 precursor [Bombyx mori];>gi|66774164|sp|P07856.2|SERI1_BOMMO RecName: Full=Sericin 1; AltName: Full=Silk gum protein; Flags: Precursor	1,2	2.1412e-46	304.63	7002360000	142470000	142940000	156830000	135910000	155530000	138610000	322650000	373550000	489360000	531700000	680170000	471900000	1090700000	1260000000	910040000
TGSAGENGENSDDSSGATK	19	0	1782.71	>gi|157889130|dbj|BAF81029.1| sericin 3 [Bombyx mori];>gi|167860164|ref|NP_001108116.1| sericin 3 precursor [Bombyx mori]	2	0	432.59	6953745000	1341700000	1021600000	419680000	452580000	529400000	176330000	651850000	239900000	203440000	590120000	504570000	0	804480000	18095000	0
NGSVGGTDEDSDDSSGATK	19	0	1797.71	>gi|157889130|dbj|BAF81029.1| sericin 3 [Bombyx mori];>gi|167860164|ref|NP_001108116.1| sericin 3 precursor [Bombyx mori]	2	8.2219e-72	231.44	6928470000	709010000	736470000	644870000	306710000	358890000	361730000	292910000	313100000	369200000	414020000	335900000	364980000	615580000	559210000	545890000
SAQQNAQANWNADGSYGVSADR	22	0	2309.01	>gi|112984400|ref|NP_001037506.1| sericin 1 precursor [Bombyx mori];>gi|66774164|sp|P07856.2|SERI1_BOMMO RecName: Full=Sericin 1; AltName: Full=Silk gum protein; Flags: Precursor	2,3	0	346.9	6775194000	100740000	97304000	121130000	168300000	126820000	113880000	424210000	365810000	446470000	451040000	646330000	700490000	1127300000	991310000	894060000
QAYADYHSDPNGGSASAGQSR	21	0	2137.9	>gi|66774164|sp|P07856.2|SERI1_BOMMO RecName: Full=Sericin 1; AltName: Full=Silk gum protein; Flags: Precursor	2,3	0	460.53	6033691000	119570000	170260000	188720000	110280000	159190000	271820000	546970000	520570000	611310000	57561000	143060000	521680000	863720000	903520000	845460000
TGICPK	6	0	674.342	>gi|164448666|ref|NP_001106745.1| carboxypeptidase inhibitor precursor [Bombyx mori];>gi|95102736|gb|ABF51309.1| carboxypeptidase inhibitor [Bombyx mori]	1,2	0.022186	122.51	5739680000	286090000	325280000	1457100000	51032000	480370000	86318000	103270000	213490000	176560000	154310000	292360000	190630000	556160000	1257400000	109310000
SIEEGR	6	0	689.334	>BGIBMGA000013-PA pep:novel sequence:nscaf1071:722003:731188:- gene:BGIBMGA000013 transcript:BGIBMGA000013-TA;>gi|512906099|ref|XP_004926112.1| PREDICTED: uncharacterized protein LOC101740726 [Bombyx mori];>BGIBMGA000045-PA pep:novel sequence:nscaf1071:756455:761654:+ gene:BGIBMGA000045 transcript:BGIBMGA000045-TA;>gi|512906103|ref|XP_004926113.1| PREDICTED: uncharacterized protein LOC101740865 […	1,2	0.00045203	177.57	4577018000	916590000	192810000	90128000	641440000	282500000	0	721840000	0	0	668500000	314790000	0	748420000	0	0
YAYDSSEDK	9	0	1076.43	>gi|112983122|ref|NP_001037044.1| trypsin inhibitor precursor [Bombyx mori];>gi|19070651|gb|AAL83944.1|AF352583_1 Kazal-type serine proteinase inhibitor 1 [Bombyx mori];>gi|27151479|sp|P81902.1|CSTI_BOMMO RecName: Full=Trypsin inhibitor; AltName: Full=Cocoon shell-associated trypsin inhibitor; Short=CSTI;>gi|512894069|ref|XP_004923343.1| PREDICTED: protease inhibitor bitisilin-3-like [Bombyx mori]	1,2	9.2538e-06	194.9	4549450000	392130000	417630000	453460000	248640000	477830000	319150000	187720000	225560000	247680000	264870000	287630000	262890000	194160000	344380000	225720000
NVCEPGYIISEIGGVCIK	18	0	2006.98	>gi|512903709|ref|XP_004925684.1| PREDICTED: SCO-spondin-like [Bombyx mori];>BGIBMGA006235-PA pep:novel sequence:nscaf2851:1089671:1100598:- gene:BGIBMGA006235 transcript:BGIBMGA006235-TA	2,3	4.3044e-61	191.47	4456695000	94025000	34796000	51812000	258390000	26682000	143780000	281750000	324820000	293260000	648840000	357360000	478990000	801800000	255330000	405060000
CVCDENHFR	9	0	1235.48	>gi|512903709|ref|XP_004925684.1| PREDICTED: SCO-spondin-like [Bombyx mori];>BGIBMGA006235-PA pep:novel sequence:nscaf2851:1089671:1100598:- gene:BGIBMGA006235 transcript:BGIBMGA006235-TA	2,3	3.8165e-14	211.48	4405678000	77299000	71244000	80115000	115070000	261550000	178620000	332090000	426320000	472330000	349390000	461090000	478180000	267220000	580920000	254240000
SSSSSSSASSSSSGSNVGGSSQSSGSSTSGSNAR	34	0	2985.23	>gi|66774164|sp|P07856.2|SERI1_BOMMO RecName: Full=Sericin 1; AltName: Full=Silk gum protein; Flags: Precursor	2,3	3.1158e-166	271.39	4249835000	210180000	196560000	146920000	217310000	233360000	222950000	285210000	344920000	286210000	99505000	225070000	180930000	534310000	413980000	652420000
SVNDNQCIPAK	11	0	1244.58	>gi|512903709|ref|XP_004925684.1| PREDICTED: SCO-spondin-like [Bombyx mori];>BGIBMGA006235-PA pep:novel sequence:nscaf2851:1089671:1100598:- gene:BGIBMGA006235 transcript:BGIBMGA006235-TA	2	1.3764e-09	161.19	4240932000	93472000	82788000	77662000	123480000	184100000	204360000	260760000	299290000	347690000	376020000	604550000	398950000	379440000	460390000	347980000
TVITVDCPWINFESNR	16	0	1949.93	>BGIBMGA001347-PA pep:novel sequence:nscaf2053:604700:607742:- gene:BGIBMGA001347 transcript:BGIBMGA001347-TA;>gi|134484|sp|P04148.1|SI25_BOMMO RecName: Full=Fibrohexamerin; AltName: Full=25 kDa silk glycoprotein; AltName: Full=p25; Flags: Precursor;>gi|225543283|ref|NP_001139413.1| fibrohexamerin precursor [Bombyx mori];>gi|5899|emb|CAA27804.1| P25 [Bombyx mori]	2,3	1.1566e-115	306.54	4170660000	422750000	312270000	258500000	282390000	0	214400000	264950000	313210000	386110000	233030000	359320000	366850000	442580000	132650000	181650000
DFSDVEHCGIVIVSGAK	17	0	1831.88	>gi|139004970|dbj|BAF52531.1| beta-N-acetylglucosaminidase 1 [Bombyx mori];>gi|145651816|ref|NP_001078833.1| beta-N-acetylglucosaminidase 1 precursor [Bombyx mori];>BGIBMGA011646-PA pep:novel sequence:nscaf3031:3169300:3186954:- gene:BGIBMGA011646 transcript:BGIBMGA011646-TA	2,3	4.1305e-145	314.34	3961265000	86411000	38577000	64987000	211790000	251600000	137580000	154330000	405100000	460890000	476290000	303780000	252440000	527140000	251550000	338800000
NQIGMCVPR	9	0	1073.51	>gi|512903709|ref|XP_004925684.1| PREDICTED: SCO-spondin-like [Bombyx mori]	2	0.00050286	138.78	3623970000	59281000	74981000	81778000	115850000	179460000	163560000	282230000	322650000	372670000	309340000	449280000	393380000	232600000	352790000	234120000
SATVQSSTTDK	11	0	1123.54	>gi|112984400|ref|NP_001037506.1| sericin 1 precursor [Bombyx mori];>gi|66774164|sp|P07856.2|SERI1_BOMMO RecName: Full=Sericin 1; AltName: Full=Silk gum protein; Flags: Precursor	1,2	2.0909e-20	208.46	3444276000	1119700000	89536000	58757000	741470000	50958000	27407000	572560000	37207000	33420000	318570000	64990000	77817000	197380000	34069000	20435000
VSSTGSSSTTDASSNSVGSSTSGGSSTYGYSSNSR	35	0	3295.38	>gi|66774164|sp|P07856.2|SERI1_BOMMO RecName: Full=Sericin 1; AltName: Full=Silk gum protein; Flags: Precursor	2,3	2.2667e-73	178.06	2817091000	115250000	98621000	131950000	118880000	129020000	101430000	173900000	203850000	211920000	235970000	227350000	151080000	327060000	271630000	319180000
SSYSSSSTVNGK	12	0	1202.54	>BGIBMGA002689-PA pep:novel sequence:nscaf2529:2633940:2634155:+ gene:BGIBMGA002689 transcript:BGIBMGA002689-TA;>gi|112983118|ref|NP_001037045.1| seroin 1 precursor [Bombyx mori];>gi|19070653|gb|AAL83945.1|AF352584_1 seroin 1 [Bombyx mori]	1,2	9.931e-108	254.53	2779703000	302860000	362770000	296780000	158860000	286170000	191140000	16135000	19418000	383310000	0	220320000	158860000	114130000	130220000	138730000
GIDPQPVMIWSSQITQAQR	19	0	2154.09	>gi|139004970|dbj|BAF52531.1| beta-N-acetylglucosaminidase 1 [Bombyx mori];>gi|145651816|ref|NP_001078833.1| beta-N-acetylglucosaminidase 1 precursor [Bombyx mori];>BGIBMGA011646-PA pep:novel sequence:nscaf3031:3169300:3186954:- gene:BGIBMGA011646 transcript:BGIBMGA011646-TA	2,3	1.8846e-86	247.61	2610753000	51916000	57749000	31896000	87966000	0	71726000	137090000	148290000	181670000	242740000	256800000	239790000	420520000	252210000	430390000
EPVPDPIIINHYR	13	0	1561.83	>gi|512891488|ref|XP_004922696.1| PREDICTED: fibrohexamerin-like [Bombyx mori]	2,3	4.6068e-21	190.53	2402704000	41983000	39697000	54493000	193490000	135960000	121490000	262130000	255040000	242740000	283970000	331880000	243950000	82373000	61097000	52411000
VFQTGSEHPHVNVNR	15	0	1719.84	>BGIBMGA005069-PA pep:novel sequence:nscaf2823:2053000:2055214:- gene:BGIBMGA005069 transcript:BGIBMGA005069-TA;>gi|512886771|ref|XP_004921814.1| PREDICTED: uncharacterized protein LOC101741789 [Bombyx mori]	2,3,4	1.1601e-15	165.73	2399410000	87285000	120730000	133520000	63052000	125760000	170340000	176800000	195700000	172420000	228150000	305620000	155340000	128060000	240750000	95883000
GIVIDTSR	8	0	859.476	>gi|139004970|dbj|BAF52531.1| beta-N-acetylglucosaminidase 1 [Bombyx mori];>gi|145651816|ref|NP_001078833.1| beta-N-acetylglucosaminidase 1 precursor [Bombyx mori];>BGIBMGA011646-PA pep:novel sequence:nscaf3031:3169300:3186954:- gene:BGIBMGA011646 transcript:BGIBMGA011646-TA	1,2	0.00016037	147.52	2336626000	43234000	41896000	47492000	66375000	96102000	64597000	116530000	164360000	187310000	174010000	266280000	240710000	294220000	320150000	213360000
EINSAINVQMVSIEVK	16	0	1772.93	>gi|512901116|ref|XP_004925056.1| PREDICTED: conserved oligomeric Golgi complex subunit 5-like [Bombyx mori];>BGIBMGA007170-PA pep:novel sequence:nscaf2868:342811:345051:- gene:BGIBMGA007170 transcript:BGIBMGA007170-TA	2,3	0.008745	55.841	2333546000	194150000	112730000	181080000	121350000	0	146020000	97686000	0	122950000	541740000	0	0	287870000	210170000	317800000
DITAASK	7	0	704.37	>gi|112984400|ref|NP_001037506.1| sericin 1 precursor [Bombyx mori];>gi|66774164|sp|P07856.2|SERI1_BOMMO RecName: Full=Sericin 1; AltName: Full=Silk gum protein; Flags: Precursor	1,2	1.6815e-07	197.65	2319381000	46499000	47533000	25672000	38325000	36232000	45750000	139890000	128870000	138340000	192030000	282820000	157620000	290100000	578510000	171190000
TNNIIQNIVSEDIFSDDTR	19	0	2193.05	>BGIBMGA004726-PA pep:novel sequence:nscaf2814:504860:511103:- gene:BGIBMGA004726 transcript:BGIBMGA004726-TA	2,3	5.6208e-141	305.23	2316314000	62447000	33007000	25772000	51815000	21672000	10517000	79342000	60323000	125100000	274170000	120540000	103710000	375940000	78659000	893300000
GIMIAK	6	0	631.373	>BGIBMGA000013-PA pep:novel sequence:nscaf1071:722003:731188:- gene:BGIBMGA000013 transcript:BGIBMGA000013-TA;>gi|512906099|ref|XP_004926112.1| PREDICTED: uncharacterized protein LOC101740726 [Bombyx mori]	1,2	0.044212	106.05	2291409000	84981000	125620000	137240000	54801000	83962000	116810000	121200000	144800000	168310000	307890000	231860000	340600000	116080000	178050000	79205000
FISEQPIGVIR	11	0	1257.71	>BGIBMGA013812-PA pep:novel sequence:nscaf3098:2092946:2103895:- gene:BGIBMGA013812 transcript:BGIBMGA013812-TA;>gi|164453000|gb|ABY57298.1| carboxylesterase CarE-7 [Bombyx mori];>gi|168823411|ref|NP_001108339.1| integument esterase 1 precursor [Bombyx mori]	2	2.0121e-28	229.73	2280156400	17240000	8809400	11157000	21785000	10599000	24451000	61127000	41106000	46517000	223200000	85015000	194170000	699640000	431830000	403510000
DIWYIDHGFWGR	12	0	1563.73	>gi|139004970|dbj|BAF52531.1| beta-N-acetylglucosaminidase 1 [Bombyx mori];>gi|145651816|ref|NP_001078833.1| beta-N-acetylglucosaminidase 1 precursor [Bombyx mori];>BGIBMGA011646-PA pep:novel sequence:nscaf3031:3169300:3186954:- gene:BGIBMGA011646 transcript:BGIBMGA011646-TA	2,3	1.0421e-43	206.1	2227757000	19570000	47737000	48360000	132830000	33866000	20934000	156710000	139570000	176960000	226930000	107930000	170300000	369840000	257260000	318960000
TDCPSCGGDNNAR	13	0	1422.53	>gi|512937128|ref|XP_004933691.1| PREDICTED: tenascin-like [Bombyx mori];>BGIBMGA004728-PA pep:novel sequence:nscaf2814:421025:435042:- gene:BGIBMGA004728 transcript:BGIBMGA004728-TA	2	3.8361e-21	191.79	2157642000	123020000	111370000	91522000	94620000	101470000	104720000	132360000	112730000	117500000	142190000	189620000	146180000	192700000	253950000	243690000
CVPVEECPDQK	11	0	1359.58	>gi|512898429|ref|XP_004924398.1| PREDICTED: SCO-spondin-like [Bombyx mori];>BGIBMGA009093-PA pep:novel sequence:nscaf2931:899792:899959:+ gene:BGIBMGA009093 transcript:BGIBMGA009093-TA	2	8.1981e-12	164.33	2133212000	72146000	78531000	74359000	37983000	79433000	81859000	91831000	103960000	139360000	162420000	288990000	150940000	218410000	326770000	226220000
AIQIWDEEISAK	12	0	1401.71	>gi|139004970|dbj|BAF52531.1| beta-N-acetylglucosaminidase 1 [Bombyx mori];>gi|145651816|ref|NP_001078833.1| beta-N-acetylglucosaminidase 1 precursor [Bombyx mori];>BGIBMGA011646-PA pep:novel sequence:nscaf3031:3169300:3186954:- gene:BGIBMGA011646 transcript:BGIBMGA011646-TA	2	1.5659e-09	153.63	2110404000	44928000	30513000	41279000	129470000	95817000	113520000	93020000	98217000	136660000	221480000	173180000	222580000	323350000	192780000	193610000
YDIINVPAETR	11	0	1289.66	>gi|139004970|dbj|BAF52531.1| beta-N-acetylglucosaminidase 1 [Bombyx mori];>gi|145651816|ref|NP_001078833.1| beta-N-acetylglucosaminidase 1 precursor [Bombyx mori];>BGIBMGA011646-PA pep:novel sequence:nscaf3031:3169300:3186954:- gene:BGIBMGA011646 transcript:BGIBMGA011646-TA	2	8.9445e-15	184.55	2109172000	31524000	28841000	34602000	104590000	73294000	64767000	85798000	103500000	92136000	459540000	154130000	164570000	249620000	234970000	227290000
CIIIDQCPGGNPCGDNATFMNCR	23	0	2669.09	>gi|512903709|ref|XP_004925684.1| PREDICTED: SCO-spondin-like [Bombyx mori];>BGIBMGA006235-PA pep:novel sequence:nscaf2851:1089671:1100598:- gene:BGIBMGA006235 transcript:BGIBMGA006235-TA	2,3	3.2585e-113	263.61	1991256000	44443000	26516000	26740000	144820000	174740000	77667000	123100000	133510000	172640000	154950000	175460000	194510000	174270000	177920000	189970000
VMTGSISSDR	10	0	1051.5	>BGIBMGA007254-PA pep:novel sequence:nscaf2876:1468979:1482896:- gene:BGIBMGA007254 transcript:BGIBMGA007254-TA;>gi|112984054|ref|NP_001037422.1| yellow-d precursor [Bombyx mori];>gi|379046450|gb|AFC87786.1| yellow-d [Bombyx mori];>gi|86450717|gb|ABC96694.1| yellow-d [Bombyx mori]	1,2	0.00013785	130.94	1937158500	2579900	0	0	243800000	26477000	6749600	18769000	430330000	22784000	488890000	42325000	610860000	10339000	18396000	14859000
GDCVDCEYGAATFTAVFPSICDIDISK	27	0	3010.3	>gi|512891160|ref|XP_004922636.1| PREDICTED: fibrohexamerin-like [Bombyx mori]	2,3	7.8016e-104	238.07	1909615600	34864000	33463000	40586000	4564300	0	146170000	205790000	343950000	197940000	314970000	263100000	289760000	11318000	14220000	8920300
MYAHTIPR	8	0	987.496	>gi|139004970|dbj|BAF52531.1| beta-N-acetylglucosaminidase 1 [Bombyx mori];>gi|145651816|ref|NP_001078833.1| beta-N-acetylglucosaminidase 1 precursor [Bombyx mori];>BGIBMGA011646-PA pep:novel sequence:nscaf3031:3169300:3186954:- gene:BGIBMGA011646 transcript:BGIBMGA011646-TA	2,3	1.7548e-12	198.07	1886011000	34343000	53722000	57309000	45870000	74427000	82260000	102070000	107870000	146390000	177570000	218760000	152810000	153020000	350920000	128670000
DGIECCYGVSVK	12	0	1385.6	>gi|164448666|ref|NP_001106745.1| carboxypeptidase inhibitor precursor [Bombyx mori];>gi|95102736|gb|ABF51309.1| carboxypeptidase inhibitor [Bombyx mori]	2	1.7945e-12	128.28	1843721000	155330000	221110000	204170000	62236000	64446000	93731000	90604000	84650000	93374000	113480000	104590000	115270000	135230000	186570000	118930000
HCYDIGK	7	0	891.391	>gi|512910090|ref|XP_004927082.1| PREDICTED: zonadhesin-like [Bombyx mori]	2	0.00072353	152.63	1807185000	94039000	106930000	107200000	48195000	0	79614000	89647000	111480000	113430000	103720000	180770000	134550000	165280000	290970000	181360000
SFEASQVVPDVIPK	14	0	1514.8	>gi|512891705|ref|XP_004922749.1| PREDICTED: phosphatidylethanolamine-binding protein homolog F40A3.3-like [Bombyx mori];>BGIBMGA013261-PA pep:novel sequence:nscaf3063:2745004:2753173:+ gene:BGIBMGA013261 transcript:BGIBMGA013261-TA;>gi|153792114|ref|NP_001093267.1| phosphatidylethanolamine binding protein isoform 2 [Bombyx mori];>gi|95102826|gb|ABF51354.1| phosphatidylethanolamine binding protei…	2,3	3.842e-50	232.13	1800204000	30210000	14066000	11806000	38500000	46271000	19585000	40395000	59727000	74310000	179390000	84144000	163130000	534350000	251910000	252410000
ECPPFDCDGDNEEYNPCPPFCPGESCSQATEDGECHIVGR	40	0	4687.77	>gi|512898143|ref|XP_004924327.1| PREDICTED: tenascin-like [Bombyx mori]	3,4,5	1.2639e-114	207.85	1764395800	10046000	10002000	10909000	0	6280800	6797000	43856000	37002000	50868000	167310000	97655000	130970000	406920000	480630000	305150000
VTDISSVGNIIK	12	0	1244.7	>BGIBMGA005069-PA pep:novel sequence:nscaf2823:2053000:2055214:- gene:BGIBMGA005069 transcript:BGIBMGA005069-TA;>gi|512886771|ref|XP_004921814.1| PREDICTED: uncharacterized protein LOC101741789 [Bombyx mori]	2	8.7106e-26	204.69	1754539000	68864000	40347000	38132000	121230000	144940000	44271000	289280000	97649000	63273000	191380000	82663000	280570000	132880000	60565000	98495000
MNVFHWHATDSHSFPIEASR	20	0	2368.08	>gi|139004970|dbj|BAF52531.1| beta-N-acetylglucosaminidase 1 [Bombyx mori];>gi|145651816|ref|NP_001078833.1| beta-N-acetylglucosaminidase 1 precursor [Bombyx mori];>BGIBMGA011646-PA pep:novel sequence:nscaf3031:3169300:3186954:- gene:BGIBMGA011646 transcript:BGIBMGA011646-TA	3,4,5	9.4614e-160	312.29	1721522000	49015000	47737000	56150000	62757000	40848000	43710000	119810000	116300000	97805000	167240000	199790000	103020000	159940000	318950000	138450000
TIDGMATTK	9	0	936.459	>gi|139004970|dbj|BAF52531.1| beta-N-acetylglucosaminidase 1 [Bombyx mori];>gi|145651816|ref|NP_001078833.1| beta-N-acetylglucosaminidase 1 precursor [Bombyx mori];>BGIBMGA011646-PA pep:novel sequence:nscaf3031:3169300:3186954:- gene:BGIBMGA011646 transcript:BGIBMGA011646-TA	1,2	0.0041733	96.89	1708131000	36088000	39169000	46437000	46949000	68157000	58681000	104790000	112660000	130870000	136620000	240540000	177370000	163330000	203880000	142590000
QANYYSDK	8	0	987.43	>gi|112984400|ref|NP_001037506.1| sericin 1 precursor [Bombyx mori];>gi|66774164|sp|P07856.2|SERI1_BOMMO RecName: Full=Sericin 1; AltName: Full=Silk gum protein; Flags: Precursor	1,2	4.8925e-08	186.91	1675220600	50791000	0	0	40212000	66699000	56205000	109940000	0	138570000	9347600	264210000	18284000	377320000	54612000	489030000
GINGNIVEFYINR	13	0	1507.78	>gi|512891160|ref|XP_004922636.1| PREDICTED: fibrohexamerin-like [Bombyx mori]	2,3	5.3372e-53	250.51	1617281000	43918000	21720000	25201000	90633000	143580000	25588000	194910000	150600000	194760000	298670000	168140000	168470000	47139000	18855000	25097000
PCYIDDYK	8	0	1072.45	>BGIBMGA001347-PA pep:novel sequence:nscaf2053:604700:607742:- gene:BGIBMGA001347 transcript:BGIBMGA001347-TA;>gi|134484|sp|P04148.1|SI25_BOMMO RecName: Full=Fibrohexamerin; AltName: Full=25 kDa silk glycoprotein; AltName: Full=p25; Flags: Precursor;>gi|225543283|ref|NP_001139413.1| fibrohexamerin precursor [Bombyx mori];>gi|5899|emb|CAA27804.1| P25 [Bombyx mori]	1,2	1.5929e-06	163.9	1520435000	86231000	87553000	82936000	91130000	119530000	111250000	96983000	109320000	133690000	97881000	156060000	136110000	58675000	98778000	54308000
NIDPADDPK	9	0	983.456	>gi|512891488|ref|XP_004922696.1| PREDICTED: fibrohexamerin-like [Bombyx mori]	1,2	4.8687e-05	147.2	1499622000	35852000	28872000	30386000	61220000	96751000	86666000	124490000	153500000	168640000	159040000	239900000	194220000	37358000	49814000	32913000
GYCSQSIIYEEASDCPEGNDCCIIV	25	0	2938.18	>gi|164448666|ref|NP_001106745.1| carboxypeptidase inhibitor precursor [Bombyx mori];>gi|95102736|gb|ABF51309.1| carboxypeptidase inhibitor [Bombyx mori]	2,3	9.6663e-12	89.297	1489117000	279990000	140650000	103960000	78351000	0	79446000	0	39742000	98764000	87026000	48554000	159250000	175990000	66914000	130480000
EYSHTPAISPDIGYFDTDFGVK	22	0	2458.13	>BGIBMGA012994-PA pep:novel sequence:nscaf3058:4180230:4218615:+ gene:BGIBMGA012994 transcript:BGIBMGA012994-TA;>gi|512917546|ref|XP_004928913.1| PREDICTED: vanin-like protein 1-like [Bombyx mori]	2,3	1.7819e-47	191.95	1488929000	384040000	317150000	0	77073000	123680000	135260000	0	0	69310000	89426000	0	85384000	103420000	52626000	51560000
EYFSSNSK	8	0	960.419	>gi|512891488|ref|XP_004922696.1| PREDICTED: fibrohexamerin-like [Bombyx mori]	1,2	3.4942e-08	190.08	1482498000	32575000	27766000	27668000	54287000	91177000	93588000	147480000	158780000	159570000	160240000	226770000	177800000	31768000	61201000	31828000
GTMVANINGEVIEK	14	0	1473.75	>gi|112983114|ref|NP_001037046.1| seroin 2 precursor [Bombyx mori];>gi|19070655|gb|AAL83946.1|AF352585_1 seroin 2 [Bombyx mori]	2	5.2736e-63	198.23	1480675700	193240000	9186700	8479000	247490000	13930000	180250000	16569000	226710000	248600000	23029000	23172000	19439000	21601000	140880000	108100000
SAPVQTNQANTEQK	14	0	1514.73	>BGIBMGA005069-PA pep:novel sequence:nscaf2823:2053000:2055214:- gene:BGIBMGA005069 transcript:BGIBMGA005069-TA;>gi|512886771|ref|XP_004921814.1| PREDICTED: uncharacterized protein LOC101741789 [Bombyx mori]	2	4.1311e-50	231.06	1455803000	0	0	50103000	80375000	115180000	123260000	145500000	174910000	140980000	169630000	184680000	176840000	0	0	94345000
QYTSECVK	8	0	1013.45	>gi|164448664|ref|NP_001106744.1| antennal binding protein precursor [Bombyx mori];>gi|87248601|gb|ABD36353.1| antennal binding protein [Bombyx mori];>BGIBMGA002626-PA pep:novel sequence:nscaf2529:1442664:1447992:- gene:BGIBMGA002626 transcript:BGIBMGA002626-TA	2	0.0036935	114.5	1436585000	46639000	52084000	59535000	79994000	132310000	110560000	91083000	105350000	117100000	138020000	123010000	130460000	68240000	103300000	78900000
EIQHWIVGNIQGNEVCSGETISQYIGAAPPIATGIHR	37	0	4015	>gi|512891705|ref|XP_004922749.1| PREDICTED: phosphatidylethanolamine-binding protein homolog F40A3.3-like [Bombyx mori];>BGIBMGA013261-PA pep:novel sequence:nscaf3063:2745004:2753173:+ gene:BGIBMGA013261 transcript:BGIBMGA013261-TA	3,4	3.9504e-105	201.7	1422893000	37973000	44945000	18076000	0	23428000	0	61749000	151290000	75217000	204070000	120860000	281350000	180170000	65595000	158170000
ISVINNTEGHATSSSFDEQSSSAR	24	0	2523.15	>gi|157889130|dbj|BAF81029.1| sericin 3 [Bombyx mori];>gi|167860164|ref|NP_001108116.1| sericin 3 precursor [Bombyx mori]	2,3	4.0391e-143	292.64	1417952000	154320000	119960000	159540000	66321000	66095000	52446000	67017000	69731000	86195000	72838000	103040000	68514000	119270000	91145000	121520000
IWSDPTSTVYSAEPR	15	0	1707.81	>gi|139004970|dbj|BAF52531.1| beta-N-acetylglucosaminidase 1 [Bombyx mori];>gi|145651816|ref|NP_001078833.1| beta-N-acetylglucosaminidase 1 precursor [Bombyx mori]	2,3	1.202e-46	225.09	1414123000	22517000	33011000	39621000	55788000	66744000	50634000	98838000	115090000	108250000	124040000	166130000	118320000	143450000	165400000	106290000
VPQFTR	6	0	746.408	>gi|139004970|dbj|BAF52531.1| beta-N-acetylglucosaminidase 1 [Bombyx mori];>gi|145651816|ref|NP_001078833.1| beta-N-acetylglucosaminidase 1 precursor [Bombyx mori];>BGIBMGA011646-PA pep:novel sequence:nscaf3031:3169300:3186954:- gene:BGIBMGA011646 transcript:BGIBMGA011646-TA	2	0.0099098	148.4	1400354000	35607000	0	52463000	46541000	0	93313000	0	137380000	0	137310000	204270000	163730000	132050000	269950000	127740000
CNEMCYCEEGYAR	13	0	1740.6	>gi|512938831|ref|XP_004934100.1| PREDICTED: inducible metalloproteinase inhibitor protein-like, partial [Bombyx mori]	2	1.1577e-54	262.07	1362135000	56991000	53927000	65746000	42560000	64913000	58096000	86001000	96491000	115520000	75447000	98413000	101800000	131830000	176270000	138130000
IHPNYIR	7	0	911.498	>gi|139004970|dbj|BAF52531.1| beta-N-acetylglucosaminidase 1 [Bombyx mori];>gi|145651816|ref|NP_001078833.1| beta-N-acetylglucosaminidase 1 precursor [Bombyx mori];>BGIBMGA011646-PA pep:novel sequence:nscaf3031:3169300:3186954:- gene:BGIBMGA011646 transcript:BGIBMGA011646-TA	2,3	1.1981e-06	159.42	1336503000	26849000	22122000	21163000	21630000	39204000	35032000	77823000	88721000	77959000	126710000	151510000	108670000	117510000	307400000	114200000
PVTAAISSQTVK	12	0	1200.67	>gi|139004970|dbj|BAF52531.1| beta-N-acetylglucosaminidase 1 [Bombyx mori];>gi|145651816|ref|NP_001078833.1| beta-N-acetylglucosaminidase 1 precursor [Bombyx mori];>BGIBMGA011646-PA pep:novel sequence:nscaf3031:3169300:3186954:- gene:BGIBMGA011646 transcript:BGIBMGA011646-TA	2	9.3352e-42	236.57	1315415000	25023000	22732000	26208000	35321000	53838000	40347000	83675000	90046000	98491000	77551000	132330000	156490000	151230000	231490000	90643000
ESGVSTEVINAAK	13	0	1303.66	>gi|164448664|ref|NP_001106744.1| antennal binding protein precursor [Bombyx mori];>gi|87248601|gb|ABD36353.1| antennal binding protein [Bombyx mori];>BGIBMGA002626-PA pep:novel sequence:nscaf2529:1442664:1447992:- gene:BGIBMGA002626 transcript:BGIBMGA002626-TA	2	2.405e-26	202	1303156000	37384000	42036000	51043000	78423000	105830000	88061000	93526000	99059000	115590000	104200000	139750000	134820000	64621000	84130000	64683000
GIMQGFVNNIMV	12	0	1321.65	>gi|512889431|ref|XP_004922276.1| PREDICTED: mucin-5AC-like [Bombyx mori]	2	4.7496e-05	127.76	1297539000	34559000	32875000	47115000	50601000	0	22224000	56418000	0	104600000	81799000	91547000	46541000	546880000	182380000	0
SSSSSQGQSASSSSSDEK	18	0	1731.7	>gi|157889130|dbj|BAF81029.1| sericin 3 [Bombyx mori];>gi|167860164|ref|NP_001108116.1| sericin 3 precursor [Bombyx mori]	2	1.2342e-165	332.56	1291514000	125620000	147500000	110490000	31821000	38605000	49626000	52449000	51805000	55163000	46559000	95952000	82463000	70171000	204390000	128900000
WDAEPGQYYTIAMVDPDVPSR	21	0	2409.09	>gi|512891705|ref|XP_004922749.1| PREDICTED: phosphatidylethanolamine-binding protein homolog F40A3.3-like [Bombyx mori];>BGIBMGA013261-PA pep:novel sequence:nscaf3063:2745004:2753173:+ gene:BGIBMGA013261 transcript:BGIBMGA013261-TA	2,3	3.9883e-68	222.24	1284495000	21728000	0	12858000	0	0	0	0	71468000	81168000	112460000	77963000	109150000	413280000	205160000	179260000
IWGEFHNK	8	0	1029.5	>gi|139004970|dbj|BAF52531.1| beta-N-acetylglucosaminidase 1 [Bombyx mori];>gi|145651816|ref|NP_001078833.1| beta-N-acetylglucosaminidase 1 precursor [Bombyx mori];>BGIBMGA011646-PA pep:novel sequence:nscaf3031:3169300:3186954:- gene:BGIBMGA011646 transcript:BGIBMGA011646-TA	2,3	0.0010552	138.9	1272378800	5518200	8434000	8439600	13009000	10467000	27102000	34066000	106530000	98649000	48061000	116480000	198400000	129430000	375520000	92273000
IGGPIIDDIIYQVSAATGNQENK	23	0	2415.23	>BGIBMGA005069-PA pep:novel sequence:nscaf2823:2053000:2055214:- gene:BGIBMGA005069 transcript:BGIBMGA005069-TA;>gi|512886771|ref|XP_004921814.1| PREDICTED: uncharacterized protein LOC101741789 [Bombyx mori]	2,3	1.439e-151	297	1256964000	45859000	35967000	23936000	0	30391000	11771000	243350000	229080000	184390000	157960000	107070000	51500000	37092000	77002000	21596000
SCIVGGSAESNDEDSDDR	18	0	1911.74	>gi|157889130|dbj|BAF81029.1| sericin 3 [Bombyx mori];>gi|167860164|ref|NP_001108116.1| sericin 3 precursor [Bombyx mori]	2,3	1.7428e-165	328.37	1253380000	91751000	124870000	157340000	40660000	43240000	47833000	48096000	67105000	60528000	72184000	99023000	109980000	93301000	109480000	87989000
CVIPEDCTK	9	0	1120.49	>gi|512910090|ref|XP_004927082.1| PREDICTED: zonadhesin-like [Bombyx mori]	2	0.0033478	99.653	1199403000	49407000	62088000	71057000	41005000	43953000	44551000	67030000	84954000	82945000	79813000	83041000	90278000	135090000	178630000	85561000
APAAIIQVK	9	0	909.565	>gi|512891705|ref|XP_004922749.1| PREDICTED: phosphatidylethanolamine-binding protein homolog F40A3.3-like [Bombyx mori];>BGIBMGA013261-PA pep:novel sequence:nscaf3063:2745004:2753173:+ gene:BGIBMGA013261 transcript:BGIBMGA013261-TA;>gi|153792114|ref|NP_001093267.1| phosphatidylethanolamine binding protein isoform 2 [Bombyx mori];>gi|95102826|gb|ABF51354.1| phosphatidylethanolamine binding protei…	2	1.4758e-08	170.66	1189182200	0	0	0	0	0	0	3926700	7466500	0	88179000	131610000	125170000	312280000	316140000	204410000
CSDYEGGPK	9	0	1011.4	>gi|512910090|ref|XP_004927082.1| PREDICTED: zonadhesin-like [Bombyx mori]	2	0.00093707	129.1	1186984000	69791000	59374000	57986000	41927000	71917000	54540000	82472000	68246000	85012000	83235000	126920000	96634000	149510000	0	139420000
CVPDEGCQR	9	0	1119.44	>gi|139004970|dbj|BAF52531.1| beta-N-acetylglucosaminidase 1 [Bombyx mori];>gi|145651816|ref|NP_001078833.1| beta-N-acetylglucosaminidase 1 precursor [Bombyx mori];>BGIBMGA011646-PA pep:novel sequence:nscaf3031:3169300:3186954:- gene:BGIBMGA011646 transcript:BGIBMGA011646-TA	2	0.00050739	138.54	1138041000	21453000	0	19784000	34402000	57933000	44038000	69223000	76063000	93151000	96624000	119960000	114650000	121390000	151450000	117920000
DGSVSSTGSSSNTDASTDITGSSTSGGSSTYGYSSDSR	38	0	3611.47	>gi|112984400|ref|NP_001037506.1| sericin 1 precursor [Bombyx mori];>gi|66774164|sp|P07856.2|SERI1_BOMMO RecName: Full=Sericin 1; AltName: Full=Silk gum protein; Flags: Precursor	3	4.2681e-56	121.18	1135527000	75014000	57436000	50966000	72063000	63144000	74066000	45548000	27863000	52093000	70833000	242570000	112390000	75405000	45793000	70343000
ISIPAGDIIAK	11	0	1096.65	>gi|512908375|ref|XP_004926666.1| PREDICTED: alaserpin-like [Bombyx mori];>BGIBMGA008829-PA pep:novel sequence:nscaf2925:450509:458546:+ gene:BGIBMGA008829 transcript:BGIBMGA008829-TA;>gi|195972050|gb|ACG61187.1| serpin-24 [Bombyx mori]	2	0.00015331	107.03	1130540000	70650000	28770000	39092000	75662000	92566000	92323000	38885000	33257000	42248000	119740000	65421000	123910000	141570000	70018000	96428000
SYEAIHPIQQR	11	0	1340.68	>BGIBMGA005069-PA pep:novel sequence:nscaf2823:2053000:2055214:- gene:BGIBMGA005069 transcript:BGIBMGA005069-TA;>gi|512886771|ref|XP_004921814.1| PREDICTED: uncharacterized protein LOC101741789 [Bombyx mori]	2,3	5.1891e-27	218.47	1127771000	31651000	37890000	39296000	43078000	43172000	87569000	86939000	88829000	66948000	113460000	129070000	127740000	62200000	97532000	72397000
HTQGDAIGGHAVK	13	0	1289.65	>BGIBMGA007061-PA pep:novel sequence:nscaf2865:826993:828006:+ gene:BGIBMGA007061 transcript:BGIBMGA007061-TA;>gi|112983908|ref|NP_001036850.1| cathepsin B precursor [Bombyx mori];>gi|13548667|dbj|BAB40804.1| cathepsin B [Bombyx mori]	2,3	4.63e-27	211.77	1120884000	181960000	277790000	223200000	22883000	30003000	28947000	35108000	40936000	39992000	27101000	69900000	37489000	0	68172000	37403000
VIISEGCESVQGYTADVPR	19	0	2078.99	>gi|512926933|ref|XP_004931209.1| PREDICTED: peptide deformylase, mitochondrial-like [Bombyx mori]	2	0.00071172	65.943	1100161000	196020000	158950000	159390000	181390000	0	321890000	0	38207000	44314000	0	0	0	0	0	0
HIDSFHDTIEK	11	0	1340.64	>BGIBMGA005069-PA pep:novel sequence:nscaf2823:2053000:2055214:- gene:BGIBMGA005069 transcript:BGIBMGA005069-TA;>gi|512886771|ref|XP_004921814.1| PREDICTED: uncharacterized protein LOC101741789 [Bombyx mori]	2,3	1.3307e-57	262.54	1071654000	33285000	47875000	12646000	50196000	57664000	74085000	87448000	113780000	96848000	106510000	104060000	130020000	46584000	80297000	30356000
AMIDAICWSPITGYK	15	0	1724.83	>BGIBMGA012648-PA pep:novel sequence:nscaf3053:11646:12845:- gene:BGIBMGA012648 transcript:BGIBMGA012648-TA;>gi|512909767|ref|XP_004927001.1| PREDICTED: lipase 1-like [Bombyx mori]	2	2.2845e-26	182.57	1069942000	32421000	23492000	31653000	38895000	0	0	60208000	62319000	74988000	94316000	101210000	120610000	198750000	104050000	127030000
VITICPGPTDTPIVYK	16	0	1772.94	>BGIBMGA005828-PA pep:novel sequence:nscaf2838:2437325:2438284:+ gene:BGIBMGA005828 transcript:BGIBMGA005828-TA;>gi|512896441|ref|XP_004923912.1| PREDICTED: alcohol dehydrogenase 2-like [Bombyx mori]	2	2.9885e-14	155.98	1067993300	11095000	5229900	6695700	21144000	24246000	7899700	23280000	36546000	48751000	91241000	56470000	65855000	333620000	168040000	167880000
GVGYAIADNFIK	12	0	1266.66	>BGIBMGA005828-PA pep:novel sequence:nscaf2838:2437325:2438284:+ gene:BGIBMGA005828 transcript:BGIBMGA005828-TA;>gi|512896441|ref|XP_004923912.1| PREDICTED: alcohol dehydrogenase 2-like [Bombyx mori]	2	2.5304e-10	163.9	1055750400	6016900	6703300	7280200	28513000	12945000	11379000	39732000	41483000	45380000	87555000	58413000	101800000	329430000	119630000	159490000
QGYYYDYVSSK	11	0	1371.6	>BGIBMGA004728-PA pep:novel sequence:nscaf2814:421025:435042:- gene:BGIBMGA004728 transcript:BGIBMGA004728-TA	2	2.287e-09	158.02	1041110000	51093000	59605000	64212000	33837000	33671000	50501000	62832000	58642000	73081000	70710000	66885000	77673000	94939000	160800000	82629000
DCIQGCICK	9	0	1152.47	>gi|512910090|ref|XP_004927082.1| PREDICTED: zonadhesin-like [Bombyx mori]	2	0.0020736	112.84	1010651000	44035000	69659000	81283000	31046000	38983000	51656000	56218000	64756000	49600000	61400000	60141000	70893000	103770000	169310000	57901000
TITVESSK	8	0	863.46	>BGIBMGA005069-PA pep:novel sequence:nscaf2823:2053000:2055214:- gene:BGIBMGA005069 transcript:BGIBMGA005069-TA;>gi|512886771|ref|XP_004921814.1| PREDICTED: uncharacterized protein LOC101741789 [Bombyx mori]	1,2	8.8021e-05	159.2	994393000	52193000	0	49183000	73399000	23753000	80172000	78005000	82297000	135370000	98075000	159220000	96236000	0	0	66490000
GGCICEDGYVK	11	0	1256.52	>BGIBMGA004728-PA pep:novel sequence:nscaf2814:421025:435042:- gene:BGIBMGA004728 transcript:BGIBMGA004728-TA	2	2.4808e-07	148.32	983743000	49776000	43839000	47256000	27939000	42511000	39327000	43562000	66753000	70595000	56210000	78790000	62681000	97684000	140870000	115950000
YNQYIK	6	0	827.418	>BGIBMGA004395-PA pep:novel sequence:nscaf2795:1672373:1673164:- gene:BGIBMGA004395 transcript:BGIBMGA004395-TA;>gi|379046486|gb|AFC87804.1| 30K protein 6 [Bombyx mori];>gi|266439|sp|Q00801.1|L302_BOMMO RecName: Full=Low molecular mass 30 kDa lipoprotein 21G1; Flags: Precursor;>gi|126418|sp|P09337.1|LP4_BOMMO RecName: Full=Low molecular 30 kDa lipoprotein PBMHPC-21; Flags: Precursor;>gi|156119547…	1,2	0.016077	130.84	968700100	188990000	237590000	267610000	19273000	27398000	27988000	23558000	27182000	33444000	33316000	41491000	26151000	8047900	0	6661200
IGAAGGEDIIR	11	0	1070.57	>gi|512890758|ref|XP_004922568.1| PREDICTED: microvitellogenin-like [Bombyx mori];>BGIBMGA004476-PA pep:novel sequence:nscaf2795:2342414:2343334:+ gene:BGIBMGA004476 transcript:BGIBMGA004476-TA;>gi|379046526|gb|AFC87824.1| 30K protein 26 [Bombyx mori];>gi|512938651|ref|XP_004934056.1| PREDICTED: microvitellogenin-like, partial [Bombyx mori];>gi|379046532|gb|AFC87827.1| 30K protein 29, partial [Bo…	2	3.0427e-27	223.31	967973000	19530000	23938000	33494000	30170000	40587000	34006000	61402000	63142000	76031000	82557000	106480000	114390000	87864000	111760000	82622000
TYIDSPVIVDPDAGVFYK	18	0	1998	>gi|512909278|ref|XP_004926882.1| PREDICTED: glucosylceramidase-like [Bombyx mori];>BGIBMGA013129-PA pep:novel sequence:nscaf3062:135013:158013:- gene:BGIBMGA013129 transcript:BGIBMGA013129-TA	2,3	1.9503e-32	195.28	929460100	0	0	0	9725100	0	0	23788000	24219000	27697000	82916000	53286000	95169000	301750000	170950000	139960000
AQYIGDGPIR	10	0	1088.56	>BGIBMGA013812-PA pep:novel sequence:nscaf3098:2092946:2103895:- gene:BGIBMGA013812 transcript:BGIBMGA013812-TA;>gi|164453000|gb|ABY57298.1| carboxylesterase CarE-7 [Bombyx mori];>gi|168823411|ref|NP_001108339.1| integument esterase 1 precursor [Bombyx mori]	2	6.6796e-11	186.78	928190800	0	8751400	7559900	5327500	7295900	9549100	39077000	40414000	47044000	66099000	114260000	68673000	185490000	188550000	140100000
EIIHYAK	7	0	872.476	>gi|139004970|dbj|BAF52531.1| beta-N-acetylglucosaminidase 1 [Bombyx mori];>gi|145651816|ref|NP_001078833.1| beta-N-acetylglucosaminidase 1 precursor [Bombyx mori];>BGIBMGA011646-PA pep:novel sequence:nscaf3031:3169300:3186954:- gene:BGIBMGA011646 transcript:BGIBMGA011646-TA	2	0.0045005	119.56	923277000	20944000	19252000	20945000	20477000	37659000	33086000	40513000	49728000	64896000	69722000	130490000	97626000	80209000	118170000	119560000
NSDEFFNSIK	10	0	1199.55	>gi|195972058|gb|ACG61191.1| serpin-28 [Bombyx mori];>gi|226342914|ref|NP_001139719.1| serine protease inhibitor 28 [Bombyx mori]	2	1.6398e-23	228.98	911463000	32318000	44051000	42268000	23448000	24620000	34002000	47519000	48023000	51301000	67095000	65309000	68926000	118170000	160210000	84203000
HSITNDGFYAR	11	0	1279.59	>gi|512918061|ref|XP_004929039.1| PREDICTED: phospholipase A2-like [Bombyx mori];>BGIBMGA012910-PA pep:novel sequence:nscaf3058:446767:449288:- gene:BGIBMGA012910 transcript:BGIBMGA012910-TA	2,3	5.1043e-58	272.32	910930000	107540000	103180000	149600000	50418000	85415000	58886000	45790000	49850000	62374000	28843000	47435000	58855000	27604000	35140000	0
QGVPIWGITTTNEPISGITK	20	0	2111.13	>gi|512909278|ref|XP_004926882.1| PREDICTED: glucosylceramidase-like [Bombyx mori];>BGIBMGA013129-PA pep:novel sequence:nscaf3062:135013:158013:- gene:BGIBMGA013129 transcript:BGIBMGA013129-TA	2,3	2.7475e-61	230.05	909451000	0	0	0	0	0	0	23779000	16032000	21323000	33693000	54547000	36487000	362540000	158650000	202400000
SSTTCAPTENADATATAAASAASSAATK	28	0	2584.16	>gi|512886120|ref|XP_004921708.1| PREDICTED: uncharacterized protein YBL113C-like [Bombyx mori]	2,3	1.3549e-78	203.79	906241000	95107000	114680000	84946000	49796000	40652000	76293000	35996000	38436000	46205000	71469000	46581000	75457000	43950000	50090000	36583000
TQSTEICEPGCVCEGGFIR	19	0	2198.94	>gi|512898143|ref|XP_004924327.1| PREDICTED: tenascin-like [Bombyx mori];>BGIBMGA010889-PA pep:novel sequence:nscaf3005:1095501:1101081:+ gene:BGIBMGA010889 transcript:BGIBMGA010889-TA	2,3	2.6298e-72	241.52	899134000	18003000	16120000	12588000	15334000	0	13142000	14296000	18160000	45684000	58836000	57291000	172500000	149870000	179310000	128000000
TVYSNWR	7	0	924.445	>gi|139004970|dbj|BAF52531.1| beta-N-acetylglucosaminidase 1 [Bombyx mori];>gi|145651816|ref|NP_001078833.1| beta-N-acetylglucosaminidase 1 precursor [Bombyx mori];>BGIBMGA011646-PA pep:novel sequence:nscaf3031:3169300:3186954:- gene:BGIBMGA011646 transcript:BGIBMGA011646-TA	1,2	0.001428	135.87	896941000	25543000	18726000	23881000	22291000	41655000	37563000	48861000	53636000	68273000	70009000	105160000	68088000	85458000	153350000	74447000
AHFQAIK	7	0	813.45	>gi|512890758|ref|XP_004922568.1| PREDICTED: microvitellogenin-like [Bombyx mori];>BGIBMGA004476-PA pep:novel sequence:nscaf2795:2342414:2343334:+ gene:BGIBMGA004476 transcript:BGIBMGA004476-TA;>gi|379046526|gb|AFC87824.1| 30K protein 26 [Bombyx mori];>gi|512938651|ref|XP_004934056.1| PREDICTED: microvitellogenin-like, partial [Bombyx mori];>gi|379046532|gb|AFC87827.1| 30K protein 29, partial [Bo…	2	7.3568e-05	170.94	893220000	22754000	21566000	25312000	19079000	34793000	31121000	47225000	62150000	53359000	93023000	92501000	85847000	93697000	140580000	70213000
ITFDEPR	7	0	876.434	>gi|512891705|ref|XP_004922749.1| PREDICTED: phosphatidylethanolamine-binding protein homolog F40A3.3-like [Bombyx mori];>BGIBMGA013261-PA pep:novel sequence:nscaf3063:2745004:2753173:+ gene:BGIBMGA013261 transcript:BGIBMGA013261-TA;>gi|153792114|ref|NP_001093267.1| phosphatidylethanolamine binding protein isoform 2 [Bombyx mori];>gi|95102826|gb|ABF51354.1| phosphatidylethanolamine binding protei…	2	0.00048017	157.86	885391000	12339000	19804000	22708000	12443000	17588000	20485000	41280000	37783000	39956000	88593000	81680000	61242000	136340000	190430000	102720000
IYGDSIIGFGVHR	13	0	1432.75	>BGIBMGA013812-PA pep:novel sequence:nscaf3098:2092946:2103895:- gene:BGIBMGA013812 transcript:BGIBMGA013812-TA;>gi|164453000|gb|ABY57298.1| carboxylesterase CarE-7 [Bombyx mori];>gi|168823411|ref|NP_001108339.1| integument esterase 1 precursor [Bombyx mori]	2,3	1.6391e-34	229	880770700	4785400	8818800	4001100	4635600	7978500	7017300	32691000	30347000	40463000	55998000	41677000	83788000	175130000	209450000	173990000
HFIPMVDIK	9	0	1098.59	>gi|139004970|dbj|BAF52531.1| beta-N-acetylglucosaminidase 1 [Bombyx mori];>gi|145651816|ref|NP_001078833.1| beta-N-acetylglucosaminidase 1 precursor [Bombyx mori];>BGIBMGA011646-PA pep:novel sequence:nscaf3031:3169300:3186954:- gene:BGIBMGA011646 transcript:BGIBMGA011646-TA	2	4.5475e-06	177.36	877421000	14830000	20947000	19755000	37357000	25861000	37191000	43567000	45102000	53716000	84140000	80600000	61651000	140110000	113340000	99254000
HYDINQAK	8	0	987.477	>gi|112983070|ref|NP_001037057.1| BCP inhibitor precursor [Bombyx mori];>gi|4753670|emb|CAB41937.1| BCP inhibitor [Bombyx mori];>BGIBMGA007039-PA pep:novel sequence:nscaf2865:1414773:1416321:- gene:BGIBMGA007039 transcript:BGIBMGA007039-TA	2	6.0978e-27	241.3	877418000	0	88944000	100410000	58528000	95879000	87672000	52799000	70685000	70775000	77543000	86300000	87883000	0	0	0
YENDVIFFIYNR	12	0	1591.77	>BGIBMGA004395-PA pep:novel sequence:nscaf2795:1672373:1673164:- gene:BGIBMGA004395 transcript:BGIBMGA004395-TA;>gi|379046486|gb|AFC87804.1| 30K protein 6 [Bombyx mori];>gi|266439|sp|Q00801.1|L302_BOMMO RecName: Full=Low molecular mass 30 kDa lipoprotein 21G1; Flags: Precursor;>gi|126418|sp|P09337.1|LP4_BOMMO RecName: Full=Low molecular 30 kDa lipoprotein PBMHPC-21; Flags: Precursor;>gi|156119547…	2,3	4.9591e-26	208.74	877222000	209520000	253320000	153240000	27557000	20470000	22877000	21732000	27069000	42948000	34454000	18346000	14809000	16841000	5678800	8360200
SQSGSFIGSWMETR	14	0	1571.7	>BGIBMGA013812-PA pep:novel sequence:nscaf3098:2092946:2103895:- gene:BGIBMGA013812 transcript:BGIBMGA013812-TA;>gi|164453000|gb|ABY57298.1| carboxylesterase CarE-7 [Bombyx mori];>gi|168823411|ref|NP_001108339.1| integument esterase 1 precursor [Bombyx mori]	2	6.4656e-61	246.31	874607200	7505800	4004700	4927800	5495200	6275500	7527200	22112000	26674000	25883000	50046000	38475000	48981000	286630000	185780000	154290000
AIDGIGIHYYENEIVPPEIVDR	22	0	2511.26	>gi|512909278|ref|XP_004926882.1| PREDICTED: glucosylceramidase-like [Bombyx mori];>BGIBMGA013129-PA pep:novel sequence:nscaf3062:135013:158013:- gene:BGIBMGA013129 transcript:BGIBMGA013129-TA	2,3	5.7999e-26	147.93	873611000	0	0	0	0	0	0	34096000	0	21116000	60939000	0	49250000	408310000	124500000	175400000
QFQAYR	6	0	811.398	>BGIBMGA013812-PA pep:novel sequence:nscaf3098:2092946:2103895:- gene:BGIBMGA013812 transcript:BGIBMGA013812-TA;>gi|164453000|gb|ABY57298.1| carboxylesterase CarE-7 [Bombyx mori];>gi|168823411|ref|NP_001108339.1| integument esterase 1 precursor [Bombyx mori]	1,2	0.013277	136.19	869975800	0	0	6603800	0	0	0	33813000	36104000	50192000	48286000	75955000	61722000	158790000	224630000	173880000
IYDFEAAWDAIIASSDSSFINEEYCIVK	28	0	3255.5	>BGIBMGA009393-PA pep:novel sequence:nscaf2951:871868:884756:- gene:BGIBMGA009393 transcript:BGIBMGA009393-TA;>gi|304443558|gb|ADM35104.1| FIB-L protein [Bombyx mori];>gi|112984494|ref|NP_001037488.1| fibroin light chain precursor [Bombyx mori]	2,3	1.6711e-119	257.1	861036400	75649000	120890000	104740000	21331000	7430600	0	89627000	48554000	141010000	107250000	32389000	29265000	44125000	5921800	32854000
FITQGK	6	0	692.386	>BGIBMGA009261-PA pep:novel sequence:nscaf2943:589964:595517:+ gene:BGIBMGA009261 transcript:BGIBMGA009261-TA	1,2	0.0099421	148.28	850475000	120990000	30424000	102760000	55624000	102130000	68746000	0	84105000	0	79463000	126540000	79693000	0	0	0
IMGVIEDEHFATIPIK	16	0	1811.95	>BGIBMGA007061-PA pep:novel sequence:nscaf2865:826993:828006:+ gene:BGIBMGA007061 transcript:BGIBMGA007061-TA;>gi|112983908|ref|NP_001036850.1| cathepsin B precursor [Bombyx mori];>gi|13548667|dbj|BAB40804.1| cathepsin B [Bombyx mori]	2,3	9.9398e-47	219.52	844477000	275260000	78462000	93687000	35866000	22182000	11066000	38023000	17068000	28512000	68570000	22901000	35113000	54126000	31262000	32379000
YAEPPVGK	8	0	859.444	>BGIBMGA013812-PA pep:novel sequence:nscaf3098:2092946:2103895:- gene:BGIBMGA013812 transcript:BGIBMGA013812-TA;>gi|164453000|gb|ABY57298.1| carboxylesterase CarE-7 [Bombyx mori];>gi|168823411|ref|NP_001108339.1| integument esterase 1 precursor [Bombyx mori]	1,2	0.0058507	105.57	834657000	0	0	0	0	0	0	29358000	36672000	49664000	45217000	74040000	68206000	152420000	226480000	152600000
AFPAIIK	7	0	758.469	>BGIBMGA004726-PA pep:novel sequence:nscaf2814:504860:511103:- gene:BGIBMGA004726 transcript:BGIBMGA004726-TA	1,2	0.016886	110.24	829327000	32126000	36137000	48905000	41709000	32115000	17977000	35466000	54565000	59029000	50628000	67112000	48794000	115160000	76534000	113070000
ICICFENIFDIPYHIR	16	0	2109.02	>gi|66774164|sp|P07856.2|SERI1_BOMMO RecName: Full=Sericin 1; AltName: Full=Silk gum protein; Flags: Precursor	2,3	1.5927e-36	211.13	827005400	41866000	42483000	48536000	44573000	0	17897000	154540000	138830000	28205000	126350000	76036000	46966000	37253000	20879000	2591400
CIDGYVR	7	0	881.407	>BGIBMGA004727-PA pep:novel sequence:nscaf2814:486479:490449:- gene:BGIBMGA004727 transcript:BGIBMGA004727-TA	2	0.0006653	153.88	824947000	33755000	48353000	58819000	22273000	28652000	33299000	43051000	55071000	46155000	52952000	61568000	66601000	89638000	130830000	53930000
HGDPNNCGDTPEIGVR	16	0	1736.75	>BGIBMGA013812-PA pep:novel sequence:nscaf3098:2092946:2103895:- gene:BGIBMGA013812 transcript:BGIBMGA013812-TA;>gi|164453000|gb|ABY57298.1| carboxylesterase CarE-7 [Bombyx mori];>gi|168823411|ref|NP_001108339.1| integument esterase 1 precursor [Bombyx mori]	2,3	2.5757e-84	270.79	818906900	0	0	0	4674500	4446400	0	33637000	44537000	40684000	49983000	67194000	77531000	151620000	217990000	126610000
DFFCSNAQCEVAYGPVPEPIFIK	23	0	2687.24	>BGIBMGA009261-PA pep:novel sequence:nscaf2943:589964:595517:+ gene:BGIBMGA009261 transcript:BGIBMGA009261-TA	2,3	1.9489e-33	165.1	804391000	87959000	60109000	65132000	81333000	0	0	48265000	64031000	65331000	73064000	79282000	77255000	29176000	43951000	29503000
TNIDMADISQK	11	0	1234.59	>gi|195972058|gb|ACG61191.1| serpin-28 [Bombyx mori];>gi|226342914|ref|NP_001139719.1| serine protease inhibitor 28 [Bombyx mori]	2	4.2602e-87	300.95	797939000	29763000	38572000	39555000	33162000	31857000	29777000	40221000	46705000	53126000	44814000	58534000	54105000	92528000	113440000	91780000
DSIGGQAK	8	0	774.387	>gi|112984400|ref|NP_001037506.1| sericin 1 precursor [Bombyx mori];>gi|66774164|sp|P07856.2|SERI1_BOMMO RecName: Full=Sericin 1; AltName: Full=Silk gum protein; Flags: Precursor	1,2	0.00042913	173.68	796330600	170840000	0	0	147820000	0	0	192790000	0	0	199120000	0	0	78471000	0	7289600
IAEFAMK	7	0	808.415	>gi|512891705|ref|XP_004922749.1| PREDICTED: phosphatidylethanolamine-binding protein homolog F40A3.3-like [Bombyx mori];>BGIBMGA013261-PA pep:novel sequence:nscaf3063:2745004:2753173:+ gene:BGIBMGA013261 transcript:BGIBMGA013261-TA	1,2	0.015938	108.24	784269900	10467000	16976000	16882000	8819800	9895100	16810000	32973000	41308000	28061000	62582000	83154000	89459000	115700000	169210000	81973000
AIMDCIMAK	9	0	1051.49	>BGIBMGA013812-PA pep:novel sequence:nscaf3098:2092946:2103895:- gene:BGIBMGA013812 transcript:BGIBMGA013812-TA;>gi|164453000|gb|ABY57298.1| carboxylesterase CarE-7 [Bombyx mori];>gi|168823411|ref|NP_001108339.1| integument esterase 1 precursor [Bombyx mori]	1,2	0.002196	110.87	771621800	4233200	4561500	4891700	4929400	4826600	5689400	28811000	24684000	33368000	47692000	50261000	49234000	163500000	206360000	138580000
FGEDSK	6	0	681.297	>gi|112983114|ref|NP_001037046.1| seroin 2 precursor [Bombyx mori];>gi|19070655|gb|AAL83946.1|AF352585_1 seroin 2 [Bombyx mori]	1,2	0.007654	153.61	764950000	87705000	90494000	79518000	57377000	60173000	42077000	62235000	39173000	28932000	57950000	80231000	12569000	51006000	15510000	0
IGSTTNPSNER	11	0	1174.56	>gi|126416|sp|P09335.1|LP2_BOMMO RecName: Full=Low molecular 30 kDa lipoprotein PBMHP-12; Flags: Precursor;>gi|156119320|ref|NP_001095196.1| low molecular 30 kDa lipoprotein PBMHP-12 precursor [Bombyx mori];>gi|379046488|gb|AFC87805.1| 30K protein 7 [Bombyx mori];>BGIBMGA004399-PA pep:novel sequence:nscaf2795:1629929:1630699:- gene:BGIBMGA004399 transcript:BGIBMGA004399-TA;>gi|126419|sp|P09338.1|…	2	1.8082e-11	172.61	754847900	199600000	187600000	198830000	21050000	26006000	29919000	0	0	0	27470000	24752000	30855000	0	0	8765900
SSSSSQGQSASSSSSDENSSQSSSNSSNNSK	31	0	3012.19	>gi|157889130|dbj|BAF81029.1| sericin 3 [Bombyx mori];>gi|167860164|ref|NP_001108116.1| sericin 3 precursor [Bombyx mori]	2,3	1.7749e-117	232.2	746041000	207860000	43527000	0	80020000	0	0	127850000	0	0	89304000	0	0	197480000	0	0
FINYQDR	7	0	954.456	>gi|512890758|ref|XP_004922568.1| PREDICTED: microvitellogenin-like [Bombyx mori];>BGIBMGA004476-PA pep:novel sequence:nscaf2795:2342414:2343334:+ gene:BGIBMGA004476 transcript:BGIBMGA004476-TA;>gi|512938651|ref|XP_004934056.1| PREDICTED: microvitellogenin-like, partial [Bombyx mori];>gi|379046532|gb|AFC87827.1| 30K protein 29, partial [Bombyx mori];>BGIBMGA013684-PA pep:novel sequence:nscaf3090:…	2	0.0010508	145.04	737626000	14411000	19788000	21535000	15563000	26336000	21157000	36916000	41253000	51279000	61762000	99925000	73608000	71921000	113630000	68542000
AAIIASGIIIIK	12	0	1181.77	>BGIBMGA000013-PA pep:novel sequence:nscaf1071:722003:731188:- gene:BGIBMGA000013 transcript:BGIBMGA000013-TA;>gi|512906099|ref|XP_004926112.1| PREDICTED: uncharacterized protein LOC101740726 [Bombyx mori]	2	3.9329e-05	129	731470000	63792000	47223000	39793000	17423000	21056000	29549000	31825000	37799000	44250000	108290000	64942000	83512000	62853000	35656000	43507000
NVQHIIQIR	9	0	1119.65	>BGIBMGA012648-PA pep:novel sequence:nscaf3053:11646:12845:- gene:BGIBMGA012648 transcript:BGIBMGA012648-TA;>gi|512909767|ref|XP_004927001.1| PREDICTED: lipase 1-like [Bombyx mori]	2,3	2.0125e-16	176.79	716131500	7292500	9325000	18551000	51123000	16783000	72773000	32277000	51386000	31522000	94583000	49520000	36094000	118720000	58244000	67938000
CPAFICGPQK	10	0	1176.54	>gi|512910090|ref|XP_004927082.1| PREDICTED: zonadhesin-like [Bombyx mori]	2	9.7456e-08	172.21	714638000	42205000	36006000	37263000	0	0	28927000	0	62694000	80638000	52602000	82504000	72062000	58279000	92830000	68628000
VVVVTGGTK	9	0	858.517	>BGIBMGA005828-PA pep:novel sequence:nscaf2838:2437325:2438284:+ gene:BGIBMGA005828 transcript:BGIBMGA005828-TA;>gi|512896441|ref|XP_004923912.1| PREDICTED: alcohol dehydrogenase 2-like [Bombyx mori]	1,2	0.0007658	131.44	707871400	0	6507100	0	0	0	8569300	26775000	39842000	38400000	33395000	55983000	36910000	147770000	206140000	107580000
AVVQDGSNVYVNR	13	0	1419.71	>BGIBMGA012994-PA pep:novel sequence:nscaf3058:4180230:4218615:+ gene:BGIBMGA012994 transcript:BGIBMGA012994-TA;>gi|512917546|ref|XP_004928913.1| PREDICTED: vanin-like protein 1-like [Bombyx mori]	2	2.3941e-27	212.9	707226000	127030000	177990000	144340000	21371000	32920000	39652000	19826000	19757000	19991000	21252000	31211000	17709000	0	19230000	14947000
VINIPGITGEGVVK	14	0	1394.81	>gi|512908375|ref|XP_004926666.1| PREDICTED: alaserpin-like [Bombyx mori];>BGIBMGA008829-PA pep:novel sequence:nscaf2925:450509:458546:+ gene:BGIBMGA008829 transcript:BGIBMGA008829-TA	2	1.8244e-05	114.56	702318000	50961000	22217000	18341000	52632000	37193000	22504000	23161000	27267000	45805000	128300000	52340000	72331000	69818000	31398000	48050000
VPIGGTDFSPR	11	0	1144.59	>gi|512909278|ref|XP_004926882.1| PREDICTED: glucosylceramidase-like [Bombyx mori];>BGIBMGA013129-PA pep:novel sequence:nscaf3062:135013:158013:- gene:BGIBMGA013129 transcript:BGIBMGA013129-TA	2	5.7315e-20	198.62	693056900	0	0	0	4905500	0	8401400	22760000	29563000	38589000	35463000	70296000	43459000	108880000	222530000	108210000
DGIPQMSHK	9	0	1011.48	>gi|195972058|gb|ACG61191.1| serpin-28 [Bombyx mori];>gi|226342914|ref|NP_001139719.1| serine protease inhibitor 28 [Bombyx mori]	2,3	0.0024723	106.42	684130000	33617000	41958000	46141000	19423000	28074000	33081000	35517000	40125000	53910000	42719000	59812000	41713000	54982000	107190000	45868000
NIGSQFISNEPFAYAHSGSNVK	22	0	2366.13	>BGIBMGA005069-PA pep:novel sequence:nscaf2823:2053000:2055214:- gene:BGIBMGA005069 transcript:BGIBMGA005069-TA;>gi|512886771|ref|XP_004921814.1| PREDICTED: uncharacterized protein LOC101741789 [Bombyx mori]	3	1.7746e-81	238.56	682183000	36778000	22517000	22226000	34952000	62133000	27294000	33949000	37572000	44762000	83083000	56413000	84465000	63225000	40778000	32036000
GGAIINVASVAAHNIDPTYVTYR	23	0	2401.24	>BGIBMGA005828-PA pep:novel sequence:nscaf2838:2437325:2438284:+ gene:BGIBMGA005828 transcript:BGIBMGA005828-TA;>gi|512896441|ref|XP_004923912.1| PREDICTED: alcohol dehydrogenase 2-like [Bombyx mori]	2,3	1.8329e-57	205.63	679150600	5734400	4277000	5517400	6742600	0	6286200	21857000	22958000	19955000	83805000	35222000	45526000	208260000	105420000	107590000
TTAFVVPVYGSIK	13	0	1380.77	>BGIBMGA012994-PA pep:novel sequence:nscaf3058:4180230:4218615:+ gene:BGIBMGA012994 transcript:BGIBMGA012994-TA;>gi|512917546|ref|XP_004928913.1| PREDICTED: vanin-like protein 1-like [Bombyx mori]	2	1.9125e-26	204.48	676634000	167280000	107860000	119520000	48937000	26984000	30780000	13309000	16605000	15937000	20820000	19865000	26721000	26122000	19900000	15994000
IFENESR	7	0	893.424	>BGIBMGA012648-PA pep:novel sequence:nscaf3053:11646:12845:- gene:BGIBMGA012648 transcript:BGIBMGA012648-TA;>gi|512909767|ref|XP_004927001.1| PREDICTED: lipase 1-like [Bombyx mori]	2	0.00062361	124.34	671076000	16312000	19003000	20911000	28452000	39598000	39566000	45788000	44773000	56393000	52177000	68631000	50352000	54301000	82902000	51917000
FFNSMR	6	0	800.364	>BGIBMGA005828-PA pep:novel sequence:nscaf2838:2437325:2438284:+ gene:BGIBMGA005828 transcript:BGIBMGA005828-TA;>gi|512896441|ref|XP_004923912.1| PREDICTED: alcohol dehydrogenase 2-like [Bombyx mori]	2	0.0099875	148.12	665755500	0	6222500	0	9532000	0	0	40916000	40739000	42694000	34931000	36209000	65262000	103440000	183160000	102650000
VVIAMEVR	8	0	915.521	>BGIBMGA009261-PA pep:novel sequence:nscaf2943:589964:595517:+ gene:BGIBMGA009261 transcript:BGIBMGA009261-TA	2	0.004751	110.12	662310000	42221000	58025000	70916000	29317000	32351000	49024000	33346000	53221000	50760000	57697000	64027000	60875000	17526000	29133000	13871000
AYGSIDSTDTWSAFPMIIHPK	21	0	2336.11	>BGIBMGA013006-PA pep:novel sequence:nscaf3058:4615851:4634701:+ gene:BGIBMGA013006 transcript:BGIBMGA013006-TA;>gi|512917558|ref|XP_004928916.1| PREDICTED: glucose dehydrogenase [acceptor]-like [Bombyx mori]	2,3	4.9307e-19	112.74	655423000	73663000	58436000	71894000	41483000	0	46912000	37232000	43037000	37642000	85462000	43792000	62869000	16948000	14801000	21252000
EICPVNEVYSSCR	13	0	1611.7	>gi|512898143|ref|XP_004924327.1| PREDICTED: tenascin-like [Bombyx mori];>BGIBMGA010889-PA pep:novel sequence:nscaf3005:1095501:1101081:+ gene:BGIBMGA010889 transcript:BGIBMGA010889-TA	2,3	4.2934e-43	244.18	651215000	15753000	20975000	22674000	10444000	12321000	13492000	28429000	30318000	26988000	31763000	47200000	56732000	84146000	147430000	102550000
IISFFQDVSQINTDDEYYK	19	0	2324.08	>BGIBMGA009028-PA pep:novel sequence:nscaf2930:4749873:4754183:+ gene:BGIBMGA009028 transcript:BGIBMGA009028-TA;>gi|124430725|ref|NP_001037590.1| sex-specific storage-protein 2 precursor [Bombyx mori];>gi|95103012|gb|ABF51447.1| arylphorin [Bombyx mori];>gi|1174445|sp|P20613.2|SSP2_BOMMO RecName: Full=Sex-specific storage-protein 2; Short=SP 2; AltName: Full=Arylphorin; Flags: Precursor;>gi|15604…	2,3	5.4487e-87	258.08	649970700	298020000	169740000	167670000	0	0	0	0	3701200	0	6056800	3229800	0	1552900	0	0
GAVEVFR	7	0	776.418	>BGIBMGA005828-PA pep:novel sequence:nscaf2838:2437325:2438284:+ gene:BGIBMGA005828 transcript:BGIBMGA005828-TA;>gi|512896441|ref|XP_004923912.1| PREDICTED: alcohol dehydrogenase 2-like [Bombyx mori]	1,2	0.0017283	132.72	647433900	0	0	0	7611400	0	9257500	26323000	32755000	47723000	37966000	78754000	44543000	100480000	174860000	87161000
DQVAAIR	7	0	771.424	>BGIBMGA013812-PA pep:novel sequence:nscaf3098:2092946:2103895:- gene:BGIBMGA013812 transcript:BGIBMGA013812-TA;>gi|164453000|gb|ABY57298.1| carboxylesterase CarE-7 [Bombyx mori];>gi|168823411|ref|NP_001108339.1| integument esterase 1 precursor [Bombyx mori];>gi|512910400|ref|XP_004927162.1| PREDICTED: esterase FE4-like isoform X1 [Bombyx mori];>gi|512910404|ref|XP_004927163.1| PREDICTED: esteras…	2	0.0010028	138.07	636402100	0	0	0	5138200	7484800	5836100	26569000	27411000	36775000	40021000	62428000	47849000	129410000	147140000	100340000
NYIHYIEEAAK	11	0	1349.66	>BGIBMGA012994-PA pep:novel sequence:nscaf3058:4180230:4218615:+ gene:BGIBMGA012994 transcript:BGIBMGA012994-TA;>gi|512917546|ref|XP_004928913.1| PREDICTED: vanin-like protein 1-like [Bombyx mori]	2,3	9.3966e-12	177.1	624973000	86803000	110160000	171370000	13813000	26662000	24563000	23449000	20308000	17880000	15273000	21486000	19752000	26656000	23592000	23206000
NANTDISHTVGMTYFDTIGTK	21	0	2285.06	>gi|512918061|ref|XP_004929039.1| PREDICTED: phospholipase A2-like [Bombyx mori];>BGIBMGA012910-PA pep:novel sequence:nscaf3058:446767:449288:- gene:BGIBMGA012910 transcript:BGIBMGA012910-TA	2,3	2.3445e-81	240.31	617420400	71044000	53097000	62090000	76183000	85179000	67135000	21441000	24844000	25015000	46152000	22305000	23535000	18783000	8229400	12388000
QQYIDVGDR	9	0	1092.52	>BGIBMGA013812-PA pep:novel sequence:nscaf3098:2092946:2103895:- gene:BGIBMGA013812 transcript:BGIBMGA013812-TA;>gi|164453000|gb|ABY57298.1| carboxylesterase CarE-7 [Bombyx mori];>gi|168823411|ref|NP_001108339.1| integument esterase 1 precursor [Bombyx mori]	2	1.1064e-09	196.79	600190000	0	0	0	0	0	0	26697000	25907000	19018000	42236000	41756000	36726000	145530000	183370000	78950000
DYCPDSNICSPTCAQPNPPDCPNIDR	26	0	3062.23	>gi|512903709|ref|XP_004925684.1| PREDICTED: SCO-spondin-like [Bombyx mori]	2,3	6.7006e-40	151.06	595300000	11975000	11937000	10393000	17491000	16375000	30852000	37352000	38995000	44447000	79005000	56605000	76824000	51107000	60230000	51712000
MSTPTAYEHDADGSK	15	0	1608.67	>gi|114053219|ref|NP_001040288.1| partner of Y14 and mago [Bombyx mori];>gi|121996495|sp|Q2F5J3.1|WIBG_BOMMO RecName: Full=Partner of Y14 and mago; AltName: Full=Protein wibg homolog;>gi|87248643|gb|ABD36374.1| Wibg protein [Bombyx mori];>BGIBMGA009902-PA pep:novel sequence:nscaf2970:1595990:1598383:+ gene:BGIBMGA009902 transcript:BGIBMGA009902-TA	2	0.02924	35.809	573618000	0	71918000	0	154760000	0	0	346940000	0	0	0	0	0	0	0	0
FHSPITIFK	9	0	1088.6	>BGIBMGA009261-PA pep:novel sequence:nscaf2943:589964:595517:+ gene:BGIBMGA009261 transcript:BGIBMGA009261-TA	2,3	0.00010762	160.59	562267000	65143000	56578000	45840000	38765000	30793000	24659000	25110000	36720000	38102000	53998000	52680000	41768000	23636000	15023000	13452000
VYSIYDIDIVK	11	0	1326.71	>BGIBMGA005828-PA pep:novel sequence:nscaf2838:2437325:2438284:+ gene:BGIBMGA005828 transcript:BGIBMGA005828-TA;>gi|512896441|ref|XP_004923912.1| PREDICTED: alcohol dehydrogenase 2-like [Bombyx mori]	2	6.97e-05	124.1	560557300	6549000	3023300	2448400	0	0	6893600	13616000	16841000	14450000	48903000	19100000	45021000	196400000	79932000	107380000
ACTIACR	7	0	850.379	>BGIBMGA004727-PA pep:novel sequence:nscaf2814:486479:490449:- gene:BGIBMGA004727 transcript:BGIBMGA004727-TA;>gi|512884975|ref|XP_004921521.1| PREDICTED: tenascin-like, partial [Bombyx mori]	2	1.481e-07	178.65	557862000	0	0	0	20298000	39240000	36064000	43462000	48691000	50345000	46494000	0	0	75446000	118860000	78962000
CSDIGGSISCK	11	0	1182.5	>gi|512898143|ref|XP_004924327.1| PREDICTED: tenascin-like [Bombyx mori];>BGIBMGA010889-PA pep:novel sequence:nscaf3005:1095501:1101081:+ gene:BGIBMGA010889 transcript:BGIBMGA010889-TA;>BGIBMGA010892-PA pep:novel sequence:nscaf3005:1139234:1144269:+ gene:BGIBMGA010892 transcript:BGIBMGA010892-TA	2	2.9043e-19	191.53	557814000	13673000	18180000	22334000	0	0	0	24435000	26999000	0	0	52215000	39918000	109240000	131690000	119130000
GISMSGSPFAR	11	0	1108.53	>BGIBMGA013812-PA pep:novel sequence:nscaf3098:2092946:2103895:- gene:BGIBMGA013812 transcript:BGIBMGA013812-TA;>gi|164453000|gb|ABY57298.1| carboxylesterase CarE-7 [Bombyx mori];>gi|168823411|ref|NP_001108339.1| integument esterase 1 precursor [Bombyx mori]	2	3.9377e-15	192.1	549879900	3443100	3831300	4893300	3897900	5513800	3796500	20692000	24572000	26300000	27530000	39954000	33496000	101660000	144060000	106240000
QFGNTVK	7	0	792.413	>BGIBMGA005069-PA pep:novel sequence:nscaf2823:2053000:2055214:- gene:BGIBMGA005069 transcript:BGIBMGA005069-TA;>gi|512886771|ref|XP_004921814.1| PREDICTED: uncharacterized protein LOC101741789 [Bombyx mori]	2	0.013757	107.59	545791000	31100000	0	31187000	40566000	52848000	55100000	68859000	0	85090000	84801000	96240000	0	0	0	0
IDIIASIPENFDPR	14	0	1598.83	>BGIBMGA007061-PA pep:novel sequence:nscaf2865:826993:828006:+ gene:BGIBMGA007061 transcript:BGIBMGA007061-TA	2,3	1.1893e-11	162.93	543406000	125170000	87979000	109890000	17270000	0	18684000	23686000	20095000	0	19007000	24521000	19518000	23545000	20955000	33086000
NYNIAIK	7	0	834.46	>BGIBMGA004395-PA pep:novel sequence:nscaf2795:1672373:1673164:- gene:BGIBMGA004395 transcript:BGIBMGA004395-TA;>gi|379046486|gb|AFC87804.1| 30K protein 6 [Bombyx mori];>gi|266439|sp|Q00801.1|L302_BOMMO RecName: Full=Low molecular mass 30 kDa lipoprotein 21G1; Flags: Precursor;>gi|126418|sp|P09337.1|LP4_BOMMO RecName: Full=Low molecular 30 kDa lipoprotein PBMHPC-21; Flags: Precursor;>gi|156119547…	1,2	0.012534	114.54	536688600	102290000	142480000	169580000	9982500	8402000	10983000	13301000	12992000	10881000	14182000	16900000	15315000	5764600	0	3635500
TVDYSDTVK	9	0	1026.49	>gi|512908375|ref|XP_004926666.1| PREDICTED: alaserpin-like [Bombyx mori];>gi|195972050|gb|ACG61187.1| serpin-24 [Bombyx mori];>BGIBMGA008828-PA pep:novel sequence:nscaf2925:445169:447682:+ gene:BGIBMGA008828 transcript:BGIBMGA008828-TA	1,2	0.0010215	127.94	534710100	24362000	35177000	26619000	19249000	0	43943000	37712000	4686100	43856000	42935000	66758000	65116000	33945000	56024000	34328000
SGDAYPHFR	9	0	1048.47	>BGIBMGA012994-PA pep:novel sequence:nscaf3058:4180230:4218615:+ gene:BGIBMGA012994 transcript:BGIBMGA012994-TA;>gi|512917546|ref|XP_004928913.1| PREDICTED: vanin-like protein 1-like [Bombyx mori]	2,3	3.8304e-09	147.51	533925600	72883000	113740000	131430000	13910000	20350000	23357000	17525000	22315000	18332000	19893000	18414000	20629000	10381000	24774000	5992600
GNNFDICSAFTFADIAGGIPIFHINPNDQR	30	0	3320.57	>BGIBMGA001347-PA pep:novel sequence:nscaf2053:604700:607742:- gene:BGIBMGA001347 transcript:BGIBMGA001347-TA;>gi|134484|sp|P04148.1|SI25_BOMMO RecName: Full=Fibrohexamerin; AltName: Full=25 kDa silk glycoprotein; AltName: Full=p25; Flags: Precursor;>gi|225543283|ref|NP_001139413.1| fibrohexamerin precursor [Bombyx mori];>gi|5899|emb|CAA27804.1| P25 [Bombyx mori]	3	7.4166e-104	223.75	530435000	0	14422000	15458000	40450000	0	0	198770000	0	94806000	79830000	64811000	21888000	0	0	0
VVYGGNSADSTR	12	0	1224.57	>gi|126416|sp|P09335.1|LP2_BOMMO RecName: Full=Low molecular 30 kDa lipoprotein PBMHP-12; Flags: Precursor;>gi|156119320|ref|NP_001095196.1| low molecular 30 kDa lipoprotein PBMHP-12 precursor [Bombyx mori];>gi|379046488|gb|AFC87805.1| 30K protein 7 [Bombyx mori];>BGIBMGA004399-PA pep:novel sequence:nscaf2795:1629929:1630699:- gene:BGIBMGA004399 transcript:BGIBMGA004399-TA;>gi|126419|sp|P09338.1|…	2	2.602e-06	138.45	527183600	136350000	128400000	152600000	0	20879000	17097000	0	0	0	19388000	19977000	21326000	4754100	6412500	0
EGPACPIPVPPTYYVDEDCIR	21	0	2447.11	>BGIBMGA013812-PA pep:novel sequence:nscaf3098:2092946:2103895:- gene:BGIBMGA013812 transcript:BGIBMGA013812-TA	2,3	1.3059e-39	178.77	518524700	3824100	0	0	0	0	6263600	14505000	17546000	19481000	40370000	31653000	29753000	177830000	76529000	100770000
IIDDDPIAIIAQGR	14	0	1508.82	>BGIBMGA000775-PA pep:novel sequence:nscaf1705:370632:374131:- gene:BGIBMGA000775 transcript:BGIBMGA000775-TA;>gi|512903970|ref|XP_004925747.1| PREDICTED: juvenile hormone esterase-like [Bombyx mori]	2	2.0147e-23	187.11	515649000	36123000	18277000	22019000	25042000	12211000	29411000	17740000	19337000	31323000	69867000	33548000	40468000	69259000	33672000	57352000
EYIFNTNVVFDR	12	0	1515.74	>BGIBMGA012994-PA pep:novel sequence:nscaf3058:4180230:4218615:+ gene:BGIBMGA012994 transcript:BGIBMGA012994-TA;>gi|512917546|ref|XP_004928913.1| PREDICTED: vanin-like protein 1-like [Bombyx mori];>gi|512917542|ref|XP_004928912.1| PREDICTED: vanin-like protein 2-like [Bombyx mori]	2	1.1566e-25	201.6	515629000	105650000	74798000	71764000	36006000	44581000	19648000	17759000	13727000	26935000	28566000	16208000	14451000	23438000	11184000	10914000
FITIWENNR	9	0	1191.6	>BGIBMGA004395-PA pep:novel sequence:nscaf2795:1672373:1673164:- gene:BGIBMGA004395 transcript:BGIBMGA004395-TA;>gi|379046486|gb|AFC87804.1| 30K protein 6 [Bombyx mori];>gi|266439|sp|Q00801.1|L302_BOMMO RecName: Full=Low molecular mass 30 kDa lipoprotein 21G1; Flags: Precursor;>gi|126416|sp|P09335.1|LP2_BOMMO RecName: Full=Low molecular 30 kDa lipoprotein PBMHP-12; Flags: Precursor;>gi|156119320|…	2	5.5222e-20	222.18	515539000	112770000	89675000	151370000	13058000	12721000	12078000	15533000	15931000	17395000	18615000	21061000	15937000	7095200	6931000	5368800
TDEPGQYQIEQDSQHFIIGITPIK	24	0	2756.37	>gi|512909266|ref|XP_004926879.1| PREDICTED: apolipoprotein D-like [Bombyx mori]	3	1.1654e-47	169.56	512718000	23312000	69663000	35222000	15562000	0	10407000	11798000	12119000	19142000	38041000	0	41735000	140590000	43185000	51942000
TGPTSFAPVVEIEDHEYTR	19	0	2147.02	>BGIBMGA000775-PA pep:novel sequence:nscaf1705:370632:374131:- gene:BGIBMGA000775 transcript:BGIBMGA000775-TA;>gi|512903970|ref|XP_004925747.1| PREDICTED: juvenile hormone esterase-like [Bombyx mori]	2,3	1.808e-25	163.18	512274000	51311000	18701000	19849000	15186000	25448000	14251000	21030000	35059000	24951000	46101000	28966000	34952000	66293000	47487000	62689000
IEPVVDGK	8	0	855.47	>gi|512890758|ref|XP_004922568.1| PREDICTED: microvitellogenin-like [Bombyx mori];>BGIBMGA004476-PA pep:novel sequence:nscaf2795:2342414:2343334:+ gene:BGIBMGA004476 transcript:BGIBMGA004476-TA	1,2	0.0038406	102.51	511542000	0	0	0	17866000	20503000	20423000	26566000	29685000	40316000	48261000	65071000	60397000	51133000	87973000	43348000
IAFESNK	7	0	807.413	>gi|512908375|ref|XP_004926666.1| PREDICTED: alaserpin-like [Bombyx mori];>gi|195972050|gb|ACG61187.1| serpin-24 [Bombyx mori];>BGIBMGA008828-PA pep:novel sequence:nscaf2925:445169:447682:+ gene:BGIBMGA008828 transcript:BGIBMGA008828-TA	1,2	0.00065554	154.09	499509100	29001000	0	0	28147000	34753000	5843100	40285000	45094000	58906000	38649000	13495000	57470000	44938000	65174000	37754000
EYGIGDIAVCVNAYPWR	17	0	1981.94	>gi|139004970|dbj|BAF52531.1| beta-N-acetylglucosaminidase 1 [Bombyx mori];>gi|145651816|ref|NP_001078833.1| beta-N-acetylglucosaminidase 1 precursor [Bombyx mori];>BGIBMGA011646-PA pep:novel sequence:nscaf3031:3169300:3186954:- gene:BGIBMGA011646 transcript:BGIBMGA011646-TA	2	4.8586e-79	256.81	496370000	0	0	14759000	14104000	0	0	41558000	50537000	36512000	89773000	33818000	48431000	109030000	24458000	33390000
FGGIWPK	7	0	803.433	>gi|139004970|dbj|BAF52531.1| beta-N-acetylglucosaminidase 1 [Bombyx mori];>gi|145651816|ref|NP_001078833.1| beta-N-acetylglucosaminidase 1 precursor [Bombyx mori];>BGIBMGA011646-PA pep:novel sequence:nscaf3031:3169300:3186954:- gene:BGIBMGA011646 transcript:BGIBMGA011646-TA	1,2	0.01609	96.048	491738000	0	0	13818000	14014000	0	25553000	35807000	35397000	49622000	36949000	76611000	61203000	38942000	68153000	35669000
AITISR	6	0	659.397	>BGIBMGA004397-PA pep:novel sequence:nscaf2795:1644958:1645728:- gene:BGIBMGA004397 transcript:BGIBMGA004397-TA;>gi|379046478|gb|AFC87800.1| 30K protein 2 [Bombyx mori];>gi|525342977|ref|NP_001266309.1| low molecular mass 30 kDa lipoprotein 19G1-like precursor [Bombyx mori];>gi|334359277|pdb|3PUB|A Chain A, Crystal Structure Of The Bombyx Mori Low Molecular Weight Lipoprotein 7 (Bmlp7);>gi|334359…	1,2	0.0046923	159.65	485825000	127850000	126810000	179050000	0	15981000	0	0	0	15691000	0	20443000	0	0	0	0
EGAAAFSR	8	0	807.388	>BGIBMGA005727-PA pep:novel sequence:nscaf2836:376627:380292:- gene:BGIBMGA005727 transcript:BGIBMGA005727-TA;>gi|512909215|ref|XP_004926867.1| PREDICTED: pyrroline-5-carboxylate reductase-like isoform X1 [Bombyx mori];>gi|512909219|ref|XP_004926868.1| PREDICTED: pyrroline-5-carboxylate reductase-like isoform X2 [Bombyx mori]	1,2	0.00059918	134.81	485330000	72849000	81573000	112580000	52622000	59624000	56108000	14570000	18205000	17199000	0	0	0	0	0	0
NHIESVIDSISK	12	0	1340.69	>BGIBMGA005069-PA pep:novel sequence:nscaf2823:2053000:2055214:- gene:BGIBMGA005069 transcript:BGIBMGA005069-TA;>gi|512886771|ref|XP_004921814.1| PREDICTED: uncharacterized protein LOC101741789 [Bombyx mori]	2,3	2.092e-79	292.03	483750500	9071200	5325500	7444400	22731000	52491000	9082400	21102000	47041000	33954000	116060000	17071000	40872000	56772000	25169000	19564000
MFDPQSNDFEGIIINSDPVYVSAAIQK	27	0	2997.44	>gi|195972058|gb|ACG61191.1| serpin-28 [Bombyx mori];>gi|226342914|ref|NP_001139719.1| serine protease inhibitor 28 [Bombyx mori];>BGIBMGA004726-PA pep:novel sequence:nscaf2814:504860:511103:- gene:BGIBMGA004726 transcript:BGIBMGA004726-TA	2,3	8.3497e-47	159.66	481805000	31144000	21705000	18393000	0	17570000	0	52837000	71581000	56959000	74817000	51082000	0	17273000	36891000	31553000
NIFDIPYHIR	10	0	1286.68	>gi|112984400|ref|NP_001037506.1| sericin 1 precursor [Bombyx mori]	2,3	5.3395e-06	153.05	479317700	8658600	6761700	8546000	2340800	8836200	0	3461400	4485800	4271200	67916000	54643000	89077000	86133000	61513000	72674000
IYNSIITGDYDSAVR	15	0	1685.83	>BGIBMGA004395-PA pep:novel sequence:nscaf2795:1672373:1673164:- gene:BGIBMGA004395 transcript:BGIBMGA004395-TA;>gi|379046486|gb|AFC87804.1| 30K protein 6 [Bombyx mori];>gi|266439|sp|Q00801.1|L302_BOMMO RecName: Full=Low molecular mass 30 kDa lipoprotein 21G1; Flags: Precursor;>gi|126418|sp|P09337.1|LP4_BOMMO RecName: Full=Low molecular 30 kDa lipoprotein PBMHPC-21; Flags: Precursor;>gi|156119547…	2	1.6678e-19	175.45	479203500	162170000	67780000	94435000	21110000	0	11909000	16814000	18506000	45685000	0	20143000	0	8389900	5159700	7101900
CPVDCPSDYCPTSR	14	0	1712.66	>gi|512898143|ref|XP_004924327.1| PREDICTED: tenascin-like [Bombyx mori]	2,3	5.3903e-74	273.72	473825800	0	0	0	3091300	0	3963500	12938000	17970000	22116000	24190000	32711000	36291000	75277000	147980000	97298000
FADYTPEEQQSR	12	0	1469.64	>gi|112983070|ref|NP_001037057.1| BCP inhibitor precursor [Bombyx mori];>gi|4753670|emb|CAB41937.1| BCP inhibitor [Bombyx mori];>BGIBMGA007039-PA pep:novel sequence:nscaf2865:1414773:1416321:- gene:BGIBMGA007039 transcript:BGIBMGA007039-TA	2	4.5412e-20	182.08	473543000	26862000	43344000	34278000	26162000	31683000	48346000	25863000	30998000	28390000	40003000	50153000	32193000	21643000	22701000	10924000
FTPVIENNR	9	0	1088.56	>BGIBMGA004394-PA pep:novel sequence:nscaf2795:1681491:1682261:- gene:BGIBMGA004394 transcript:BGIBMGA004394-TA;>gi|112984502|ref|NP_001037486.1| low molecular 30 kDa lipoprotein PBMHP-6 precursor [Bombyx mori];>gi|126415|sp|P09334.1|LP1_BOMMO RecName: Full=Low molecular 30 kDa lipoprotein PBMHP-6; Flags: Precursor;>gi|225905552|gb|ACO35750.1| 30 kDa protein precursor [Bombyx mori];>gi|379046494|…	2	4.5475e-06	177.36	455890700	75759000	90292000	89560000	9255300	16000000	17030000	15163000	18505000	20844000	26186000	33131000	27462000	4928200	7306600	4468600
QAQSSSSQQAQSSR	14	0	1478.67	>gi|157889130|dbj|BAF81029.1| sericin 3 [Bombyx mori];>gi|167860164|ref|NP_001108116.1| sericin 3 precursor [Bombyx mori]	2	3.8001e-88	285.99	454398000	28476000	33786000	33494000	11032000	12725000	13560000	14051000	15710000	14335000	14730000	25437000	19684000	27953000	36675000	152750000
YVFIIYK	7	0	944.537	>gi|512891705|ref|XP_004922749.1| PREDICTED: phosphatidylethanolamine-binding protein homolog F40A3.3-like [Bombyx mori];>BGIBMGA013261-PA pep:novel sequence:nscaf3063:2745004:2753173:+ gene:BGIBMGA013261 transcript:BGIBMGA013261-TA;>gi|153792114|ref|NP_001093267.1| phosphatidylethanolamine binding protein isoform 2 [Bombyx mori];>gi|95102826|gb|ABF51354.1| phosphatidylethanolamine binding protei…	1,2	0.017175	110.24	449092400	7755500	5953700	7159600	8072200	7434900	4332500	14266000	19468000	19374000	35763000	44941000	40924000	87736000	76881000	69031000
IGIVIPCK	8	0	898.531	>gi|512898143|ref|XP_004924327.1| PREDICTED: tenascin-like [Bombyx mori]	1,2	0.0053822	91.626	447950000	0	0	0	4479800	2716200	3937000	11540000	10966000	13802000	25791000	25715000	27225000	116560000	115230000	89988000
SVNSEIIIPR	10	0	1126.63	>gi|512912220|ref|XP_004927601.1| PREDICTED: glucose dehydrogenase [acceptor]-like [Bombyx mori];>gi|512937571|ref|XP_004933796.1| PREDICTED: glucose dehydrogenase [acceptor]-like, partial [Bombyx mori]	2	9.1425e-11	182.64	446543000	21397000	30974000	34107000	28262000	29244000	30370000	25575000	27701000	28853000	37087000	40111000	32864000	31531000	28634000	19833000
IIGVDDQR	8	0	914.482	>gi|512909278|ref|XP_004926882.1| PREDICTED: glucosylceramidase-like [Bombyx mori];>BGIBMGA013129-PA pep:novel sequence:nscaf3062:135013:158013:- gene:BGIBMGA013129 transcript:BGIBMGA013129-TA	2	2.5225e-05	174.27	443303200	0	0	0	0	0	4668200	11914000	14683000	14561000	22231000	41541000	29296000	117760000	101710000	84939000
IQDIIK	6	0	728.443	>BGIBMGA005069-PA pep:novel sequence:nscaf2823:2053000:2055214:- gene:BGIBMGA005069 transcript:BGIBMGA005069-TA;>gi|512886771|ref|XP_004921814.1| PREDICTED: uncharacterized protein LOC101741789 [Bombyx mori];>BGIBMGA002573-PA pep:novel sequence:nscaf2529:4973430:4995125:- gene:BGIBMGA002573 transcript:BGIBMGA002573-TA;>gi|512931852|ref|XP_004932402.1| PREDICTED: probable peroxisomal acyl-coenzyme…	1,2	0.007654	153.61	442924000	15146000	0	22547000	0	31870000	36153000	51311000	50864000	0	74749000	106440000	0	0	35059000	18785000
SEQIYQWFDVK	11	0	1441.69	>gi|512918061|ref|XP_004929039.1| PREDICTED: phospholipase A2-like [Bombyx mori];>BGIBMGA012910-PA pep:novel sequence:nscaf3058:446767:449288:- gene:BGIBMGA012910 transcript:BGIBMGA012910-TA	2	7.3809e-08	149.38	438962800	54516000	30526000	48438000	65168000	64265000	19390000	18734000	17925000	25751000	22415000	21775000	19493000	10081000	9369800	11116000
GAVEIFK	7	0	762.428	>gi|114051738|ref|NP_001040426.1| alcohol dehydrogenase precursor [Bombyx mori];>gi|95102848|gb|ABF51365.1| alcohol dehydrogenase [Bombyx mori];>BGIBMGA005829-PA pep:novel sequence:nscaf2838:2446388:2446813:+ gene:BGIBMGA005829 transcript:BGIBMGA005829-TA;>BGIBMGA005832-PA pep:novel sequence:nscaf2838:2460302:2461171:+ gene:BGIBMGA005832 transcript:BGIBMGA005832-TA;>gi|512896445|ref|XP_004923913.…	1,2	0.013323	108.09	433107800	0	0	0	0	0	1446800	10795000	11898000	11722000	17515000	21084000	17256000	108580000	159600000	73211000
VPCITDYCPVNDTR	14	0	1708.75	>gi|512903709|ref|XP_004925684.1| PREDICTED: SCO-spondin-like [Bombyx mori];>BGIBMGA006235-PA pep:novel sequence:nscaf2851:1089671:1100598:- gene:BGIBMGA006235 transcript:BGIBMGA006235-TA	2	1.8056e-50	239.61	428480800	8153800	10107000	13921000	23371000	24702000	21645000	37025000	39338000	44270000	30520000	54909000	37838000	28878000	32371000	21432000
IQSPDNVGR	9	0	984.499	>BGIBMGA005828-PA pep:novel sequence:nscaf2838:2437325:2438284:+ gene:BGIBMGA005828 transcript:BGIBMGA005828-TA;>gi|512896441|ref|XP_004923912.1| PREDICTED: alcohol dehydrogenase 2-like [Bombyx mori]	2	0.00029227	149.94	426115700	0	0	3474600	5483700	0	6723400	16587000	21729000	25854000	23385000	49279000	29346000	70643000	88908000	84703000
EIGDSIPK	8	0	857.449	>BGIBMGA013812-PA pep:novel sequence:nscaf3098:2092946:2103895:- gene:BGIBMGA013812 transcript:BGIBMGA013812-TA;>gi|164453000|gb|ABY57298.1| carboxylesterase CarE-7 [Bombyx mori];>gi|168823411|ref|NP_001108339.1| integument esterase 1 precursor [Bombyx mori]	1,2	0.0065885	113.89	425236000	0	0	0	0	0	0	15635000	15780000	19352000	19524000	30999000	32806000	79363000	126150000	85627000
DGSVSSTGSSSNTDASTDITGSSTSGGSSTYGYSSSNR	38	0	3610.49	>gi|66774164|sp|P07856.2|SERI1_BOMMO RecName: Full=Sericin 1; AltName: Full=Silk gum protein; Flags: Precursor	3	6.2155e-53	142.72	423430000	25081000	24644000	55611000	0	39212000	58287000	25555000	30809000	0	24513000	0	35317000	9965000	0	94436000
FYVPGSSVPIDVDVQHR	17	0	1913.96	>BGIBMGA007254-PA pep:novel sequence:nscaf2876:1468979:1482896:- gene:BGIBMGA007254 transcript:BGIBMGA007254-TA;>gi|112984054|ref|NP_001037422.1| yellow-d precursor [Bombyx mori];>gi|379046450|gb|AFC87786.1| yellow-d [Bombyx mori];>gi|86450717|gb|ABC96694.1| yellow-d [Bombyx mori]	2,3	5.2571e-11	131.4	415202200	0	2052800	3157300	19880000	10692000	5992100	24830000	30818000	39069000	76765000	38273000	40423000	55459000	24562000	43229000
AGAIVSIMPGVPTTR	15	0	1468.81	>BGIBMGA012994-PA pep:novel sequence:nscaf3058:4180230:4218615:+ gene:BGIBMGA012994 transcript:BGIBMGA012994-TA;>gi|512917546|ref|XP_004928913.1| PREDICTED: vanin-like protein 1-like [Bombyx mori];>gi|512917542|ref|XP_004928912.1| PREDICTED: vanin-like protein 2-like [Bombyx mori]	2	8.1516e-15	164.81	412266500	97173000	82298000	87521000	18331000	14093000	0	12483000	10169000	10432000	15739000	12817000	13824000	18449000	9040500	9897000
ISEENQTSCSIINIK	15	0	1734.85	>gi|512938831|ref|XP_004934100.1| PREDICTED: inducible metalloproteinase inhibitor protein-like, partial [Bombyx mori]	2	2.0182e-59	243.92	411710000	41271000	27587000	26673000	23368000	19517000	14010000	15698000	24129000	22805000	0	0	27408000	79339000	46728000	43177000
HVPEIGR	7	0	806.44	>gi|512909278|ref|XP_004926882.1| PREDICTED: glucosylceramidase-like [Bombyx mori];>BGIBMGA013129-PA pep:novel sequence:nscaf3062:135013:158013:- gene:BGIBMGA013129 transcript:BGIBMGA013129-TA	2	0.0013372	138.07	408796000	0	0	0	0	0	0	20463000	26503000	23935000	34533000	37954000	45352000	87816000	132240000	0
TPEAADAPK	9	0	898.44	>BGIBMGA005301-PA pep:novel sequence:nscaf2828:5345544:5346314:- gene:BGIBMGA005301 transcript:BGIBMGA005301-TA;>gi|116272505|gb|ABJ97188.1| hypothetical protein [Bombyx mori];>gi|148298789|ref|NP_001091801.1| uncharacterized protein LOC778506 precursor [Bombyx mori]	1,2	0.00015322	157.96	406774300	30842000	0	32506000	0	38745000	36807000	34594000	48093000	40528000	45424000	91016000	8219300	0	0	0
SYEVFAR	7	0	870.424	>BGIBMGA009028-PA pep:novel sequence:nscaf2930:4749873:4754183:+ gene:BGIBMGA009028 transcript:BGIBMGA009028-TA;>gi|124430725|ref|NP_001037590.1| sex-specific storage-protein 2 precursor [Bombyx mori];>gi|95103012|gb|ABF51447.1| arylphorin [Bombyx mori];>gi|1174445|sp|P20613.2|SSP2_BOMMO RecName: Full=Sex-specific storage-protein 2; Short=SP 2; AltName: Full=Arylphorin; Flags: Precursor;>gi|15604…	1,2	0.010513	105.39	404510000	144660000	0	259850000	0	0	0	0	0	0	0	0	0	0	0	0
DGFYINENTGK	11	0	1256.57	>BGIBMGA004728-PA pep:novel sequence:nscaf2814:421025:435042:- gene:BGIBMGA004728 transcript:BGIBMGA004728-TA	2	1.0349e-09	162.38	399126000	18219000	21976000	22285000	15593000	17898000	16003000	20387000	22148000	24544000	17671000	30478000	30291000	37112000	60709000	43812000
FDYGPER	7	0	882.387	>BGIBMGA012648-PA pep:novel sequence:nscaf3053:11646:12845:- gene:BGIBMGA012648 transcript:BGIBMGA012648-TA;>gi|512909767|ref|XP_004927001.1| PREDICTED: lipase 1-like [Bombyx mori]	2	0.00077579	144.83	398260100	8682100	10987000	13526000	0	26526000	18016000	24583000	31688000	38207000	27412000	45220000	46630000	27772000	45945000	33066000
VISDIPVGQK	10	0	1054.6	>gi|512912220|ref|XP_004927601.1| PREDICTED: glucose dehydrogenase [acceptor]-like [Bombyx mori];>gi|512938329|ref|XP_004933980.1| PREDICTED: glucose dehydrogenase [acceptor]-like, partial [Bombyx mori]	2	2.6716e-05	143.03	392327000	28593000	31791000	35409000	18674000	23714000	28702000	22290000	23255000	18391000	35430000	35202000	19843000	29659000	24555000	16819000
VVIEIDAPAHSGNGWQWGR	19	0	2091.03	>gi|139004970|dbj|BAF52531.1| beta-N-acetylglucosaminidase 1 [Bombyx mori];>gi|145651816|ref|NP_001078833.1| beta-N-acetylglucosaminidase 1 precursor [Bombyx mori];>BGIBMGA011646-PA pep:novel sequence:nscaf3031:3169300:3186954:- gene:BGIBMGA011646 transcript:BGIBMGA011646-TA	2,3	1.5902e-87	261.09	391371700	8828300	5122700	5153900	8414800	12340000	17764000	32123000	33207000	27483000	33627000	39507000	32784000	60062000	41632000	33323000
EHDHCTDIIPAGETK	15	0	1721.77	>gi|512918061|ref|XP_004929039.1| PREDICTED: phospholipase A2-like [Bombyx mori];>BGIBMGA012910-PA pep:novel sequence:nscaf3058:446767:449288:- gene:BGIBMGA012910 transcript:BGIBMGA012910-TA	2,3,4	7.3649e-14	156.24	387808200	38455000	60173000	76815000	26224000	28900000	36273000	3278200	35272000	30507000	21128000	0	30783000	0	0	0
CYGNINYPFTDQFK	14	0	1765.78	>BGIBMGA004728-PA pep:novel sequence:nscaf2814:421025:435042:- gene:BGIBMGA004728 transcript:BGIBMGA004728-TA;>BGIBMGA004726-PA pep:novel sequence:nscaf2814:504860:511103:- gene:BGIBMGA004726 transcript:BGIBMGA004726-TA	2	1.1181e-32	210.41	387798000	13594000	17087000	18654000	16781000	22459000	20643000	16827000	28664000	23888000	23679000	28512000	28007000	45378000	45262000	38363000
EQWFFQPAK	9	0	1179.57	>gi|126416|sp|P09335.1|LP2_BOMMO RecName: Full=Low molecular 30 kDa lipoprotein PBMHP-12; Flags: Precursor;>gi|156119320|ref|NP_001095196.1| low molecular 30 kDa lipoprotein PBMHP-12 precursor [Bombyx mori];>gi|379046488|gb|AFC87805.1| 30K protein 7 [Bombyx mori];>BGIBMGA004399-PA pep:novel sequence:nscaf2795:1629929:1630699:- gene:BGIBMGA004399 transcript:BGIBMGA004399-TA;>gi|126419|sp|P09338.1|…	1,2	0.0012491	109.71	386589200	78732000	72849000	126790000	8442300	11409000	12153000	9985200	13440000	16172000	11245000	16444000	8927700	0	0	0
HCSYIGK	7	0	863.396	>gi|512910090|ref|XP_004927082.1| PREDICTED: zonadhesin-like [Bombyx mori]	2	0.00065554	145.04	384078400	24910000	25948000	23768000	9941400	16958000	14578000	18776000	22345000	23252000	27589000	32753000	22421000	41363000	56555000	22921000
CGIDPAIVICAPSPTIGDPGCEPGCR	26	0	2768.24	>BGIBMGA004727-PA pep:novel sequence:nscaf2814:486479:490449:- gene:BGIBMGA004727 transcript:BGIBMGA004727-TA	2,3	6.2155e-40	152.13	381561700	24630000	10586000	0	24297000	24593000	5836900	10114000	29819000	0	33001000	8770800	24883000	88562000	52971000	43498000
CADNYYR	7	0	960.376	>BGIBMGA004727-PA pep:novel sequence:nscaf2814:486479:490449:- gene:BGIBMGA004727 transcript:BGIBMGA004727-TA	2	0.00060461	155.19	380104000	18356000	20934000	25079000	13127000	18266000	12476000	22815000	25911000	27752000	27833000	29612000	29417000	33048000	46961000	28517000
HIAEINQINEK	11	0	1307.68	>gi|112983070|ref|NP_001037057.1| BCP inhibitor precursor [Bombyx mori];>gi|4753670|emb|CAB41937.1| BCP inhibitor [Bombyx mori];>BGIBMGA007039-PA pep:novel sequence:nscaf2865:1414773:1416321:- gene:BGIBMGA007039 transcript:BGIBMGA007039-TA	2,3	5.6507e-36	241.31	376808700	21865000	42920000	34868000	35587000	30387000	25195000	30645000	26870000	31048000	21482000	24787000	27593000	12315000	4177300	7069400
IVAYPDYSWHENQGQNCGGITSVFR	25	0	2897.32	>BGIBMGA007254-PA pep:novel sequence:nscaf2876:1468979:1482896:- gene:BGIBMGA007254 transcript:BGIBMGA007254-TA;>gi|112984054|ref|NP_001037422.1| yellow-d precursor [Bombyx mori];>gi|379046450|gb|AFC87786.1| yellow-d [Bombyx mori];>gi|86450717|gb|ABC96694.1| yellow-d [Bombyx mori]	3	5.2214e-79	224	373858300	0	0	0	17582000	9764300	14140000	37518000	24083000	34240000	46365000	52889000	46180000	44698000	19645000	26754000
HVYTVSGDEDHIR	13	0	1526.71	>BGIBMGA007061-PA pep:novel sequence:nscaf2865:826993:828006:+ gene:BGIBMGA007061 transcript:BGIBMGA007061-TA;>gi|112983908|ref|NP_001036850.1| cathepsin B precursor [Bombyx mori];>gi|13548667|dbj|BAB40804.1| cathepsin B [Bombyx mori]	3	2.614e-79	280.21	373842000	97672000	139990000	136180000	0	0	0	0	0	0	0	0	0	0	0	0
WENVIPYFIK	10	0	1307.69	>gi|512912220|ref|XP_004927601.1| PREDICTED: glucose dehydrogenase [acceptor]-like [Bombyx mori];>gi|512938329|ref|XP_004933980.1| PREDICTED: glucose dehydrogenase [acceptor]-like, partial [Bombyx mori];>gi|512937571|ref|XP_004933796.1| PREDICTED: glucose dehydrogenase [acceptor]-like, partial [Bombyx mori];>BGIBMGA005711-PA pep:novel sequence:nscaf2830:366491:372362:+ gene:BGIBMGA005711 transcri…	2	9.3093e-13	114.4	371073000	19913000	22534000	21932000	13845000	0	13706000	19344000	23937000	20110000	41620000	46285000	41176000	36181000	27929000	22561000
IGSPTININMYSDTSNR	17	0	1881.89	>gi|512908375|ref|XP_004926666.1| PREDICTED: alaserpin-like [Bombyx mori];>gi|195972050|gb|ACG61187.1| serpin-24 [Bombyx mori];>BGIBMGA008828-PA pep:novel sequence:nscaf2925:445169:447682:+ gene:BGIBMGA008828 transcript:BGIBMGA008828-TA	2	4.9169e-52	226.67	366960000	38443000	13320000	13038000	18872000	25064000	17787000	19115000	19797000	23140000	46091000	26446000	54951000	0	20085000	30811000
VIFTEQTVK	9	0	1063.59	>BGIBMGA004394-PA pep:novel sequence:nscaf2795:1681491:1682261:- gene:BGIBMGA004394 transcript:BGIBMGA004394-TA;>gi|112984502|ref|NP_001037486.1| low molecular 30 kDa lipoprotein PBMHP-6 precursor [Bombyx mori];>gi|126415|sp|P09334.1|LP1_BOMMO RecName: Full=Low molecular 30 kDa lipoprotein PBMHP-6; Flags: Precursor;>gi|225905552|gb|ACO35750.1| 30 kDa protein precursor [Bombyx mori];>gi|379046494|…	1,2	0.0015088	114.93	363355400	59597000	81243000	109210000	8995400	9740900	6935600	11258000	11970000	13815000	13718000	16629000	15126000	0	5117500	0
NIYSQGGNFAAHPEINGWTIEAFGDSSK	28	0	3009.39	>gi|512890758|ref|XP_004922568.1| PREDICTED: microvitellogenin-like [Bombyx mori];>BGIBMGA004476-PA pep:novel sequence:nscaf2795:2342414:2343334:+ gene:BGIBMGA004476 transcript:BGIBMGA004476-TA;>gi|379046526|gb|AFC87824.1| 30K protein 26 [Bombyx mori]	3	7.0253e-57	166.23	361508000	0	27256000	0	38968000	0	14308000	48128000	63911000	0	0	29027000	0	139910000	0	0
YEVCPFDTCTAK	12	0	1489.62	>gi|512884975|ref|XP_004921521.1| PREDICTED: tenascin-like, partial [Bombyx mori]	2	6.0271e-05	118.31	357260500	10042000	11017000	15773000	7275500	11127000	13474000	19804000	20137000	20649000	30115000	34701000	35348000	37672000	59676000	30450000
IGDTQYCPPQVIAFDIATDR	20	0	2279.09	>BGIBMGA007254-PA pep:novel sequence:nscaf2876:1468979:1482896:- gene:BGIBMGA007254 transcript:BGIBMGA007254-TA;>gi|112984054|ref|NP_001037422.1| yellow-d precursor [Bombyx mori];>gi|379046450|gb|AFC87786.1| yellow-d [Bombyx mori];>gi|86450717|gb|ABC96694.1| yellow-d [Bombyx mori]	2,3	1.2014e-15	132.14	354247000	0	0	0	0	0	0	35615000	31166000	34091000	53635000	64728000	41942000	44948000	23055000	25067000
MSTSTCNCNAR	11	0	1300.5	>gi|126416|sp|P09335.1|LP2_BOMMO RecName: Full=Low molecular 30 kDa lipoprotein PBMHP-12; Flags: Precursor;>gi|156119320|ref|NP_001095196.1| low molecular 30 kDa lipoprotein PBMHP-12 precursor [Bombyx mori];>gi|379046488|gb|AFC87805.1| 30K protein 7 [Bombyx mori];>BGIBMGA004399-PA pep:novel sequence:nscaf2795:1629929:1630699:- gene:BGIBMGA004399 transcript:BGIBMGA004399-TA	2	0.0010546	76.843	354094000	85944000	126260000	141890000	0	0	0	0	0	0	0	0	0	0	0	0
AQWYIQPAK	9	0	1103.58	>BGIBMGA004397-PA pep:novel sequence:nscaf2795:1644958:1645728:- gene:BGIBMGA004397 transcript:BGIBMGA004397-TA;>gi|379046478|gb|AFC87800.1| 30K protein 2 [Bombyx mori];>gi|525342977|ref|NP_001266309.1| low molecular mass 30 kDa lipoprotein 19G1-like precursor [Bombyx mori];>gi|334359277|pdb|3PUB|A Chain A, Crystal Structure Of The Bombyx Mori Low Molecular Weight Lipoprotein 7 (Bmlp7);>gi|334359…	2	0.00059591	133.86	350366100	74939000	101650000	71938000	6136600	8223300	12789000	7949100	9388600	9111000	11694000	15532000	10202000	3081900	5144200	2587400
FIDTYEK	7	0	914.439	>BGIBMGA009028-PA pep:novel sequence:nscaf2930:4749873:4754183:+ gene:BGIBMGA009028 transcript:BGIBMGA009028-TA;>gi|124430725|ref|NP_001037590.1| sex-specific storage-protein 2 precursor [Bombyx mori];>gi|95103012|gb|ABF51447.1| arylphorin [Bombyx mori];>gi|1174445|sp|P20613.2|SSP2_BOMMO RecName: Full=Sex-specific storage-protein 2; Short=SP 2; AltName: Full=Arylphorin; Flags: Precursor;>gi|15604…	1,2	0.018996	107.43	349250000	102510000	117940000	128800000	0	0	0	0	0	0	0	0	0	0	0	0
IAFGDSK	7	0	736.376	>BGIBMGA004394-PA pep:novel sequence:nscaf2795:1681491:1682261:- gene:BGIBMGA004394 transcript:BGIBMGA004394-TA;>gi|112984502|ref|NP_001037486.1| low molecular 30 kDa lipoprotein PBMHP-6 precursor [Bombyx mori];>gi|126415|sp|P09334.1|LP1_BOMMO RecName: Full=Low molecular 30 kDa lipoprotein PBMHP-6; Flags: Precursor;>gi|225905552|gb|ACO35750.1| 30 kDa protein precursor [Bombyx mori];>gi|379046494|…	1,2	0.029119	100.75	345551900	57407000	89480000	98332000	7970000	9992900	11935000	11736000	14244000	13590000	13237000	0	17628000	0	0	0
MQDGIINPEAAAK	13	0	1356.67	>BGIBMGA009028-PA pep:novel sequence:nscaf2930:4749873:4754183:+ gene:BGIBMGA009028 transcript:BGIBMGA009028-TA;>gi|124430725|ref|NP_001037590.1| sex-specific storage-protein 2 precursor [Bombyx mori];>gi|95103012|gb|ABF51447.1| arylphorin [Bombyx mori]	2	1.7974e-10	160.48	341494700	82988000	114800000	130630000	2401400	2956200	2325700	2816100	0	0	2577300	0	0	0	0	0
QIDIFSGIQK	10	0	1147.62	>gi|512931794|ref|XP_004932389.1| PREDICTED: apolipoprotein D-like isoform X1 [Bombyx mori];>gi|512931798|ref|XP_004932390.1| PREDICTED: apolipoprotein D-like isoform X2 [Bombyx mori];>BGIBMGA002704-PA pep:novel sequence:nscaf2529:4202485:4205359:+ gene:BGIBMGA002704 transcript:BGIBMGA002704-TA	2	8.7237e-08	173.24	340345900	11631000	5531500	8657400	16448000	14512000	0	22179000	19411000	20192000	28819000	26625000	29636000	58328000	35344000	43032000
SAIINSDGTINMDVAIAK	18	0	1831.93	>gi|164448664|ref|NP_001106744.1| antennal binding protein precursor [Bombyx mori];>gi|87248601|gb|ABD36353.1| antennal binding protein [Bombyx mori];>BGIBMGA002626-PA pep:novel sequence:nscaf2529:1442664:1447992:- gene:BGIBMGA002626 transcript:BGIBMGA002626-TA	2	1.3192e-67	208.2	336195600	18820000	5121300	4404900	67398000	28923000	34113000	11286000	0	22879000	39494000	14278000	30850000	36315000	6967400	15346000
FQIWDEIYPIQY	12	0	1613.78	>BGIBMGA013812-PA pep:novel sequence:nscaf3098:2092946:2103895:- gene:BGIBMGA013812 transcript:BGIBMGA013812-TA;>gi|164453000|gb|ABY57298.1| carboxylesterase CarE-7 [Bombyx mori];>gi|168823411|ref|NP_001108339.1| integument esterase 1 precursor [Bombyx mori]	2	4.4701e-05	124.12	334844000	0	0	0	0	0	0	21481000	0	0	0	26818000	0	106490000	107620000	72435000
NVIIAHAK	8	0	864.518	>gi|512906265|ref|XP_004926153.1| PREDICTED: myrosinase 1-like isoform X1 [Bombyx mori];>gi|512906269|ref|XP_004926154.1| PREDICTED: myrosinase 1-like isoform X2 [Bombyx mori];>BGIBMGA014178-PA pep:novel sequence:nscaf481:245370:251077:+ gene:BGIBMGA014178 transcript:BGIBMGA014178-TA;>gi|512906440|ref|XP_004926197.1| PREDICTED: myrosinase 1-like [Bombyx mori];>BGIBMGA014192-PA pep:novel sequence:…	2	0.023431	73.931	334146700	6782700	0	10002000	8532000	0	0	0	15194000	28491000	28376000	40130000	25636000	57095000	75472000	38436000
VTSSIADTK	9	0	920.481	>gi|512910443|ref|XP_004927172.1| PREDICTED: uncharacterized protein LOC101744556 [Bombyx mori];>BGIBMGA004675-PA pep:novel sequence:nscaf2811:343856:352152:- gene:BGIBMGA004675 transcript:BGIBMGA004675-TA	1,2	0.00095474	128.86	332820000	117080000	104010000	111730000	0	0	0	0	0	0	0	0	0	0	0	0
AQIDGIENTPYR	12	0	1375.67	>BGIBMGA013006-PA pep:novel sequence:nscaf3058:4615851:4634701:+ gene:BGIBMGA013006 transcript:BGIBMGA013006-TA;>gi|512917558|ref|XP_004928916.1| PREDICTED: glucose dehydrogenase [acceptor]-like [Bombyx mori]	2	6.0718e-98	172.13	332733700	26047000	33790000	43352000	19023000	19063000	25984000	20444000	20636000	22884000	19614000	24101000	28940000	8509000	12872000	7474700
DFGDDHFITEDPEVIISQGK	20	0	2261.05	>BGIBMGA010976-PA pep:novel sequence:nscaf3013:447462:450697:- gene:BGIBMGA010976 transcript:BGIBMGA010976-TA	2,3	2.3223e-31	174.59	331468900	0	0	0	7513700	0	0	12382000	7300200	21478000	33726000	23923000	50682000	102830000	30580000	41054000
IIMAGNYVK	9	0	1007.55	>gi|126416|sp|P09335.1|LP2_BOMMO RecName: Full=Low molecular 30 kDa lipoprotein PBMHP-12; Flags: Precursor;>gi|156119320|ref|NP_001095196.1| low molecular 30 kDa lipoprotein PBMHP-12 precursor [Bombyx mori];>gi|379046488|gb|AFC87805.1| 30K protein 7 [Bombyx mori];>BGIBMGA004399-PA pep:novel sequence:nscaf2795:1629929:1630699:- gene:BGIBMGA004399 transcript:BGIBMGA004399-TA;>gi|126419|sp|P09338.1|…	1,2	0.0025754	84.743	330428300	80701000	94697000	86293000	4851700	5393800	8300100	6721300	6634700	7489200	7743700	12928000	8674800	0	0	0
NTMEYCYK	8	0	1107.44	>BGIBMGA004395-PA pep:novel sequence:nscaf2795:1672373:1673164:- gene:BGIBMGA004395 transcript:BGIBMGA004395-TA;>gi|379046486|gb|AFC87804.1| 30K protein 6 [Bombyx mori];>gi|266439|sp|Q00801.1|L302_BOMMO RecName: Full=Low molecular mass 30 kDa lipoprotein 21G1; Flags: Precursor;>gi|126418|sp|P09337.1|LP4_BOMMO RecName: Full=Low molecular 30 kDa lipoprotein PBMHPC-21; Flags: Precursor;>gi|156119547…	2	0.017228	83.265	329663200	78756000	93630000	114700000	0	11237000	13078000	0	0	0	12742000	0	0	0	5520200	0
GTAHVEDITYVFR	13	0	1506.75	>BGIBMGA000775-PA pep:novel sequence:nscaf1705:370632:374131:- gene:BGIBMGA000775 transcript:BGIBMGA000775-TA	2,3	8.9312e-07	137.16	329217000	15887000	17523000	23467000	16937000	14080000	6109100	18829000	17586000	19249000	5732900	25499000	36345000	37467000	32430000	42076000
FMENMR	6	0	826.347	>gi|114051738|ref|NP_001040426.1| alcohol dehydrogenase precursor [Bombyx mori];>gi|95102848|gb|ABF51365.1| alcohol dehydrogenase [Bombyx mori];>gi|512939390|ref|XP_004934228.1| PREDICTED: 15-hydroxyprostaglandin dehydrogenase [NAD(+)]-like, partial [Bombyx mori];>BGIBMGA005832-PA pep:novel sequence:nscaf2838:2460302:2461171:+ gene:BGIBMGA005832 transcript:BGIBMGA005832-TA;>gi|512896445|ref|XP_00…	2	0.001293	154.44	326453300	0	0	0	0	0	0	7911300	9708700	9389300	15409000	25959000	20729000	71547000	118110000	47690000
DGYAGSWSPPGASDIINFSGR	21	0	2152.98	>gi|512902782|ref|XP_004925459.1| PREDICTED: uncharacterized protein LOC101738880 isoform X1 [Bombyx mori];>BGIBMGA010979-PA pep:novel sequence:nscaf3013:270076:273061:- gene:BGIBMGA010979 transcript:BGIBMGA010979-TA;>gi|512902786|ref|XP_004925460.1| PREDICTED: uncharacterized protein LOC101738880 isoform X2 [Bombyx mori];>gi|512902790|ref|XP_004925461.1| PREDICTED: uncharacterized protein LOC101…	2	1.3059e-39	178.77	322451000	130850000	110310000	81291000	0	0	0	0	0	0	0	0	0	0	0	0
IINTER	6	0	744.413	>BGIBMGA004397-PA pep:novel sequence:nscaf2795:1644958:1645728:- gene:BGIBMGA004397 transcript:BGIBMGA004397-TA;>gi|379046478|gb|AFC87800.1| 30K protein 2 [Bombyx mori];>gi|525342977|ref|NP_001266309.1| low molecular mass 30 kDa lipoprotein 19G1-like precursor [Bombyx mori];>gi|334359277|pdb|3PUB|A Chain A, Crystal Structure Of The Bombyx Mori Low Molecular Weight Lipoprotein 7 (Bmlp7);>gi|334359…	2	0.0044706	160.1	322062000	90802000	117850000	113410000	0	0	0	0	0	0	0	0	0	0	0	0
MGGPVISK	8	0	787.426	>gi|512909278|ref|XP_004926882.1| PREDICTED: glucosylceramidase-like [Bombyx mori];>BGIBMGA013129-PA pep:novel sequence:nscaf3062:135013:158013:- gene:BGIBMGA013129 transcript:BGIBMGA013129-TA	2	0.0082621	95.815	322060000	0	0	0	0	0	0	13834000	0	0	31315000	0	0	78499000	135510000	62902000
YNCGDPIK	8	0	965.428	>gi|512909278|ref|XP_004926882.1| PREDICTED: glucosylceramidase-like [Bombyx mori];>BGIBMGA013129-PA pep:novel sequence:nscaf3062:135013:158013:- gene:BGIBMGA013129 transcript:BGIBMGA013129-TA	2	0.0018736	122.44	321357000	0	0	0	0	0	0	12595000	13500000	14588000	23997000	27176000	21432000	72726000	79736000	55607000
DMVTIIQWVQR	11	0	1387.73	>gi|512903970|ref|XP_004925747.1| PREDICTED: juvenile hormone esterase-like [Bombyx mori]	2	2.7294e-27	224.02	318864000	12969000	20013000	21859000	13566000	18266000	7445000	17175000	17092000	18416000	38200000	23465000	16269000	28898000	36665000	28566000
DQGYDTTEEGFMK	13	0	1519.61	>gi|139004970|dbj|BAF52531.1| beta-N-acetylglucosaminidase 1 [Bombyx mori];>gi|145651816|ref|NP_001078833.1| beta-N-acetylglucosaminidase 1 precursor [Bombyx mori];>BGIBMGA011646-PA pep:novel sequence:nscaf3031:3169300:3186954:- gene:BGIBMGA011646 transcript:BGIBMGA011646-TA	2	7.6525e-21	185.57	318242000	0	0	0	0	0	0	0	0	41225000	0	0	74347000	52561000	86290000	63819000
NTDATIGIQFTPIHNIDR	18	0	2025.03	>BGIBMGA008405-PA pep:novel sequence:nscaf2902:495425:504769:- gene:BGIBMGA008405 transcript:BGIBMGA008405-TA;>gi|151301100|ref|NP_001093080.1| ecdysteroid-regulated 16 kDa protein precursor [Bombyx mori];>gi|87248319|gb|ABD36212.1| ecdysteroid-regulated 16 kDa protein precursor [Bombyx mori]	2,3	3.4851e-52	223.97	317991600	11189000	5852300	5432300	0	21947000	11283000	12461000	10805000	14405000	33286000	16449000	31789000	82744000	27577000	32772000
GSIIQNVVNNIIIDK	15	0	1638.93	>BGIBMGA004395-PA pep:novel sequence:nscaf2795:1672373:1673164:- gene:BGIBMGA004395 transcript:BGIBMGA004395-TA;>gi|379046486|gb|AFC87804.1| 30K protein 6 [Bombyx mori];>gi|126419|sp|P09338.1|LP5_BOMMO RecName: Full=Low molecular 30 kDa lipoprotein PBMHPC-23; Flags: Precursor;>gi|5896|emb|CAA30437.1| unnamed protein product [Bombyx mori];>gi|162461355|ref|NP_001095198.2| low molecular 30 kDa lipo…	2	3.8778e-14	160.8	314735000	95601000	58513000	63927000	2833500	0	0	15459000	19897000	18559000	11616000	23392000	0	0	0	4937500
TITEIPIEDIMR	12	0	1429.75	>BGIBMGA000775-PA pep:novel sequence:nscaf1705:370632:374131:- gene:BGIBMGA000775 transcript:BGIBMGA000775-TA;>gi|512903970|ref|XP_004925747.1| PREDICTED: juvenile hormone esterase-like [Bombyx mori]	2	5.0289e-10	161.94	312997000	23894000	19400000	15377000	0	0	14009000	14353000	19172000	16756000	39871000	22043000	35523000	39435000	20532000	32632000
DCFPVEFR	8	0	1068.47	>BGIBMGA004397-PA pep:novel sequence:nscaf2795:1644958:1645728:- gene:BGIBMGA004397 transcript:BGIBMGA004397-TA;>gi|379046478|gb|AFC87800.1| 30K protein 2 [Bombyx mori];>gi|525342977|ref|NP_001266309.1| low molecular mass 30 kDa lipoprotein 19G1-like precursor [Bombyx mori];>gi|334359277|pdb|3PUB|A Chain A, Crystal Structure Of The Bombyx Mori Low Molecular Weight Lipoprotein 7 (Bmlp7);>gi|334359…	2	0.0027585	119.27	309031200	60891000	77342000	76044000	7019300	7810300	11068000	8652000	9598600	10652000	12569000	14275000	13110000	0	0	0
NQVVQVTR	8	0	942.525	>gi|512912220|ref|XP_004927601.1| PREDICTED: glucose dehydrogenase [acceptor]-like [Bombyx mori];>gi|512938329|ref|XP_004933980.1| PREDICTED: glucose dehydrogenase [acceptor]-like, partial [Bombyx mori];>gi|512937571|ref|XP_004933796.1| PREDICTED: glucose dehydrogenase [acceptor]-like, partial [Bombyx mori]	2	0.0006061	152.47	304082000	28813000	27970000	31071000	22855000	37610000	26979000	28446000	36057000	0	32609000	0	31672000	0	0	0
EIFEIFVK	8	0	1023.56	>gi|112983070|ref|NP_001037057.1| BCP inhibitor precursor [Bombyx mori];>gi|4753670|emb|CAB41937.1| BCP inhibitor [Bombyx mori];>BGIBMGA007039-PA pep:novel sequence:nscaf2865:1414773:1416321:- gene:BGIBMGA007039 transcript:BGIBMGA007039-TA	1,2	0.0029016	110.31	301822800	16012000	14549000	13841000	48722000	26280000	29433000	19491000	27533000	19964000	22376000	18380000	14983000	14368000	8404400	7486400
SYEVNAR	7	0	837.398	>BGIBMGA009027-PA pep:novel sequence:nscaf2930:4729291:4734037:+ gene:BGIBMGA009027 transcript:BGIBMGA009027-TA;>gi|379327811|gb|AFD02109.1| silkworm storage protein [Bombyx mori];>gi|356713490|gb|AET36899.1| arylphorin [Bombyx mori];>gi|379698962|ref|NP_001243953.1| transcription factor Sp3 precursor [Bombyx mori]	2	0.00262	128.48	301567000	95313000	122380000	83874000	0	0	0	0	0	0	0	0	0	0	0	0
TVAPIGHCYEISCGK	15	0	1690.78	>gi|512915262|ref|XP_004928346.1| PREDICTED: uncharacterized protein LOC101735388 [Bombyx mori]	2,3	2.5478e-09	132.05	300370800	49934000	51720000	55646000	12612000	15698000	14137000	10121000	0	0	15129000	23791000	16927000	9861000	15455000	9339800
HYIPNSISK	9	0	1057.56	>BGIBMGA012648-PA pep:novel sequence:nscaf3053:11646:12845:- gene:BGIBMGA012648 transcript:BGIBMGA012648-TA;>gi|512909767|ref|XP_004927001.1| PREDICTED: lipase 1-like [Bombyx mori]	2	5.9142e-05	163.38	295735000	0	0	0	11532000	13923000	16737000	20707000	22015000	31240000	28263000	36766000	24551000	30241000	39459000	20301000
TVSVPK	6	0	629.375	>gi|139004970|dbj|BAF52531.1| beta-N-acetylglucosaminidase 1 [Bombyx mori];>gi|145651816|ref|NP_001078833.1| beta-N-acetylglucosaminidase 1 precursor [Bombyx mori];>BGIBMGA011646-PA pep:novel sequence:nscaf3031:3169300:3186954:- gene:BGIBMGA011646 transcript:BGIBMGA011646-TA	1,2	0.024247	119.7	294751000	0	0	0	0	0	0	0	45073000	36673000	60435000	48446000	57406000	46718000	0	0
GIIEDVFNISPAGR	14	0	1486.78	>BGIBMGA001983-PA pep:novel sequence:nscaf2204:4280050:4285863:+ gene:BGIBMGA001983 transcript:BGIBMGA001983-TA;>gi|14028769|gb|AAK52495.1|AF361483_1 chymotrypsin inhibitor CI-8A [Bombyx mori];>gi|112983471|ref|NP_001037530.1| antichymotrypsin-1 precursor [Bombyx mori];>gi|217206|dbj|BAA02995.1| antichymotrypsin precursor [Bombyx mori];>gi|416571|sp|Q03383.1|ACH1_BOMMO RecName: Full=Antichymotryp…	2	7.4611e-42	228.07	290026800	168800000	45430000	51111000	0	0	0	4258700	5916100	0	0	3125000	2951000	1776900	2606500	4051600
CIVIPGYHFSGTCAMGEVVDSR	22	0	2454.11	>gi|512912220|ref|XP_004927601.1| PREDICTED: glucose dehydrogenase [acceptor]-like [Bombyx mori];>gi|512937571|ref|XP_004933796.1| PREDICTED: glucose dehydrogenase [acceptor]-like, partial [Bombyx mori]	3	9.0402e-26	146.89	287692900	33758000	15406000	12305000	11909000	18448000	10892000	23013000	10685000	20848000	21063000	14018000	56860000	20209000	8107900	10171000
SDITNIAEGIR	11	0	1187.61	>gi|512918851|ref|XP_004929233.1| PREDICTED: venom dipeptidyl peptidase 4-like isoform X1 [Bombyx mori];>gi|512918855|ref|XP_004929234.1| PREDICTED: venom dipeptidyl peptidase 4-like isoform X2 [Bombyx mori];>BGIBMGA006180-PA pep:novel sequence:nscaf2847:6066787:6097138:+ gene:BGIBMGA006180 transcript:BGIBMGA006180-TA	2	5.4913e-27	217.78	286822000	0	0	0	29227000	27475000	11174000	13142000	14491000	29342000	38684000	21838000	23009000	38993000	15492000	23955000
ANDVVQYK	8	0	935.471	>BGIBMGA000775-PA pep:novel sequence:nscaf1705:370632:374131:- gene:BGIBMGA000775 transcript:BGIBMGA000775-TA;>gi|301069198|dbj|BAJ11978.1| carboxyl/cholinesterase 6 [Bombyx mori];>gi|306518658|ref|NP_001182392.1| carboxyl/cholinesterase 6 precursor [Bombyx mori];>gi|512903970|ref|XP_004925747.1| PREDICTED: juvenile hormone esterase-like [Bombyx mori]	2	0.0015846	130.27	285408200	18961000	16987000	23684000	7215800	9580900	8070500	14348000	17344000	16066000	20491000	28656000	21703000	23032000	35809000	23460000
NTMDFAYQIWTK	12	0	1516.7	>BGIBMGA004394-PA pep:novel sequence:nscaf2795:1681491:1682261:- gene:BGIBMGA004394 transcript:BGIBMGA004394-TA;>gi|112984502|ref|NP_001037486.1| low molecular 30 kDa lipoprotein PBMHP-6 precursor [Bombyx mori];>gi|126415|sp|P09334.1|LP1_BOMMO RecName: Full=Low molecular 30 kDa lipoprotein PBMHP-6; Flags: Precursor;>gi|225905552|gb|ACO35750.1| 30 kDa protein precursor [Bombyx mori];>gi|379046494|…	2	2.7816e-20	188.26	284341800	68189000	71798000	78042000	9326400	7107000	8671800	9203100	7298200	0	7830500	9078000	7797800	0	0	0
AMENFDPAR	9	0	1049.46	>gi|512931794|ref|XP_004932389.1| PREDICTED: apolipoprotein D-like isoform X1 [Bombyx mori];>gi|512931798|ref|XP_004932390.1| PREDICTED: apolipoprotein D-like isoform X2 [Bombyx mori];>BGIBMGA002704-PA pep:novel sequence:nscaf2529:4202485:4205359:+ gene:BGIBMGA002704 transcript:BGIBMGA002704-TA	2	2.2731e-08	126.31	283681200	6734200	8602100	9283000	6890900	11363000	11876000	19127000	21218000	22714000	20166000	26007000	24288000	29921000	49077000	16414000
EPIPTEQK	8	0	940.487	>BGIBMGA013812-PA pep:novel sequence:nscaf3098:2092946:2103895:- gene:BGIBMGA013812 transcript:BGIBMGA013812-TA;>gi|164453000|gb|ABY57298.1| carboxylesterase CarE-7 [Bombyx mori];>gi|168823411|ref|NP_001108339.1| integument esterase 1 precursor [Bombyx mori]	2	0.00084563	145.63	283680000	0	0	0	0	0	0	0	16277000	19910000	22217000	0	27261000	51857000	98731000	47427000
ITGETIYEGAK	11	0	1180.6	>gi|512908375|ref|XP_004926666.1| PREDICTED: alaserpin-like [Bombyx mori];>gi|195972050|gb|ACG61187.1| serpin-24 [Bombyx mori];>BGIBMGA008828-PA pep:novel sequence:nscaf2925:445169:447682:+ gene:BGIBMGA008828 transcript:BGIBMGA008828-TA	2	4.4569e-09	150.46	283557000	0	21706000	30556000	19738000	23810000	24281000	35583000	39768000	0	37657000	0	50458000	0	0	0
VNPGQSQITR	10	0	1098.58	>BGIBMGA009027-PA pep:novel sequence:nscaf2930:4729291:4734037:+ gene:BGIBMGA009027 transcript:BGIBMGA009027-TA;>gi|379327811|gb|AFD02109.1| silkworm storage protein [Bombyx mori];>gi|356713490|gb|AET36899.1| arylphorin [Bombyx mori];>gi|379698962|ref|NP_001243953.1| transcription factor Sp3 precursor [Bombyx mori]	2	1.4024e-07	167.93	282258000	86526000	88962000	106770000	0	0	0	0	0	0	0	0	0	0	0	0
TSQSAAEAMDR	11	0	1165.5	>BGIBMGA007254-PA pep:novel sequence:nscaf2876:1468979:1482896:- gene:BGIBMGA007254 transcript:BGIBMGA007254-TA;>gi|112984054|ref|NP_001037422.1| yellow-d precursor [Bombyx mori];>gi|379046450|gb|AFC87786.1| yellow-d [Bombyx mori];>gi|86450717|gb|ABC96694.1| yellow-d [Bombyx mori]	2	8.5285e-15	185.18	278449700	0	0	0	9408800	10674000	7318900	21462000	26047000	31814000	35974000	41626000	41547000	13439000	23819000	15320000
SDIAGPHYIIDR	12	0	1355.68	>BGIBMGA013812-PA pep:novel sequence:nscaf3098:2092946:2103895:- gene:BGIBMGA013812 transcript:BGIBMGA013812-TA;>gi|164453000|gb|ABY57298.1| carboxylesterase CarE-7 [Bombyx mori];>gi|168823411|ref|NP_001108339.1| integument esterase 1 precursor [Bombyx mori]	2,3	3.2883e-33	225.1	278274000	0	0	0	0	0	0	10403000	10672000	10440000	17898000	21185000	21387000	64775000	66622000	54892000
TQTEIIQEQYK	11	0	1379.69	>gi|512903970|ref|XP_004925747.1| PREDICTED: juvenile hormone esterase-like [Bombyx mori]	2	5.3142e-27	218.18	278075100	15254000	13931000	18825000	7762700	13143000	9542400	13472000	18137000	29205000	19496000	29078000	23089000	18871000	28207000	20062000
VIFGTNTADTTR	12	0	1294.65	>BGIBMGA004395-PA pep:novel sequence:nscaf2795:1672373:1673164:- gene:BGIBMGA004395 transcript:BGIBMGA004395-TA;>gi|379046486|gb|AFC87804.1| 30K protein 6 [Bombyx mori];>gi|266439|sp|Q00801.1|L302_BOMMO RecName: Full=Low molecular mass 30 kDa lipoprotein 21G1; Flags: Precursor	2	4.9714e-10	161.99	277732000	47472000	49719000	56913000	10069000	15638000	10740000	15735000	18007000	14347000	11815000	13997000	13280000	0	0	0
DGYYIDENTGK	11	0	1273.55	>BGIBMGA004727-PA pep:novel sequence:nscaf2814:486479:490449:- gene:BGIBMGA004727 transcript:BGIBMGA004727-TA;>gi|512884975|ref|XP_004921521.1| PREDICTED: tenascin-like, partial [Bombyx mori]	2	4.5998e-09	149.96	277705600	0	8452800	0	5935200	10081000	8364600	14690000	16516000	22963000	17545000	30452000	29820000	30569000	51150000	31167000
ECVGGCVCK	9	0	1067.42	>gi|512898143|ref|XP_004924327.1| PREDICTED: tenascin-like [Bombyx mori];>BGIBMGA010889-PA pep:novel sequence:nscaf3005:1095501:1101081:+ gene:BGIBMGA010889 transcript:BGIBMGA010889-TA;>BGIBMGA010892-PA pep:novel sequence:nscaf3005:1139234:1144269:+ gene:BGIBMGA010892 transcript:BGIBMGA010892-TA	2	0.0077343	85.161	277450000	0	0	0	0	0	0	0	0	0	0	0	0	123830000	153620000	0
ECPPVK	6	0	728.353	>gi|512903709|ref|XP_004925684.1| PREDICTED: SCO-spondin-like [Bombyx mori];>BGIBMGA006235-PA pep:novel sequence:nscaf2851:1089671:1100598:- gene:BGIBMGA006235 transcript:BGIBMGA006235-TA	1,2	0.034317	112.27	276399000	0	0	0	23317000	25704000	0	57196000	0	0	74008000	41795000	0	54379000	0	0
DHFEAFGQK	9	0	1077.49	>BGIBMGA009028-PA pep:novel sequence:nscaf2930:4749873:4754183:+ gene:BGIBMGA009028 transcript:BGIBMGA009028-TA;>gi|124430725|ref|NP_001037590.1| sex-specific storage-protein 2 precursor [Bombyx mori];>gi|95103012|gb|ABF51447.1| arylphorin [Bombyx mori];>gi|1174445|sp|P20613.2|SSP2_BOMMO RecName: Full=Sex-specific storage-protein 2; Short=SP 2; AltName: Full=Arylphorin; Flags: Precursor;>gi|15604…	2,3	1.5635e-38	260.23	275237000	75878000	92789000	106570000	0	0	0	0	0	0	0	0	0	0	0	0
YAFDSSIGK	9	0	986.471	>gi|512894053|ref|XP_004923339.1| PREDICTED: trypsin inhibitor-like [Bombyx mori];>gi|512938659|ref|XP_004934058.1| PREDICTED: trypsin inhibitor-like, partial [Bombyx mori]	1,2	0.0023136	108.98	274573100	0	0	0	2742400	2754000	2780800	10456000	10466000	9698900	21732000	24966000	18968000	52904000	80248000	36857000
IFQEPAPGIVK	11	0	1197.68	>BGIBMGA001983-PA pep:novel sequence:nscaf2204:4280050:4285863:+ gene:BGIBMGA001983 transcript:BGIBMGA001983-TA;>gi|14028769|gb|AAK52495.1|AF361483_1 chymotrypsin inhibitor CI-8A [Bombyx mori]	2	0.00019571	95.573	272038700	70687000	80446000	94314000	0	2820400	4123500	2392000	2790100	3510700	3850200	3268600	3836200	0	0	0
CSDIGANETK	10	0	1093.47	>BGIBMGA004727-PA pep:novel sequence:nscaf2814:486479:490449:- gene:BGIBMGA004727 transcript:BGIBMGA004727-TA;>gi|512884975|ref|XP_004921521.1| PREDICTED: tenascin-like, partial [Bombyx mori]	2	2.6771e-11	193.52	271029400	0	0	0	9892400	17152000	0	20773000	0	0	30381000	47285000	28953000	32777000	45221000	38595000
IIYGDSTADTFK	12	0	1329.65	>BGIBMGA004394-PA pep:novel sequence:nscaf2795:1681491:1682261:- gene:BGIBMGA004394 transcript:BGIBMGA004394-TA;>gi|112984502|ref|NP_001037486.1| low molecular 30 kDa lipoprotein PBMHP-6 precursor [Bombyx mori];>gi|126415|sp|P09334.1|LP1_BOMMO RecName: Full=Low molecular 30 kDa lipoprotein PBMHP-6; Flags: Precursor;>gi|225905552|gb|ACO35750.1| 30 kDa protein precursor [Bombyx mori];>gi|379046494|…	2	1.3712e-09	155.15	270516700	56731000	74881000	55333000	6926300	7597400	10878000	9530400	0	8947200	16369000	19049000	0	0	4274400	0
VAIDECNR	8	0	975.444	>BGIBMGA007254-PA pep:novel sequence:nscaf2876:1468979:1482896:- gene:BGIBMGA007254 transcript:BGIBMGA007254-TA;>gi|112984054|ref|NP_001037422.1| yellow-d precursor [Bombyx mori];>gi|379046450|gb|AFC87786.1| yellow-d [Bombyx mori];>gi|86450717|gb|ABC96694.1| yellow-d [Bombyx mori]	2	0.0001919	162.5	270123000	0	0	0	0	0	0	22150000	32267000	35391000	37160000	40229000	44223000	17283000	27824000	13596000
EIDDVIAFGK	10	0	1105.57	>gi|512915262|ref|XP_004928346.1| PREDICTED: uncharacterized protein LOC101735388 [Bombyx mori]	2	0.00089007	107.79	264316700	45884000	30378000	29980000	21083000	11051000	10464000	15470000	9572800	9351900	11773000	12084000	16657000	15836000	12383000	12349000
VVDSSVIPNTVSVHTHAPAVMIGEK	25	0	2586.35	>BGIBMGA013006-PA pep:novel sequence:nscaf3058:4615851:4634701:+ gene:BGIBMGA013006 transcript:BGIBMGA013006-TA;>gi|512917558|ref|XP_004928916.1| PREDICTED: glucose dehydrogenase [acceptor]-like [Bombyx mori]	3,4	5.5188e-17	108.64	260214100	42738000	12902000	20089000	17420000	16532000	12005000	9880100	9635500	27766000	40678000	19224000	22926000	8418500	0	0
HICIEPPCGQINPANPNMYR	20	0	2380.09	>gi|139004970|dbj|BAF52531.1| beta-N-acetylglucosaminidase 1 [Bombyx mori];>gi|145651816|ref|NP_001078833.1| beta-N-acetylglucosaminidase 1 precursor [Bombyx mori];>BGIBMGA011646-PA pep:novel sequence:nscaf3031:3169300:3186954:- gene:BGIBMGA011646 transcript:BGIBMGA011646-TA	3	2.6642e-31	173.51	258080000	0	0	0	0	0	0	0	0	0	0	0	0	0	134360000	123720000
DTSFAHIK	8	0	917.461	>BGIBMGA007061-PA pep:novel sequence:nscaf2865:826993:828006:+ gene:BGIBMGA007061 transcript:BGIBMGA007061-TA;>gi|112983908|ref|NP_001036850.1| cathepsin B precursor [Bombyx mori];>gi|13548667|dbj|BAB40804.1| cathepsin B [Bombyx mori]	2	0.0017623	128.61	257619500	45665000	63585000	57771000	0	7508100	0	9622400	11645000	11540000	12442000	14901000	10995000	0	11945000	0
DVATFVASIR	10	0	1077.58	>BGIBMGA013006-PA pep:novel sequence:nscaf3058:4615851:4634701:+ gene:BGIBMGA013006 transcript:BGIBMGA013006-TA;>gi|512917558|ref|XP_004928916.1| PREDICTED: glucose dehydrogenase [acceptor]-like [Bombyx mori]	2	6.3229e-06	150.61	257247400	35674000	17394000	20352000	36161000	25140000	13369000	10800000	11277000	11394000	23410000	14339000	16656000	9576100	5321700	6383600
IIQSIFYTENEEIGAK	16	0	1853.94	>BGIBMGA001983-PA pep:novel sequence:nscaf2204:4280050:4285863:+ gene:BGIBMGA001983 transcript:BGIBMGA001983-TA;>gi|14028769|gb|AAK52495.1|AF361483_1 chymotrypsin inhibitor CI-8A [Bombyx mori];>gi|112983471|ref|NP_001037530.1| antichymotrypsin-1 precursor [Bombyx mori];>gi|217206|dbj|BAA02995.1| antichymotrypsin precursor [Bombyx mori];>gi|416571|sp|Q03383.1|ACH1_BOMMO RecName: Full=Antichymotryp…	2,3	3.7893e-71	246.5	253357100	108550000	65530000	51832000	0	6502700	0	2257000	0	0	7307400	0	7549400	3828600	0	0
FSCIADQK	8	0	967.443	>gi|512897969|ref|XP_004924283.1| PREDICTED: inducible metalloproteinase inhibitor protein-like isoform X1 [Bombyx mori];>gi|512897973|ref|XP_004924284.1| PREDICTED: inducible metalloproteinase inhibitor protein-like isoform X2 [Bombyx mori];>gi|512897977|ref|XP_004924285.1| PREDICTED: inducible metalloproteinase inhibitor protein-like isoform X3 [Bombyx mori];>gi|512898151|ref|XP_004924329.1| PR…	2	5.0089e-05	166.68	252341000	24610000	29892000	32166000	14184000	23430000	22784000	18528000	0	0	0	34899000	28039000	23809000	0	0
IAWEYWK	7	0	994.491	>BGIBMGA007061-PA pep:novel sequence:nscaf2865:826993:828006:+ gene:BGIBMGA007061 transcript:BGIBMGA007061-TA;>gi|112983908|ref|NP_001036850.1| cathepsin B precursor [Bombyx mori];>gi|13548667|dbj|BAB40804.1| cathepsin B [Bombyx mori]	1,2	0.025618	97.068	250475300	35127000	46817000	63563000	6694300	7058000	7208700	9229000	8505700	11079000	7064900	11120000	10367000	8031200	12370000	6240500
IIMISGIGPK	10	0	1027.61	>gi|512938073|ref|XP_004933918.1| PREDICTED: glucose dehydrogenase [acceptor]-like, partial [Bombyx mori];>gi|512920093|ref|XP_004929546.1| PREDICTED: glucose dehydrogenase [acceptor]-like [Bombyx mori];>BGIBMGA010516-PA pep:novel sequence:nscaf2993:1854838:1856235:+ gene:BGIBMGA010516 transcript:BGIBMGA010516-TA;>BGIBMGA013788-PA pep:novel sequence:nscaf3097:1423081:1432425:+ gene:BGIBMGA013788 …	2	0.00071217	112.75	247199400	25944000	10675000	8901900	5121400	10884000	6874100	5193400	7468500	9176100	26932000	13268000	19319000	41003000	21322000	35117000
FIPTIVIDGVFDQATQNK	18	0	2005.05	>gi|512914776|ref|XP_004928226.1| PREDICTED: GILT-like protein C02D5.2-like isoform X1 [Bombyx mori];>gi|512914780|ref|XP_004928227.1| PREDICTED: GILT-like protein C02D5.2-like isoform X2 [Bombyx mori];>gi|512914784|ref|XP_004928228.1| PREDICTED: GILT-like protein C02D5.2-like isoform X3 [Bombyx mori];>BGIBMGA008360-PA pep:novel sequence:nscaf2902:3835976:3838904:- gene:BGIBMGA008360 transcript:B…	2,3	6.1483e-41	200.69	243889000	69352000	91323000	83214000	0	0	0	0	0	0	0	0	0	0	0	0
QAQSSSSQQAQNSR	14	0	1505.68	>gi|157889130|dbj|BAF81029.1| sericin 3 [Bombyx mori];>gi|167860164|ref|NP_001108116.1| sericin 3 precursor [Bombyx mori]	2	1.741e-61	258.02	243220600	8378300	0	31264000	16258000	14489000	5670800	5220200	5692900	5090400	0	0	23938000	10591000	55554000	61074000
IIFAENAIK	9	0	1017.59	>BGIBMGA004397-PA pep:novel sequence:nscaf2795:1644958:1645728:- gene:BGIBMGA004397 transcript:BGIBMGA004397-TA;>gi|379046478|gb|AFC87800.1| 30K protein 2 [Bombyx mori];>gi|525342977|ref|NP_001266309.1| low molecular mass 30 kDa lipoprotein 19G1-like precursor [Bombyx mori];>gi|334359277|pdb|3PUB|A Chain A, Crystal Structure Of The Bombyx Mori Low Molecular Weight Lipoprotein 7 (Bmlp7);>gi|334359…	2	2.1655e-06	105.52	240326500	0	0	174580000	26030000	0	0	0	0	0	24912000	0	0	7767900	0	7036600
IAYAIPSEEAFAK	13	0	1408.72	>BGIBMGA000775-PA pep:novel sequence:nscaf1705:370632:374131:- gene:BGIBMGA000775 transcript:BGIBMGA000775-TA;>gi|512903970|ref|XP_004925747.1| PREDICTED: juvenile hormone esterase-like [Bombyx mori]	2	3.2739e-05	122.39	240267900	21423000	12163000	13415000	11675000	9083400	9586500	10101000	13383000	12306000	17834000	21400000	21141000	22932000	22743000	21082000
DSNPFSHPR	9	0	1055.48	>BGIBMGA013006-PA pep:novel sequence:nscaf3058:4615851:4634701:+ gene:BGIBMGA013006 transcript:BGIBMGA013006-TA;>gi|512917558|ref|XP_004928916.1| PREDICTED: glucose dehydrogenase [acceptor]-like [Bombyx mori]	2,3	7.1423e-05	156.35	239888700	23391000	30490000	35886000	13760000	18228000	21696000	16137000	15323000	14703000	20535000	23693000	6046700	0	0	0
CVIPDR	6	0	758.375	>BGIBMGA004728-PA pep:novel sequence:nscaf2814:421025:435042:- gene:BGIBMGA004728 transcript:BGIBMGA004728-TA	2	0.019599	126.04	238918700	12583000	12814000	14144000	6124700	10497000	0	11903000	13889000	16211000	15154000	28084000	17078000	22787000	35912000	21738000
VIGSPEHYAWGIK	13	0	1455.75	>BGIBMGA004396-PA pep:novel sequence:nscaf2795:1656058:1656828:- gene:BGIBMGA004396 transcript:BGIBMGA004396-TA;>gi|379046476|gb|AFC87799.1| 30K protein 1 [Bombyx mori];>gi|482677282|pdb|4IY8|A Chain A, Bmlp3 - P21 Crystal Form;>gi|482677283|pdb|4IY8|B Chain B, Bmlp3 - P21 Crystal Form;>gi|482677284|pdb|4IY8|C Chain C, Bmlp3 - P21 Crystal Form;>gi|482677285|pdb|4IY8|D Chain D, Bmlp3 - P21 Crystal…	2,3	2.5698e-21	193.85	234423900	40167000	61633000	61564000	4316700	3956500	9482000	8307700	8758600	8985100	6558200	7592600	6414000	2375000	4313500	0
IIPTFVDIGPR	11	0	1226.7	>BGIBMGA005755-PA pep:novel sequence:nscaf2838:1724199:1724924:- gene:BGIBMGA005755 transcript:BGIBMGA005755-TA;>gi|512896393|ref|XP_004923900.1| PREDICTED: alpha-crystallin B chain-like [Bombyx mori]	2	2.6342e-06	133.81	233496700	33088000	20569000	25941000	23424000	22920000	17540000	9508200	12495000	14488000	15670000	10628000	12212000	6602300	4296800	4114400
SIGHEYNYK	9	0	1109.51	>gi|114051738|ref|NP_001040426.1| alcohol dehydrogenase precursor [Bombyx mori];>gi|95102848|gb|ABF51365.1| alcohol dehydrogenase [Bombyx mori];>gi|512939390|ref|XP_004934228.1| PREDICTED: 15-hydroxyprostaglandin dehydrogenase [NAD(+)]-like, partial [Bombyx mori];>BGIBMGA005829-PA pep:novel sequence:nscaf2838:2446388:2446813:+ gene:BGIBMGA005829 transcript:BGIBMGA005829-TA;>BGIBMGA005832-PA pep:n…	2,3	7.7862e-29	244.8	231277300	0	0	0	0	0	0	0	7803600	10591000	8994700	16767000	13198000	74365000	61288000	38270000
WPEYDPAK	8	0	1004.46	>BGIBMGA013812-PA pep:novel sequence:nscaf3098:2092946:2103895:- gene:BGIBMGA013812 transcript:BGIBMGA013812-TA;>gi|164453000|gb|ABY57298.1| carboxylesterase CarE-7 [Bombyx mori];>gi|168823411|ref|NP_001108339.1| integument esterase 1 precursor [Bombyx mori]	2	0.0098962	96.027	230465000	0	0	0	0	0	0	12945000	10053000	10771000	12978000	23685000	26235000	35902000	62713000	35183000
NDAVTYFDSEGENIDFK	17	0	1962.85	>BGIBMGA004728-PA pep:novel sequence:nscaf2814:421025:435042:- gene:BGIBMGA004728 transcript:BGIBMGA004728-TA;>BGIBMGA004726-PA pep:novel sequence:nscaf2814:504860:511103:- gene:BGIBMGA004726 transcript:BGIBMGA004726-TA	2	1.2874e-67	181.51	229140000	0	0	0	23783000	29304000	28576000	0	0	28836000	0	0	0	66495000	0	52146000
SSEIPDAEAK	10	0	1045.49	>BGIBMGA005301-PA pep:novel sequence:nscaf2828:5345544:5346314:- gene:BGIBMGA005301 transcript:BGIBMGA005301-TA;>gi|116272505|gb|ABJ97188.1| hypothetical protein [Bombyx mori];>gi|148298789|ref|NP_001091801.1| uncharacterized protein LOC778506 precursor [Bombyx mori]	2	3.6484e-05	118.91	228940000	24061000	23275000	24509000	13773000	19049000	16205000	18730000	0	28978000	24549000	35811000	0	0	0	0
AFEIFQCYYK	10	0	1367.62	>gi|164448664|ref|NP_001106744.1| antennal binding protein precursor [Bombyx mori];>gi|87248601|gb|ABD36353.1| antennal binding protein [Bombyx mori];>BGIBMGA002626-PA pep:novel sequence:nscaf2529:1442664:1447992:- gene:BGIBMGA002626 transcript:BGIBMGA002626-TA	2	0.00012288	131.44	228071300	8738300	7092600	8684400	18270000	18537000	21226000	10264000	12856000	15212000	27262000	19319000	19465000	15332000	14713000	11100000
VDIGSWDR	8	0	946.451	>gi|512909278|ref|XP_004926882.1| PREDICTED: glucosylceramidase-like [Bombyx mori];>BGIBMGA013129-PA pep:novel sequence:nscaf3062:135013:158013:- gene:BGIBMGA013129 transcript:BGIBMGA013129-TA	2	6.9945e-08	182.39	228045700	0	0	0	0	0	0	0	6174300	8599400	15275000	17638000	15963000	57693000	63779000	42924000
IDFHDPK	7	0	870.424	>BGIBMGA009028-PA pep:novel sequence:nscaf2930:4749873:4754183:+ gene:BGIBMGA009028 transcript:BGIBMGA009028-TA;>gi|124430725|ref|NP_001037590.1| sex-specific storage-protein 2 precursor [Bombyx mori];>gi|95103012|gb|ABF51447.1| arylphorin [Bombyx mori];>gi|1174445|sp|P20613.2|SSP2_BOMMO RecName: Full=Sex-specific storage-protein 2; Short=SP 2; AltName: Full=Arylphorin; Flags: Precursor;>gi|15604…	2	0.043508	84.916	225929000	64737000	72370000	88822000	0	0	0	0	0	0	0	0	0	0	0	0
TFVQFIQK	8	0	1009.56	>BGIBMGA009028-PA pep:novel sequence:nscaf2930:4749873:4754183:+ gene:BGIBMGA009028 transcript:BGIBMGA009028-TA;>gi|124430725|ref|NP_001037590.1| sex-specific storage-protein 2 precursor [Bombyx mori];>gi|95103012|gb|ABF51447.1| arylphorin [Bombyx mori];>gi|1174445|sp|P20613.2|SSP2_BOMMO RecName: Full=Sex-specific storage-protein 2; Short=SP 2; AltName: Full=Arylphorin; Flags: Precursor;>gi|15604…	2	0.001018	140.09	224381000	69899000	77928000	71849000	0	0	0	0	0	2017600	0	2687400	0	0	0	0
GYDENQMVFNIVTDIHPK	18	0	2119	>BGIBMGA005710-PA pep:novel sequence:nscaf2830:327382:334267:+ gene:BGIBMGA005710 transcript:BGIBMGA005710-TA;>gi|512910600|ref|XP_004927212.1| PREDICTED: glucose dehydrogenase [acceptor]-like [Bombyx mori]	3	2.4249e-24	170.09	222105000	0	0	0	0	0	0	0	0	0	0	0	0	127920000	45762000	48423000
TIEIEGK	7	0	788.428	>gi|512908375|ref|XP_004926666.1| PREDICTED: alaserpin-like [Bombyx mori];>BGIBMGA008829-PA pep:novel sequence:nscaf2925:450509:458546:+ gene:BGIBMGA008829 transcript:BGIBMGA008829-TA;>gi|195972050|gb|ACG61187.1| serpin-24 [Bombyx mori]	1,2	0.0074269	121.29	221996000	16078000	17723000	18278000	16865000	15776000	19858000	17938000	0	0	21848000	10357000	0	19789000	29241000	18245000
IPMDNQR	7	0	872.417	>gi|512935651|ref|XP_004933326.1| PREDICTED: LOW QUALITY PROTEIN: aldo-keto reductase family 1 member C4-like [Bombyx mori]	2	0.099795	64.776	221500000	0	0	221500000	0	0	0	0	0	0	0	0	0	0	0	0
GDEVGCNCISGYIR	14	0	1598.68	>gi|512903757|ref|XP_004925696.1| PREDICTED: SCO-spondin-like [Bombyx mori]	2	3.6328e-54	246.25	221475600	11319000	14461000	12607000	7392200	8103300	8329100	7095100	5830300	7528300	11477000	8233300	11157000	47981000	26134000	33828000
FFEIDWFTTK	10	0	1332.64	>BGIBMGA009028-PA pep:novel sequence:nscaf2930:4749873:4754183:+ gene:BGIBMGA009028 transcript:BGIBMGA009028-TA;>gi|124430725|ref|NP_001037590.1| sex-specific storage-protein 2 precursor [Bombyx mori];>gi|95103012|gb|ABF51447.1| arylphorin [Bombyx mori];>gi|1174445|sp|P20613.2|SSP2_BOMMO RecName: Full=Sex-specific storage-protein 2; Short=SP 2; AltName: Full=Arylphorin; Flags: Precursor;>gi|15604…	2	0.00040897	121.9	221259000	84451000	65435000	71373000	0	0	0	0	0	0	0	0	0	0	0	0
IYFDGVK	7	0	840.438	>BGIBMGA009028-PA pep:novel sequence:nscaf2930:4749873:4754183:+ gene:BGIBMGA009028 transcript:BGIBMGA009028-TA;>gi|124430725|ref|NP_001037590.1| sex-specific storage-protein 2 precursor [Bombyx mori];>gi|95103012|gb|ABF51447.1| arylphorin [Bombyx mori];>gi|1174445|sp|P20613.2|SSP2_BOMMO RecName: Full=Sex-specific storage-protein 2; Short=SP 2; AltName: Full=Arylphorin; Flags: Precursor;>gi|15604…	1,2	0.022259	106.42	220520000	60035000	76926000	83559000	0	0	0	0	0	0	0	0	0	0	0	0
CVIPEDCSK	9	0	1106.47	>gi|512910090|ref|XP_004927082.1| PREDICTED: zonadhesin-like [Bombyx mori]	2	0.002673	103.19	220382200	10630000	15175000	15659000	5122600	7182200	7133400	10765000	13442000	11988000	15319000	16577000	15832000	24593000	33528000	17436000
AANEINDEVENEGEFNNIISSK	22	0	2435.11	>gi|512908375|ref|XP_004926666.1| PREDICTED: alaserpin-like [Bombyx mori]	2,3	4.6514e-68	214.35	218029500	11396000	6342700	5792500	11705000	19370000	19880000	8656900	6655000	21637000	29313000	10623000	19112000	27180000	6853400	13513000
QSAAIAFISK	10	0	1034.58	>gi|512912220|ref|XP_004927601.1| PREDICTED: glucose dehydrogenase [acceptor]-like [Bombyx mori];>gi|512937571|ref|XP_004933796.1| PREDICTED: glucose dehydrogenase [acceptor]-like, partial [Bombyx mori]	2	0.019311	55.452	216650100	0	10922000	14324000	16826000	17478000	8470100	11781000	14386000	12515000	21544000	18885000	18971000	21125000	13146000	16277000
HIINIGTGIK	10	0	1064.63	>BGIBMGA005069-PA pep:novel sequence:nscaf2823:2053000:2055214:- gene:BGIBMGA005069 transcript:BGIBMGA005069-TA;>gi|512886771|ref|XP_004921814.1| PREDICTED: uncharacterized protein LOC101741789 [Bombyx mori]	2	7.8326e-07	164.33	215524400	4788000	7484200	6664500	11900000	5400700	10392000	15665000	14151000	15880000	19827000	27472000	19891000	29964000	11389000	14656000
IPEFSWYSPIK	11	0	1365.7	>BGIBMGA009028-PA pep:novel sequence:nscaf2930:4749873:4754183:+ gene:BGIBMGA009028 transcript:BGIBMGA009028-TA;>gi|124430725|ref|NP_001037590.1| sex-specific storage-protein 2 precursor [Bombyx mori];>gi|95103012|gb|ABF51447.1| arylphorin [Bombyx mori];>gi|1174445|sp|P20613.2|SSP2_BOMMO RecName: Full=Sex-specific storage-protein 2; Short=SP 2; AltName: Full=Arylphorin; Flags: Precursor;>gi|15604…	2	1.0792e-12	181.4	215465000	87469000	53797000	74199000	0	0	0	0	0	0	0	0	0	0	0	0
NIATSHEVAK	10	0	1068.56	>BGIBMGA005069-PA pep:novel sequence:nscaf2823:2053000:2055214:- gene:BGIBMGA005069 transcript:BGIBMGA005069-TA;>gi|512886771|ref|XP_004921814.1| PREDICTED: uncharacterized protein LOC101741789 [Bombyx mori]	2,3	2.7678e-05	142.71	214408000	0	0	0	0	0	0	0	0	0	92798000	121610000	0	0	0	0
ACNCVPDQSFWK	12	0	1510.63	>gi|512912220|ref|XP_004927601.1| PREDICTED: glucose dehydrogenase [acceptor]-like [Bombyx mori]	2	2.5319e-06	138.75	210910500	9391100	10805000	12969000	13013000	10726000	14975000	14151000	20785000	16426000	13232000	20211000	23100000	11278000	11729000	8119400
IAIFIAEGGPECFQQK	16	0	1806.9	>BGIBMGA000462-PA pep:novel sequence:nscaf1681:4841578:4850673:+ gene:BGIBMGA000462 transcript:BGIBMGA000462-TA;>gi|112983548|ref|NP_001036878.1| 27 kDa glycoprotein precursor [Bombyx mori];>gi|19911074|dbj|BAB87849.1| p27K [Bombyx mori];>gi|74843747|sp|Q8T113.1|P27K_BOMMO RecName: Full=27 kDa glycoprotein; AltName: Full=P27K; Flags: Precursor	2	6.6909e-27	186.56	209067100	86326000	41074000	54091000	3241100	0	0	2880900	3037700	2607300	5268800	3087700	4338500	3114100	0	0
NPYTTFGINK	10	0	1153.58	>gi|112983070|ref|NP_001037057.1| BCP inhibitor precursor [Bombyx mori];>gi|4753670|emb|CAB41937.1| BCP inhibitor [Bombyx mori];>BGIBMGA007039-PA pep:novel sequence:nscaf2865:1414773:1416321:- gene:BGIBMGA007039 transcript:BGIBMGA007039-TA	2	1.3755e-05	147.4	206657800	22947000	22833000	0	13681000	0	18557000	11980000	14819000	17398000	16113000	25148000	15174000	9644500	11173000	7190300
IIDGIIEK	8	0	899.533	>gi|512906440|ref|XP_004926197.1| PREDICTED: myrosinase 1-like [Bombyx mori];>BGIBMGA014192-PA pep:novel sequence:nscaf481:1159192:1166087:+ gene:BGIBMGA014192 transcript:BGIBMGA014192-TA	1,2	0.0026646	120.15	206243000	4296400	0	4889900	12484000	15160000	4307500	0	0	7377200	34072000	10335000	18494000	38802000	23116000	32909000
AEYNAIPIK	9	0	1017.55	>gi|229002332|dbj|BAH57948.1| hypothetical protein [Bombyx mori];>gi|512903120|ref|XP_004925541.1| PREDICTED: uncharacterized protein LOC100500745 [Bombyx mori]	2	8.6763e-05	161.79	205721600	13451000	15470000	12785000	3512400	5954000	0	7779100	6241800	8204300	11585000	19198000	12136000	34186000	38427000	16792000
TNIHVIK	7	0	823.492	>gi|512912220|ref|XP_004927601.1| PREDICTED: glucose dehydrogenase [acceptor]-like [Bombyx mori];>gi|512938329|ref|XP_004933980.1| PREDICTED: glucose dehydrogenase [acceptor]-like, partial [Bombyx mori]	2	0.0005754	155.82	205548500	11244000	11610000	15878000	13824000	13803000	13145000	10825000	16896000	14578000	16409000	20462000	22183000	0	16062000	8629500
IVHENPEMIGDR	12	0	1408.68	>gi|512906440|ref|XP_004926197.1| PREDICTED: myrosinase 1-like [Bombyx mori]	2,3	1.9382e-14	167.2	205344400	8154300	7686900	10595000	4580500	9475900	6568800	11714000	12246000	21698000	11595000	24074000	19685000	16321000	25123000	15827000
YGAVPVAAK	9	0	874.491	>gi|239938036|gb|ACS36117.1| beta-galactosidase [Bombyx mori];>gi|255652865|ref|NP_001157373.1| beta-galactosidase [Bombyx mori];>BGIBMGA006815-PA pep:novel sequence:nscaf2859:1260121:1268957:- gene:BGIBMGA006815 transcript:BGIBMGA006815-TA	2	0.014232	71.223	205108700	5670800	0	6874400	6775200	12298000	13348000	16548000	19642000	21778000	17793000	34586000	25717000	6740200	11076000	6262100
DQGSCGSCWAFGAVEAMTDR	20	0	2203.87	>BGIBMGA007061-PA pep:novel sequence:nscaf2865:826993:828006:+ gene:BGIBMGA007061 transcript:BGIBMGA007061-TA;>gi|112983908|ref|NP_001036850.1| cathepsin B precursor [Bombyx mori];>gi|13548667|dbj|BAB40804.1| cathepsin B [Bombyx mori]	2,3	3.8191e-31	169.85	203818300	44165000	40445000	34610000	8360100	0	0	6052700	5809400	5093000	12036000	7406300	8315700	14262000	6146100	11117000
DGYYYDDNINK	11	0	1378.57	>gi|512910090|ref|XP_004927082.1| PREDICTED: zonadhesin-like [Bombyx mori];>gi|512937128|ref|XP_004933691.1| PREDICTED: tenascin-like [Bombyx mori];>BGIBMGA004728-PA pep:novel sequence:nscaf2814:421025:435042:- gene:BGIBMGA004728 transcript:BGIBMGA004728-TA	2	0.00014831	108.4	203588400	16655000	18139000	22131000	7515500	8683900	7347100	8511600	10549000	9070300	13027000	11349000	0	22603000	27407000	20600000
NDQVVVSR	8	0	915.477	>BGIBMGA001983-PA pep:novel sequence:nscaf2204:4280050:4285863:+ gene:BGIBMGA001983 transcript:BGIBMGA001983-TA;>gi|14028769|gb|AAK52495.1|AF361483_1 chymotrypsin inhibitor CI-8A [Bombyx mori];>gi|112983471|ref|NP_001037530.1| antichymotrypsin-1 precursor [Bombyx mori];>gi|217206|dbj|BAA02995.1| antichymotrypsin precursor [Bombyx mori];>gi|416571|sp|Q03383.1|ACH1_BOMMO RecName: Full=Antichymotryp…	2	1.5292e-05	177.3	203544000	55726000	74063000	73755000	0	0	0	0	0	0	0	0	0	0	0	0
IPGAHTNAPTIMIGEK	16	0	1648.86	>gi|512912220|ref|XP_004927601.1| PREDICTED: glucose dehydrogenase [acceptor]-like [Bombyx mori]	2,3	8.1195e-28	196.64	203387700	15976000	14045000	15430000	14302000	13223000	12924000	12613000	17133000	16506000	12663000	18927000	11649000	11260000	9185900	7550800
AIGTVEISDTIDTIK	15	0	1574.84	>gi|512918851|ref|XP_004929233.1| PREDICTED: venom dipeptidyl peptidase 4-like isoform X1 [Bombyx mori];>gi|512918855|ref|XP_004929234.1| PREDICTED: venom dipeptidyl peptidase 4-like isoform X2 [Bombyx mori];>BGIBMGA006180-PA pep:novel sequence:nscaf2847:6066787:6097138:+ gene:BGIBMGA006180 transcript:BGIBMGA006180-TA	2	2.1351e-26	183.58	202751200	22086000	6389400	8010100	17894000	11489000	9202100	8713500	7622700	8625600	28027000	10655000	19006000	24154000	7023800	13853000
IGYSQAK	7	0	765.402	>gi|512909278|ref|XP_004926882.1| PREDICTED: glucosylceramidase-like [Bombyx mori];>BGIBMGA013129-PA pep:novel sequence:nscaf3062:135013:158013:- gene:BGIBMGA013129 transcript:BGIBMGA013129-TA	2	0.02025	100.75	202747000	0	0	0	0	0	0	0	0	0	0	0	0	0	110990000	91757000
FITVANK	7	0	791.454	>BGIBMGA001983-PA pep:novel sequence:nscaf2204:4280050:4285863:+ gene:BGIBMGA001983 transcript:BGIBMGA001983-TA;>gi|14028769|gb|AAK52495.1|AF361483_1 chymotrypsin inhibitor CI-8A [Bombyx mori]	1,2	0.0017283	124.37	202363000	45506000	68634000	88223000	0	0	0	0	0	0	0	0	0	0	0	0
GIVDINVIK	9	0	969.586	>BGIBMGA000462-PA pep:novel sequence:nscaf1681:4841578:4850673:+ gene:BGIBMGA000462 transcript:BGIBMGA000462-TA;>gi|112983548|ref|NP_001036878.1| 27 kDa glycoprotein precursor [Bombyx mori];>gi|19911074|dbj|BAB87849.1| p27K [Bombyx mori];>gi|74843747|sp|Q8T113.1|P27K_BOMMO RecName: Full=27 kDa glycoprotein; AltName: Full=P27K; Flags: Precursor	2	0.0013114	123.98	201474200	85565000	29104000	51407000	0	5338000	4489900	0	1270000	2285400	6340000	2315500	6902800	2777500	1450800	2228300
MSTVAR	6	0	663.337	>gi|512891705|ref|XP_004922749.1| PREDICTED: phosphatidylethanolamine-binding protein homolog F40A3.3-like [Bombyx mori];>BGIBMGA013261-PA pep:novel sequence:nscaf3063:2745004:2753173:+ gene:BGIBMGA013261 transcript:BGIBMGA013261-TA	2	0.0044706	160.1	200148600	0	0	0	14096000	0	0	39390000	5218300	0	48194000	9306300	0	83944000	0	0
IGSIGFISTGDSIAPGNNGMK	21	0	2035	>BGIBMGA013812-PA pep:novel sequence:nscaf3098:2092946:2103895:- gene:BGIBMGA013812 transcript:BGIBMGA013812-TA;>gi|164453000|gb|ABY57298.1| carboxylesterase CarE-7 [Bombyx mori];>gi|168823411|ref|NP_001108339.1| integument esterase 1 precursor [Bombyx mori]	2,3	6.476e-47	185.13	198750700	0	0	0	0	0	0	7806700	4945200	10996000	17030000	6770800	15814000	74047000	21525000	39816000
DGIAITISNDVHGNDGR	17	0	1752.84	>BGIBMGA004397-PA pep:novel sequence:nscaf2795:1644958:1645728:- gene:BGIBMGA004397 transcript:BGIBMGA004397-TA;>gi|379046478|gb|AFC87800.1| 30K protein 2 [Bombyx mori];>gi|525342977|ref|NP_001266309.1| low molecular mass 30 kDa lipoprotein 19G1-like precursor [Bombyx mori];>gi|334359277|pdb|3PUB|A Chain A, Crystal Structure Of The Bombyx Mori Low Molecular Weight Lipoprotein 7 (Bmlp7);>gi|334359…	2,3	1.7928e-31	187.89	196368200	37741000	48256000	39954000	11691000	13706000	2913200	9390500	3324700	5901400	11706000	4417200	3794000	3573200	0	0
IPEFSWYSPIR	11	0	1393.7	>BGIBMGA009027-PA pep:novel sequence:nscaf2930:4729291:4734037:+ gene:BGIBMGA009027 transcript:BGIBMGA009027-TA;>gi|379327811|gb|AFD02109.1| silkworm storage protein [Bombyx mori];>gi|356713490|gb|AET36899.1| arylphorin [Bombyx mori];>gi|379698962|ref|NP_001243953.1| transcription factor Sp3 precursor [Bombyx mori]	2	2.1416e-11	170.89	195776300	72445000	62168000	58023000	1579000	0	1561300	0	0	0	0	0	0	0	0	0
IISQDDER	8	0	974.467	>gi|512903757|ref|XP_004925696.1| PREDICTED: SCO-spondin-like [Bombyx mori]	2	1.5064e-26	214.32	190929200	16463000	17048000	20036000	9892800	9965900	9602700	8546800	0	13809000	10387000	14805000	14356000	14701000	19029000	12287000
TFGNCIK	7	0	838.401	>BGIBMGA000462-PA pep:novel sequence:nscaf1681:4841578:4850673:+ gene:BGIBMGA000462 transcript:BGIBMGA000462-TA;>gi|112983548|ref|NP_001036878.1| 27 kDa glycoprotein precursor [Bombyx mori];>gi|19911074|dbj|BAB87849.1| p27K [Bombyx mori];>gi|74843747|sp|Q8T113.1|P27K_BOMMO RecName: Full=27 kDa glycoprotein; AltName: Full=P27K; Flags: Precursor	2	0.036382	89.673	190250100	48928000	69602000	59846000	0	3075800	0	0	0	0	4030600	0	4767700	0	0	0
TYENIISFINIK	12	0	1453.78	>gi|512908375|ref|XP_004926666.1| PREDICTED: alaserpin-like [Bombyx mori];>gi|195972050|gb|ACG61187.1| serpin-24 [Bombyx mori];>BGIBMGA008828-PA pep:novel sequence:nscaf2925:445169:447682:+ gene:BGIBMGA008828 transcript:BGIBMGA008828-TA	2	5.0289e-10	161.94	189861300	6967900	6159800	6850400	8016400	0	7539500	9775600	6638000	6743700	19096000	15568000	16965000	51990000	14370000	13181000
TGYYPIMITK	10	0	1185.61	>BGIBMGA009028-PA pep:novel sequence:nscaf2930:4749873:4754183:+ gene:BGIBMGA009028 transcript:BGIBMGA009028-TA;>gi|124430725|ref|NP_001037590.1| sex-specific storage-protein 2 precursor [Bombyx mori];>gi|95103012|gb|ABF51447.1| arylphorin [Bombyx mori];>gi|1174445|sp|P20613.2|SSP2_BOMMO RecName: Full=Sex-specific storage-protein 2; Short=SP 2; AltName: Full=Arylphorin; Flags: Precursor;>gi|15604…	2	0.0043298	79.82	185742000	0	76652000	109090000	0	0	0	0	0	0	0	0	0	0	0	0
SMTDIIFQYSMIK	13	0	1575.77	>BGIBMGA000775-PA pep:novel sequence:nscaf1705:370632:374131:- gene:BGIBMGA000775 transcript:BGIBMGA000775-TA	2	2.2445e-15	174.73	185562800	16230000	15630000	15360000	11870000	0	0	8341400	9172400	14927000	18881000	0	18406000	25814000	15353000	15578000
SIEYESQGQGSIVQNVVNNIIIDK	24	0	2646.35	>gi|126416|sp|P09335.1|LP2_BOMMO RecName: Full=Low molecular 30 kDa lipoprotein PBMHP-12; Flags: Precursor;>gi|156119320|ref|NP_001095196.1| low molecular 30 kDa lipoprotein PBMHP-12 precursor [Bombyx mori];>gi|379046488|gb|AFC87805.1| 30K protein 7 [Bombyx mori];>BGIBMGA004399-PA pep:novel sequence:nscaf2795:1629929:1630699:- gene:BGIBMGA004399 transcript:BGIBMGA004399-TA	2,3	1.0706e-47	170.56	184713000	92435000	51112000	41166000	0	0	0	0	0	0	0	0	0	0	0	0
SNPAIIIGIR	10	0	1052.63	>BGIBMGA000775-PA pep:novel sequence:nscaf1705:370632:374131:- gene:BGIBMGA000775 transcript:BGIBMGA000775-TA;>gi|512903970|ref|XP_004925747.1| PREDICTED: juvenile hormone esterase-like [Bombyx mori]	2	0.00081683	109.83	184656200	12272000	7450200	7316600	10865000	7250000	3406800	17104000	6848800	5942800	21514000	10136000	18126000	24880000	13178000	18366000
MFMNMEVIQK	10	0	1269.59	>BGIBMGA009028-PA pep:novel sequence:nscaf2930:4749873:4754183:+ gene:BGIBMGA009028 transcript:BGIBMGA009028-TA;>gi|124430725|ref|NP_001037590.1| sex-specific storage-protein 2 precursor [Bombyx mori];>gi|95103012|gb|ABF51447.1| arylphorin [Bombyx mori];>gi|1174445|sp|P20613.2|SSP2_BOMMO RecName: Full=Sex-specific storage-protein 2; Short=SP 2; AltName: Full=Arylphorin; Flags: Precursor;>gi|15604…	2	1.7958e-05	145.99	183293700	50383000	43672000	80079000	1922000	0	0	1664500	1956300	0	1695900	1921000	0	0	0	0
YVDVIVNNAGIFK	13	0	1450.78	>gi|114051738|ref|NP_001040426.1| alcohol dehydrogenase precursor [Bombyx mori];>gi|95102848|gb|ABF51365.1| alcohol dehydrogenase [Bombyx mori];>BGIBMGA005831-PA pep:novel sequence:nscaf2838:2457249:2458118:+ gene:BGIBMGA005831 transcript:BGIBMGA005831-TA	2	9.6348e-21	182.35	181470400	0	0	0	0	0	0	3304000	8944800	4361000	12657000	6370600	10429000	61334000	27378000	46692000
IADAFSR	7	0	778.397	>BGIBMGA001983-PA pep:novel sequence:nscaf2204:4280050:4285863:+ gene:BGIBMGA001983 transcript:BGIBMGA001983-TA;>gi|14028769|gb|AAK52495.1|AF361483_1 chymotrypsin inhibitor CI-8A [Bombyx mori];>gi|112983471|ref|NP_001037530.1| antichymotrypsin-1 precursor [Bombyx mori];>gi|217206|dbj|BAA02995.1| antichymotrypsin precursor [Bombyx mori];>gi|416571|sp|Q03383.1|ACH1_BOMMO RecName: Full=Antichymotryp…	1,2	9.0615e-05	160.91	180265000	35189000	66068000	79008000	0	0	0	0	0	0	0	0	0	0	0	0
YYPIYQEIIVPR	12	0	1552.83	>BGIBMGA010976-PA pep:novel sequence:nscaf3013:447462:450697:- gene:BGIBMGA010976 transcript:BGIBMGA010976-TA	2	1.001e-09	158.05	179720500	1328400	0	0	4540200	3852600	2776900	7539700	8637700	12818000	20278000	15732000	18522000	40169000	20096000	23430000
IPPGVNK	7	0	723.428	>gi|164448664|ref|NP_001106744.1| antennal binding protein precursor [Bombyx mori];>gi|87248601|gb|ABD36353.1| antennal binding protein [Bombyx mori];>BGIBMGA002626-PA pep:novel sequence:nscaf2529:1442664:1447992:- gene:BGIBMGA002626 transcript:BGIBMGA002626-TA;>gi|256997218|dbj|BAI22690.1| odorant binding protein [Bombyx mori];>gi|261245105|ref|NP_001159622.1| odorant binding protein LOC10030701…	2	0.034315	92.692	179344000	0	0	0	10053000	0	25728000	24716000	0	0	23619000	30101000	27404000	0	27043000	10680000
QDGVCVPYEQCTTCPENEER	20	0	2469.98	>gi|512898143|ref|XP_004924327.1| PREDICTED: tenascin-like [Bombyx mori]	2,3	1.5409e-97	215.75	178817900	0	0	0	0	0	0	5881400	7696500	10723000	16430000	21044000	16934000	34676000	35377000	30056000
FGIYDVDFSDEGR	13	0	1518.66	>BGIBMGA014145-PA pep:novel sequence:nscaf481:973034:982617:- gene:BGIBMGA014145 transcript:BGIBMGA014145-TA;>gi|512906421|ref|XP_004926192.1| PREDICTED: myrosinase 1-like, partial [Bombyx mori];>gi|512906417|ref|XP_004926191.1| PREDICTED: lactase-phlorizin hydrolase-like [Bombyx mori];>BGIBMGA014147-PA pep:novel sequence:nscaf481:955510:956695:- gene:BGIBMGA014147 transcript:BGIBMGA014147-TA	2	1.0071e-116	237.49	178805300	3170200	1956200	1857000	8986500	5238600	2947500	5183900	17223000	8604200	5767100	7635900	8795200	46744000	27198000	27498000
IEDCPADASCNSDPNAIIAQCPQPCPSTCEAPNAVPCK	38	0	4213.76	>gi|512903709|ref|XP_004925684.1| PREDICTED: SCO-spondin-like [Bombyx mori];>BGIBMGA006235-PA pep:novel sequence:nscaf2851:1089671:1100598:- gene:BGIBMGA006235 transcript:BGIBMGA006235-TA	3,4	2.2845e-22	90.672	177568300	0	0	0	8795300	0	0	14643000	18746000	22268000	26611000	23536000	25361000	20417000	0	17191000
ADDFSSIHIR	10	0	1159.56	>gi|512902782|ref|XP_004925459.1| PREDICTED: uncharacterized protein LOC101738880 isoform X1 [Bombyx mori];>BGIBMGA010979-PA pep:novel sequence:nscaf3013:270076:273061:- gene:BGIBMGA010979 transcript:BGIBMGA010979-TA;>gi|512902786|ref|XP_004925460.1| PREDICTED: uncharacterized protein LOC101738880 isoform X2 [Bombyx mori];>gi|512902790|ref|XP_004925461.1| PREDICTED: uncharacterized protein LOC101…	2,3	7.3782e-11	185.61	175737000	56273000	48223000	71241000	0	0	0	0	0	0	0	0	0	0	0	0
IINPNQQK	8	0	953.529	>gi|152061158|dbj|BAF73623.1| imaginal disk growth factor [Bombyx mori];>gi|10801564|dbj|BAB16695.1| IDGF like protein [Bombyx mori];>gi|112983920|ref|NP_001036847.1| chitinase-like protein EN03 precursor [Bombyx mori];>gi|74848915|sp|Q9GV28.1|IDGFL_BOMMO RecName: Full=Chitinase-like protein EN03; AltName: Full=Imaginal disk growth factor-like protein; Flags: Precursor;>BGIBMGA000648-PA pep:novel…	2	0.0065402	102.71	175063000	50242000	60187000	64634000	0	0	0	0	0	0	0	0	0	0	0	0
QIIDTHSVPK	10	0	1136.62	>gi|512906440|ref|XP_004926197.1| PREDICTED: myrosinase 1-like [Bombyx mori];>BGIBMGA014192-PA pep:novel sequence:nscaf481:1159192:1166087:+ gene:BGIBMGA014192 transcript:BGIBMGA014192-TA	2,3	0.0068453	68.893	173822900	6490600	11490000	0	0	0	8860800	15159000	20474000	18210000	16644000	0	7970500	19949000	35306000	13269000
SVGYIEIK	8	0	907.501	>BGIBMGA013006-PA pep:novel sequence:nscaf3058:4615851:4634701:+ gene:BGIBMGA013006 transcript:BGIBMGA013006-TA;>gi|512917558|ref|XP_004928916.1| PREDICTED: glucose dehydrogenase [acceptor]-like [Bombyx mori]	2	0.0174	83.005	173755100	12430000	14780000	16978000	13249000	13033000	11088000	10937000	12493000	12734000	15060000	10644000	11059000	5673100	7357100	6239900
FCAGIVR	7	0	821.422	>BGIBMGA010024-PA pep:novel sequence:nscaf2983:1075283:1077600:- gene:BGIBMGA010024 transcript:BGIBMGA010024-TA;>gi|153792257|ref|NP_001093273.1| trypsin-like protease precursor [Bombyx mori];>gi|95102922|gb|ABF51402.1| trypsin-like protease [Bombyx mori];>BGIBMGA010062-PA pep:novel sequence:nscaf2983:1053773:1057648:+ gene:BGIBMGA010062 transcript:BGIBMGA010062-TA;>gi|512893869|ref|XP_004923289.…	2	0.0025335	116.87	173511000	52267000	59040000	62204000	0	0	0	0	0	0	0	0	0	0	0	0
VIVYHEGEIFPYIFNIPHYTPDK	23	0	2790.41	>BGIBMGA009027-PA pep:novel sequence:nscaf2930:4729291:4734037:+ gene:BGIBMGA009027 transcript:BGIBMGA009027-TA;>gi|379327811|gb|AFD02109.1| silkworm storage protein [Bombyx mori];>gi|356713490|gb|AET36899.1| arylphorin [Bombyx mori];>gi|379698962|ref|NP_001243953.1| transcription factor Sp3 precursor [Bombyx mori]	3,4	1.2065e-20	121.21	173263000	55404000	69771000	48088000	0	0	0	0	0	0	0	0	0	0	0	0
NVCIPQDQCPSCGGDENAQPGCGNYCGNR	29	0	3283.26	>gi|512910090|ref|XP_004927082.1| PREDICTED: zonadhesin-like [Bombyx mori]	3	4.9272e-10	74.274	172367800	0	0	0	9720800	0	0	0	0	0	21695000	20520000	0	44932000	43171000	32329000
VIEGMDVVQK	10	0	1116.58	>gi|114052472|ref|NP_001040479.1| peptidylprolyl isomerase B precursor [Bombyx mori];>gi|95103068|gb|ABF51475.1| peptidylprolyl isomerase B [Bombyx mori];>BGIBMGA004059-PA pep:novel sequence:nscaf2767:41620:44493:+ gene:BGIBMGA004059 transcript:BGIBMGA004059-TA;>gi|175363395|gb|ACB72457.1| PPIase B [Bombyx mori]	2	0.00053568	117.67	172227100	23342000	27206000	31626000	4907300	11026000	8638800	0	0	13213000	9370800	18167000	12365000	8058600	0	4306600
CATGVEIIINDR	12	0	1359.68	>gi|512912220|ref|XP_004927601.1| PREDICTED: glucose dehydrogenase [acceptor]-like [Bombyx mori];>gi|512938329|ref|XP_004933980.1| PREDICTED: glucose dehydrogenase [acceptor]-like, partial [Bombyx mori];>gi|512937571|ref|XP_004933796.1| PREDICTED: glucose dehydrogenase [acceptor]-like, partial [Bombyx mori]	2	1.5226e-20	192.68	172040500	6899900	7767200	9048900	17029000	14261000	14990000	9368400	8274300	8737700	18030000	11379000	13565000	16499000	7502600	8688500
PASADCPAPACK	12	0	1243.53	>gi|512898143|ref|XP_004924327.1| PREDICTED: tenascin-like [Bombyx mori]	2	1.289e-124	253.53	171876000	0	0	0	0	0	0	0	0	0	18563000	21417000	0	70121000	0	61775000
GVFATVFTPFNDDGSVNYK	19	0	2076.98	>gi|512937400|ref|XP_004933758.1| PREDICTED: N-acetylneuraminate lyase B-like, partial [Bombyx mori]	2	1.4312e-38	188.04	167897200	0	0	0	0	0	0	6723700	0	3797500	14619000	10886000	11197000	41937000	35322000	43415000
EGTIADYK	8	0	895.429	>BGIBMGA008405-PA pep:novel sequence:nscaf2902:495425:504769:- gene:BGIBMGA008405 transcript:BGIBMGA008405-TA;>gi|151301100|ref|NP_001093080.1| ecdysteroid-regulated 16 kDa protein precursor [Bombyx mori];>gi|87248319|gb|ABD36212.1| ecdysteroid-regulated 16 kDa protein precursor [Bombyx mori]	2	0.0010586	138.78	167815300	0	0	0	0	9006300	12212000	10242000	12304000	13200000	15012000	22613000	15923000	16251000	26180000	14872000
TQNDAEIAEIFR	12	0	1405.68	>BGIBMGA014145-PA pep:novel sequence:nscaf481:973034:982617:- gene:BGIBMGA014145 transcript:BGIBMGA014145-TA;>gi|512906421|ref|XP_004926192.1| PREDICTED: myrosinase 1-like, partial [Bombyx mori]	2	9.6228e-79	283.19	167797000	2578000	0	1591100	5024100	4489700	2248900	5690400	5610900	5610800	13599000	5484100	11100000	45779000	25112000	33879000
[truncated: 1,234 more rows]
