# Supplementary material for: Comparative Proteome Analysis of Multi-Layer Cocoon of the Silkworm, Bombyx mori
Source: PLoS One. 2015 Apr 10;10(4):e0123403. doi: 10.1371/journal.pone.0123403 (PMC4393245; doi:10.1371/journal.pone.0123403)
Supplement: S2 Table — Identified proteins are listed by functional category, accession number in silkDB and Genebank, annotated name, gene ontology annotation, molecular weight, enzyme commission number, the number of peptides and sequence coverage. The iBAQ (intensity-based absolute quantification) and LFQ (label-free quantification) intensities are listed sample by sample. (XLS) [file pone.0123403.s003.xls]

## Sheet: Sheet1
Table S2. Identified proteins from the five cocoon layers of B. mori. Identified proteins are listed by functional category, accession number in silkDB and Genebank, annotated name, gene ontology annotation, molecular weight, enzyme commission number, the number of peptides and sequence coverage. The iBAQ (intensity-based absolute quantification) and LFQ (label-free quantification) intensities ar…
Protein IDs	Classification	Annotated name	GOs	Enzyme Codes	Mol. weight [kDa]	Length and Score of signal peptides	Protein IDs in silkDB and Genebank	Peptides	Razor + unique peptides	Unique peptides	Sequence coverage [%]	PEP	Common proteins	original iBAQ L1-1	original iBAQ L1-2	original iBAQ L1-3	original iBAQ L2-1	original iBAQ L2-2	original iBAQ L2-3	original iBAQ L3-1	original iBAQ L3-2	original iBAQ L3-3	original iBAQ L4-1	original iBAQ L4-2	original iBAQ L4-3	original iBAQ L5-1	original iBAQ L5-2	original iBAQ L5-3	original LFQ L1-1	original LFQ L1-2	original LFQ L1-3	original LFQ L2-1	original LFQ L2-2	original LFQ L2-3	original LFQ L3-1	original LFQ L3-2	original LFQ L3-3	original LFQ L4-1	original LFQ L4-2	original LFQ L4-3	original LFQ L5-1	original LFQ L5-2	original LFQ L5-3	normalized iBAQ L1-1	normalized iBAQ L1-2	normalized iBAQ L1-3	normalized iBAQ L2-1	normalized iBAQ L2-2	normalized iBAQ L2-3
1	fibroin	fibroin heavy chain	F:structural molecule activity; C:extracellular region	—	391.59	21/0.717	>gi|164448672|ref|NP_001106733.1| fibroin heavy chain precursor [Bombyx mori];>BGIBMGA005111-PA pep:novel sequence:nscaf2823:1032819:1035059:+ gene:BGIBMGA005111 transcript:BGIBMGA005111-TA	18	18	18	3	0	1,2,3,4,5	16482000000	16570000000	14531000000	17833000000	15691000000	14868000000	19442000000	20667000000	17337000000	17002000000	19853000000	18120000000	14991000000	17195000000	12747000000	113700000000	136660000000	132770000000	183480000000	185310000000	199730000000	177710000000	177060000000	164150000000	112400000000	141370000000	115810000000	67332000000	87610000000	71811000000	100000	100000	100000	100000	100000	100000
2	fibroin	fibroin light chain	F:structural molecule activity; C:extracellular region	—	27.669	16/0.831	>BGIBMGA009393-PA pep:novel sequence:nscaf2951:871868:884756:- gene:BGIBMGA009393 transcript:BGIBMGA009393-TA;>gi|304443558|gb|ADM35104.1| FIB-L protein [Bombyx mori]	13	13	2	63.7	0	1,2,3,4,5	6237200000	6426700000	6623400000	6265400000	6575700000	6988000000	8958500000	7634800000	7524700000	7934700000	7899100000	6831300000	6031800000	6404100000	4908900000	63654000000	71174000000	71630000000	103150000000	96566000000	124310000000	99747000000	97118000000	98190000000	67091000000	75698000000	68411000000	32631000000	44170000000	43551000000	37842.5	38785.2	45581.2	35133.7	41907.5	47000.3
3	fibroin	fibroin p25	F:structural molecule activity; C:extracellular region	—	25.149	17/0.715	>BGIBMGA001347-PA pep:novel sequence:nscaf2053:604700:607742:- gene:BGIBMGA001347 transcript:BGIBMGA001347-TA	18	18	3	66.8	0	1,2,3,4,5	2004100000	2178700000	2583100000	2643800000	2390300000	2202300000	2397000000	2851000000	2734300000	2870400000	3169100000	2987100000	2414400000	2568500000	1750900000	26808000000	33717000000	34349000000	37709000000	43278000000	46610000000	39217000000	42357000000	40544000000	28333000000	37153000000	34222000000	16553000000	23662000000	17415000000	12159.3	13148.5	17776.5	14825.3	15233.6	14812.3
4	sericin	sericin 1	F:carbohydrate binding; P:polysaccharide catabolic process; C:extracellular region	—	119.48	21/0.826	>gi|66774164|sp|P07856.2|SERI1_BOMMO RecName: Full=Sericin 1; AltName: Full=Silk gum protein; Flags: Precursor	81	81	29	68.5	0	1,2,3,4,5	1946400000	1901600000	1859600000	1670700000	1623900000	1604500000	3042500000	3121900000	3218600000	3200200000	3813800000	3341900000	4531000000	5504200000	4024400000	58779000000	66582000000	64993000000	73885000000	84780000000	96460000000	159080000000	166260000000	155840000000	143950000000	191510000000	155420000000	167390000000	234160000000	194670000000	11809.2	11476.2	12797.5	9368.59	10349.2	10791.6
5	sericin	sericin 2	F:carbohydrate binding; P:polysaccharide catabolic process; C:extracellular region	—	198.65	18/0.841	>gi|282848475|gb|ADA84147.1| sericin 2 precursor [Bombyx mori];>gi|283046934|gb|ADB04958.1| sericin 2 precursor [Bombyx mori]	59	59	59	32	0	1,5	1739500	1259700	1514200	0	0	0	0	0	0	0	0	0	78958	0	43898	166870000	282680000	218810000	0	0	0	0	0	0	0	0	0	0	0	0	10.5539	7.60229	10.4205	0	0	0
6	sericin	sericin 3	F:carbohydrate binding; P:polysaccharide catabolic process; C:extracellular region	—	123.3	18/0.916	>gi|157889130|dbj|BAF81029.1| sericin 3 [Bombyx mori];>gi|167860164|ref|NP_001108116.1| sericin 3 precursor [Bombyx mori]	46	46	46	83.3	0	1,2,3,4,5	693990000	621920000	520520000	318600000	335510000	236090000	347060000	226200000	243510000	357300000	389220000	287340000	544070000	446400000	349820000	44586000000	48989000000	43262000000	28881000000	31730000000	28060000000	24607000000	24063000000	21478000000	20896000000	27751000000	23126000000	23191000000	27555000000	29272000000	4210.59	3753.29	3582.13	1786.58	2138.23	1587.91
7	seroin	seroin 1	—	—	7.6522	18/0.876	>BGIBMGA002689-PA pep:novel sequence:nscaf2529:2633940:2634155:+ gene:BGIBMGA002689 transcript:BGIBMGA002689-TA;>gi|112983118|ref|NP_001037045.1| seroin 1 precursor [Bombyx mori];>gi|19070653|gb|AAL83945.1|AF352584_1 seroin 1 [Bombyx mori]	10	10	10	100	0	1,2,3,4,5	4289900000	4194600000	5255500000	2530100000	3394100000	2966900000	2442600000	2884500000	3112800000	2713700000	3738300000	3137000000	1760300000	2243700000	1873200000	20739000000	25183000000	27708000000	18748000000	24271000000	22693000000	14399000000	15881000000	16292000000	11730000000	15572000000	13673000000	5636300000	9092100000	7399400000	26027.8	25314.4	36167.5	14187.7	21630.9	19954.9
8	seroin	seroin 2	—	—	12.3	18/0.914	>gi|112983114|ref|NP_001037046.1| seroin 2 precursor [Bombyx mori];>gi|19070655|gb|AAL83946.1|AF352585_1 seroin 2 [Bombyx mori]	6	6	6	33.9	7.6507e-291	1,2,3,4,5	247460000	187250000	189760000	431540000	146150000	235010000	157050000	213830000	232950000	189800000	194620000	213820000	195660000	152810000	203630000	1152900000	1001800000	1093100000	2190400000	1262200000	1388300000	845250000	1070200000	1013600000	754380000	803430000	646370000	519500000	427800000	650350000	1501.4	1130.05	1305.9	2419.9	931.426	1580.64
9	enzyme	15-hydroxyprostaglandin dehydrogenase	P:metabolic process; F:catalytic activity	EC:1.1.1.1	31.689	18/0.822	>BGIBMGA005827-PA pep:novel sequence:nscaf2838:2410638:2411877:+ gene:BGIBMGA005827 transcript:BGIBMGA005827-TA;>gi|512896501|ref|XP_004923927.1| PREDICTED: 15-hydroxyprostaglandin dehydrogenase [NAD(+)]-like [Bombyx mori]	13	13	2	49.3	5.3148e-82	1	102740	147300	90919	0	0	0	0	0	0	0	0	0	0	0	0	0	0	0	0	0	0	0	0	0	0	0	0	0	0	0	0.623347	0.888956	0.62569	0	0	0
10	enzyme	15-hydroxyprostaglandin dehydrogenase	P:metabolic process; F:catalytic activity	EC:1.1.1.1	35.344	22/0.783	>BGIBMGA005828-PA pep:novel sequence:nscaf2838:2437325:2438284:+ gene:BGIBMGA005828 transcript:BGIBMGA005828-TA;>gi|512896441|ref|XP_004923912.1| PREDICTED: alcohol dehydrogenase 2-like [Bombyx mori]	19	19	19	67.4	0	1,2,3,4,5	3760600	2363000	2415900	7752600	5101800	5119300	19799000	21758000	27796000	49459000	33229000	41227000	152870000	89361000	104460000	92425000	57529000	62554000	219890000	218480000	150600000	399170000	412540000	468540000	731890000	482850000	667760000	1847700000	1102900000	1475700000	22.8164	14.2607	16.6258	43.4733	32.5142	34.4317
11	enzyme	15-hydroxyprostaglandin dehydrogenase	P:metabolic process; F:catalytic activity	EC:1.1.1.1	32.021	21/0.749	>BGIBMGA005831-PA pep:novel sequence:nscaf2838:2457249:2458118:+ gene:BGIBMGA005831 transcript:BGIBMGA005831-TA;>BGIBMGA005830-PA pep:novel sequence:nscaf2838:2447556:2452388:+ gene:BGIBMGA005830 transcript:BGIBMGA005830-TA	15	15	3	53.3	1.9655e-261	2,3,4,5	0	0	0	0	0	80377	1700200	3483900	3522000	4368300	6043800	6011700	41807000	37996000	28951000	0	0	0	0	0	0	74212000	78436000	82854000	94970000	116350000	111630000	391440000	441980000	330770000	0	0	0	0	0	0.540604
12	enzyme	15-hydroxyprostaglandin dehydrogenase	P:metabolic process; F:catalytic activity	EC:1.1.1.1	31.745	21/0.737	>BGIBMGA005832-PA pep:novel sequence:nscaf2838:2460302:2461171:+ gene:BGIBMGA005832 transcript:BGIBMGA005832-TA;>gi|512896445|ref|XP_004923913.1| PREDICTED: 15-hydroxyprostaglandin dehydrogenase [NAD(+)]-like [Bombyx mori]	13	6	6	47.8	1.1004e-171	3,4,5	0	0	0	0	0	0	795210	182140	988900	1041400	1831600	1277800	8554400	6954600	5612800	0	0	0	0	0	0	18625000	0	19888000	27345000	30901000	37907000	113520000	68155000	113920000	0	0	0	0	0	0
13	enzyme	15-hydroxyprostaglandin dehydrogenase	F:catalytic activity; P:metabolic process; F:binding	EC:1.1.1.1	25.991	—	>BGIBMGA005615-PA pep:novel sequence:nscaf2829:935343:936353:+ gene:BGIBMGA005615 transcript:BGIBMGA005615-TA	14	14	5	56.5	2.524e-77	3,4,5	0	0	0	0	0	0	173250	96078	92262	835460	1486800	1520800	3391100	2427000	1959900	0	0	0	0	0	0	0	0	0	20190000	19925000	24198000	42633000	31562000	30588000	0	0	0	0	0	0
14	enzyme	15-hydroxyprostaglandin dehydrogenase	P:metabolic process; F:catalytic activity	EC:1.1.1.1	31.155	18/0.835	>BGIBMGA014024-PA pep:novel sequence:nscaf3105:11399:12250:- gene:BGIBMGA014024 transcript:BGIBMGA014024-TA;>gi|512937780|ref|XP_004933848.1| PREDICTED: 15-hydroxyprostaglandin dehydrogenase [NAD(+)]-like [Bombyx mori];>BGIBMGA014031-PA pep:novel sequence:nscaf3106:3920:4777:- gene:BGIBMGA014031 transcript:BGIBMGA014031-TA;>gi|512910805|ref|XP_004927261.1| PREDICTED: 15-hydroxyprostaglandin dehyd…	14	14	3	48.1	3.2894e-153	1,2,3,4,5	819220	1197200	1425000	0	126560	288540	331730	612930	1170400	132320	248570	136140	2102800	2565700	2169500	24779000	38762000	47609000	0	0	22140000	17823000	32845000	34842000	0	0	0	38959000	46438000	52541000	4.97039	7.22511	9.80662	0	0.806577	1.94068
15	enzyme	cytosolic malate dehydrogenase	P:carbohydrate metabolic process; P:cell differentiation; P:cell-cell signaling; C:lipid particle; F:catalytic activity; P:metabolic process; C:cytosol; P:generation of precursor metabolites and energy; P:catabolic process	EC:1.1.1.37	35.463	—	>gi|114052561|ref|NP_001040257.1| cytosolic malate dehydrogenase [Bombyx mori];>gi|87248533|gb|ABD36319.1| cytosolic malate dehydrogenase [Bombyx mori];>BGIBMGA010423-PA pep:novel sequence:nscaf2993:3648249:3649754:- gene:BGIBMGA010423 transcript:BGIBMGA010423-TA;>gi|161088764|gb|ABX57441.1| cytosolic malate dehydrogenase [Bombyx mori]	6	6	6	22.1	7.333e-17	1,2	338080	250540	123220	62619	51759	0	0	0	0	0	0	0	0	0	0	6336200	5279700	4764600	0	0	0	0	0	0	0	0	0	0	0	0	2.05121	1.51201	0.84798	0.351141	0.329864	0
16	enzyme	malate dehydrogenase	F:nucleotide binding; F:binding; F:catalytic activity; P:metabolic process; P:generation of precursor metabolites and energy; P:catabolic process	EC:1.1.1.38	67.257	—	>gi|153792270|ref|NP_001093280.1| malate dehydrogenase [Bombyx mori];>gi|95103050|gb|ABF51466.1| malate dehydrogenase [Bombyx mori];>BGIBMGA006419-PA pep:novel sequence:nscaf2853:1104436:1118380:- gene:BGIBMGA006419 transcript:BGIBMGA006419-TA;>gi|512903677|ref|XP_004925678.1| PREDICTED: NADP-dependent malic enzyme-like [Bombyx mori];>BGIBMGA006247-PA pep:novel sequence:nscaf2851:415976:425680:+ …	18	18	18	37.4	4.7422e-75	1,2,3,4,5	2652800	1543500	1956000	50986	442560	130870	44651	0	66942	179510	96753	218810	216230	55593	103570	90688000	72738000	86400000	0	24112000	7692700	0	0	0	3057600	0	7313200	3583300	0	3302100	16.0951	9.31503	13.4609	0.285908	2.82047	0.880213
17	enzyme	alcohol dehydrogenase [NADP(+)]-like	P:metabolic process; F:catalytic activity; F:protein binding	EC:1.1.1.2	66.647	18/0.911	>BGIBMGA001348-PA pep:novel sequence:nscaf2053:534378:561118:- gene:BGIBMGA001348 transcript:BGIBMGA001348-TA;>gi|512908850|ref|XP_004926779.1| PREDICTED: alcohol dehydrogenase [NADP(+)]-like isoform X1 [Bombyx mori];>gi|512908854|ref|XP_004926780.1| PREDICTED: alcohol dehydrogenase [NADP(+)]-like isoform X2 [Bombyx mori]	2	2	2	5.2	1.1145e-10	1	204290	41664	0	0	0	0	0	0	0	0	0	0	0	0	0	7150100	0	0	0	0	0	0	0	0	0	0	0	0	0	0	1.23947	0.251442	0	0	0	0
18	enzyme	aldo-keto reductase	—	EC:1.1.1.-	37.728	18/0.796	>gi|512935651|ref|XP_004933326.1| PREDICTED: LOW QUALITY PROTEIN: aldo-keto reductase family 1 member C4-like [Bombyx mori];>BGIBMGA009801-PA pep:novel sequence:nscaf2964:4347943:4352381:+ gene:BGIBMGA009801 transcript:BGIBMGA009801-TA	2	2	2	5.6	0.00017259	1	36147	35021	9281600	0	0	0	0	0	0	0	0	0	0	0	0	0	0	228740000	0	0	0	0	0	0	0	0	0	0	0	0	0.219312	0.211352	63.8745	0	0	0
19	enzyme	ecdysone oxidase/glucose dehydrogenase	F:nucleotide binding; F:catalytic activity; P:metabolic process;	EC:1.1.3.16; EC:1.1.99.1	61.805	23/0.363	>BGIBMGA000158-PA pep:novel sequence:nscaf1108:2693518:2696851:+ gene:BGIBMGA000158 transcript:BGIBMGA000158-TA;>gi|298717078|gb|ACT66690.2| ecdysone oxidase [Bombyx mori];>gi|300360466|ref|NP_001177919.1| ecdysone oxidase [Bombyx mori]	18	18	18	39.4	3.1282e-92	1	0	0	197990	0	0	0	0	0	0	0	0	0	0	0	0	0	0	0	0	0	0	0	0	0	0	0	0	0	0	0	0	0	1.36254	0	0	0
20	enzyme	ecdysone oxidase/glucose dehydrogenase	F:nucleotide binding; F:catalytic activity; P:metabolic process;	EC:1.1.99.1	65.475	31/0.267	>BGIBMGA005710-PA pep:novel sequence:nscaf2830:327382:334267:+ gene:BGIBMGA005710 transcript:BGIBMGA005710-TA;>gi|512910600|ref|XP_004927212.1| PREDICTED: glucose dehydrogenase [acceptor]-like [Bombyx mori]	24	23	23	48.4	9.4468e-216	1,2,3,4,5	64892	18215	18086	0	81771	0	262780	172690	410880	1157800	1074700	1160300	11981000	8374500	6811400	0	0	0	0	0	0	25166000	15018000	31936000	54716000	47598000	58364000	186430000	191580000	173210000	0.393714	0.109928	0.124465	0	0.521133	0
21	enzyme	ecdysone oxidase/glucose dehydrogenase	P:metabolic process; F:nucleotide binding; F:catalytic activity;	EC:1.1.99.1	57.655	—	>gi|512938073|ref|XP_004933918.1| PREDICTED: glucose dehydrogenase [acceptor]-like, partial [Bombyx mori];>gi|512920093|ref|XP_004929546.1| PREDICTED: glucose dehydrogenase [acceptor]-like [Bombyx mori];>BGIBMGA010516-PA pep:novel sequence:nscaf2993:1854838:1856235:+ gene:BGIBMGA010516 transcript:BGIBMGA010516-TA;>BGIBMGA013788-PA pep:novel sequence:nscaf3097:1423081:1432425:+ gene:BGIBMGA013788 …	30	30	12	66.4	0	1,2,3,4,5	6631600	5588900	6066300	1396400	1361800	580490	979580	951660	1348200	1590100	1067000	1324400	2934800	1631900	2002900	215240000	197520000	207220000	112590000	104750000	69663000	68234000	71536000	87606000	62788000	55878000	56726000	72295000	55645000	63568000	40.2354	33.729	41.7473	7.83043	8.67886	3.90429
22	enzyme	ecdysone oxidase/glucose dehydrogenase	F:catalytic activity; P:metabolic process; F:nucleotide binding	EC:1.1.99.1	139.1	23/0.854	>BGIBMGA013006-PA pep:novel sequence:nscaf3058:4615851:4634701:+ gene:BGIBMGA013006 transcript:BGIBMGA013006-TA;>gi|512917558|ref|XP_004928916.1| PREDICTED: glucose dehydrogenase [acceptor]-like [Bombyx mori];>BGIBMGA013007-PA pep:novel sequence:nscaf3058:4637924:4642984:+ gene:BGIBMGA013007 transcript:BGIBMGA013007-TA;>gi|512917554|ref|XP_004928915.1| PREDICTED: glucose dehydrogenase [acceptor]-…	33	33	33	35.5	0	1,2,3,4,5	4693200	3963300	5099900	3196800	2347600	2653700	2761100	2965300	3278500	4927700	3399800	3792600	1362300	922950	1076600	313430000	275840000	320380000	320770000	330710000	325820000	203540000	227580000	220930000	226830000	192690000	210220000	64519000	64603000	75268000	28.4747	23.9185	35.0967	17.9263	14.9614	17.8484
23	enzyme	ecdysone oxidase/glucose dehydrogenase	—	EC:1.1.99.1	72.595	—	>gi|343227661|gb|AEM17059.1| ecdysone oxidase [Bombyx mori];>gi|379699044|ref|NP_001243996.1| ecdysone oxidase [Bombyx mori]	2	2	2	3	0.00013861	1	0	107670	85209	0	0	0	0	0	0	0	0	0	0	0	0	0	3111400	0	0	0	0	0	0	0	0	0	0	0	0	0	0	0.649789	0.586395	0	0	0
24	enzyme	ecdysone oxidase/glucose dehydrogenase	P:oxidation-reduction process; F:choline dehydrogenase activity; P:alcohol metabolic process; F:oxidoreductase activity, acting on CH-OH group of donors; F:flavin adenine dinucleotide binding	EC:1.1.99.1	91.497	—	>gi|512912220|ref|XP_004927601.1| PREDICTED: glucose dehydrogenase [acceptor]-like [Bombyx mori];>gi|512938329|ref|XP_004933980.1| PREDICTED: glucose dehydrogenase [acceptor]-like, partial [Bombyx mori]	24	24	12	40.5	4.0867e-261	1,2,3,4,5	5365300	4705200	5230200	5334300	4380500	5437800	5251800	4840100	3739500	8005100	6784600	8229700	6463200	3532900	3622900	272270000	284550000	303430000	395950000	417730000	445000000	312620000	333270000	319300000	308200000	363170000	339970000	203050000	170040000	162310000	32.5525	28.3959	35.9934	29.9125	27.9173	36.5738
25	enzyme	ecdysone oxidase/glucose dehydrogenase	F:nucleotide binding; P:metabolic process; F:catalytic activity;	EC:1.1.99.1	62.784	—	>BGIBMGA005711-PA pep:novel sequence:nscaf2830:366491:372362:+ gene:BGIBMGA005711 transcript:BGIBMGA005711-TA;>gi|512910604|ref|XP_004927213.1| PREDICTED: glucose dehydrogenase [acceptor]-like [Bombyx mori];>BGIBMGA013215-PA pep:novel sequence:nscaf3063:147495:155114:+ gene:BGIBMGA013215 transcript:BGIBMGA013215-TA;>gi|512891784|ref|XP_004922768.1| PREDICTED: glucose dehydrogenase [acceptor]-like…	16	14	14	40	5.3679e-131	3,4,5	0	0	0	0	0	0	340460	482280	408390	2011200	1511200	1195200	2489300	1114500	1143800	0	0	0	0	0	0	23247000	30361000	20717000	60857000	35125000	46717000	46929000	23184000	32215000	0	0	0	0	0	0
26	enzyme	gamma-interferon-inducible lysosomal thiol reductase-like	—	EC:1.8.-.-	23.476	20/0.551	>gi|512914776|ref|XP_004928226.1| PREDICTED: GILT-like protein C02D5.2-like isoform X1 [Bombyx mori];>gi|512914780|ref|XP_004928227.1| PREDICTED: GILT-like protein C02D5.2-like isoform X2 [Bombyx mori];>gi|512914784|ref|XP_004928228.1| PREDICTED: GILT-like protein C02D5.2-like isoform X3 [Bombyx mori];>BGIBMGA008360-PA pep:novel sequence:nscaf2902:3835976:3838904:- gene:BGIBMGA008360 transcript:B…	10	10	10	65.2	1.1729e-157	1,2,3,4	22939000	24057000	24631000	2331300	996190	898110	229290	218520	385410	297380	184040	182160	0	0	0	237480000	198960000	256280000	74583000	0	33064000	0	0	0	0	0	0	0	0	0	139.176	145.184	169.507	13.073	6.3488	6.04056
27	enzyme	laccase-like multicopper oxidase 1	F:catalytic activity; P:metabolic process; F:binding	EC:1.10.3.2	84.34	23/0.831	>gi|156481744|gb|ABU68465.1| laccase 2 [Bombyx mori];>gi|158186756|ref|NP_001103395.1| laccase 2 precursor [Bombyx mori];>gi|198278344|dbj|BAG70891.1| laccase 2A [Bombyx mori];>gi|194346224|tpg|DAA06287.1| TPA: laccase-like multicopper oxidase 2 isoform B [Bombyx mori];>BGIBMGA006745-PA pep:novel sequence:nscaf2855:4826442:4830947:+ gene:BGIBMGA006745 transcript:BGIBMGA006745-TA	4	4	4	7.7	1.2856e-11	1	459990	366420	481380	0	0	0	0	0	0	0	0	0	0	0	0	11626000	13052000	17062000	0	0	0	0	0	0	0	0	0	0	0	0	2.79086	2.21135	3.31278	0	0	0
28	enzyme	peroxiredoxin 4	P:metabolic process; F:antioxidant activity; F:catalytic activity	EC:1.11.1.15; EC:1.11.1.7	27.862	20/0.853	>gi|402746964|gb|AFQ94049.1| 2-Cys peroxiredoxin [Bombyx mori];>gi|512926760|ref|XP_004931166.1| PREDICTED: peroxiredoxin-4-like [Bombyx mori];>BGIBMGA002406-PA pep:novel sequence:nscaf2511:2660511:2661597:- gene:BGIBMGA002406 transcript:BGIBMGA002406-TA;>BGIBMGA001962-PA pep:novel sequence:nscaf2204:3307535:3319611:+ gene:BGIBMGA001962 transcript:BGIBMGA001962-TA;>BGIBMGA000064-PA pep:novel sequ…	3	3	3	13	1.1884e-10	4,5	0	0	0	0	0	0	0	0	0	232450	0	0	443060	160830	298550	0	0	0	0	0	0	0	0	0	3316300	0	0	4902400	0	4195800	0	0	0	0	0	0
29	enzyme	peroxidase	P:metabolic process; P:response to stress; F:binding; F:antioxidant activity; F:catalytic activity; F:protein binding	EC:1.11.1.7	150.98	31/0.518	>BGIBMGA007042-PA pep:novel sequence:nscaf2865:912922:945718:- gene:BGIBMGA007042 transcript:BGIBMGA007042-TA;>gi|512932642|ref|XP_004932596.1| PREDICTED: chorion peroxidase-like [Bombyx mori]	14	14	14	12.9	8.4823e-37	1,2,3,4,5	110970	60741	70961	44837	62345	47756	30853	28794	47727	54366	54828	0	0	25086	0	5387400	8227600	6227600	8493100	8234300	9447200	4554700	0	6310800	5268700	5762100	0	0	0	0	0.67328	0.366572	0.488342	0.251427	0.39733	0.3212
30	enzyme	peroxidase-like	P:oxidation-reduction process; F:heme binding; P:response to oxidative stress; F:peroxidase activity	EC:1.11.1.7	90.375	—	>gi|512924512|ref|XP_004930613.1| PREDICTED: peroxidase-like isoform X1 [Bombyx mori];>BGIBMGA006518-PA pep:novel sequence:nscaf2853:5283904:5302194:+ gene:BGIBMGA006518 transcript:BGIBMGA006518-TA;>gi|512924514|ref|XP_004930614.1| PREDICTED: peroxidase-like isoform X2 [Bombyx mori]	3	3	3	6	3.9385e-10	1	138630	48686	45996	0	0	0	0	0	0	0	0	0	0	0	0	6238400	0	0	0	0	0	0	0	0	0	0	0	0	0	0	0.841099	0.29382	0.316537	0	0	0
31	enzyme	peroxidase	P:oxidation-reduction process; F:heme binding; P:response to oxidative stress; F:peroxidase activity	EC:1.11.1.7	78.238	—	>gi|512905378|ref|XP_004925929.1| PREDICTED: peroxidase-like [Bombyx mori];>BGIBMGA012740-PA pep:novel sequence:nscaf3056:80571:91505:+ gene:BGIBMGA012740 transcript:BGIBMGA012740-TA	31	31	31	52.8	0	1	165050	22109	0	0	0	0	0	0	0	0	0	0	0	0	0	14430000	0	0	0	0	0	0	0	0	0	0	0	0	0	0	1.0014	0.133428	0	0	0	0
32	enzyme	peroxiredoxin	C:cytosol; P:response to stress; P:catabolic process; C:cytoskeleton; C:protein complex; P:metabolic process; P:multicellular organismal development; P:response to external stimulus; P:reproduction; F:antioxidant activity; F:catalytic activity; P:cellular homeostasis; P:regulation of biological process; P:cell differentiation;	EC:1.11.1.9	21.916	—	>BGIBMGA002186-PA pep:novel sequence:nscaf2216:1655243:1659751:+ gene:BGIBMGA002186 transcript:BGIBMGA002186-TA;>gi|112982996|ref|NP_001037083.1| thiol peroxiredoxin [Bombyx mori];>gi|38260562|gb|AAR15420.1| thiol peroxiredoxin [Bombyx mori]	6	6	6	30.8	1.1637e-32	1	117040	101510	112950	0	0	0	0	0	0	0	0	0	0	0	0	0	0	0	0	0	0	0	0	0	0	0	0	0	0	0	0.710108	0.612613	0.777304	0	0	0
33	enzyme	luciferin 4-monooxygenase-like	P:metabolic process; F:catalytic activity; F:long-chain fatty acid transporter activity	EC:1.13.12.7	23.802	—	>gi|512912344|ref|XP_004927632.1| PREDICTED: luciferin 4-monooxygenase-like [Bombyx mori];>BGIBMGA009948-PA pep:novel sequence:nscaf2976:10065:12312:- gene:BGIBMGA009948 transcript:BGIBMGA009948-TA;>gi|512936990|ref|XP_004933655.1| PREDICTED: uncharacterized protein LOC101741463 [Bombyx mori]	2	2	2	10	0.0098249	5	0	0	0	0	0	0	0	0	0	0	0	0	0	2230900	0	0	0	0	0	0	0	0	0	0	0	0	0	0	14527000	0	0	0	0	0	0	0
34	enzyme	cytochrome p450	F:binding; F:catalytic activity; F:electron carrier activity; P:metabolic process	EC:1.14.-.-	57.561	—	>gi|333037173|gb|AEF13244.1| cytochrome P450 [Bombyx mori];>gi|525342966|ref|NP_001266308.1| uncharacterized protein LOC101741325 [Bombyx mori];>BGIBMGA009949-PA pep:novel sequence:nscaf2976:36266:40217:+ gene:BGIBMGA009949 transcript:BGIBMGA009949-TA	2	2	2	1.6	0.00070031	1,2,3,4,5	49622000	54434000	62390000	40998000	59985000	63780000	55763000	70671000	75708000	59329000	101890000	73625000	51689000	76941000	57692000	0	0	0	0	0	0	0	0	0	0	0	0	0	0	0	301.068	328.509	429.358	229.9	382.289	428.975
35	enzyme	prophenoloxidase subunit 2	F:catalytic activity; F:binding; P:metabolic process; P:regulation of biological process; P:response to stress; P:secondary metabolic process; C:extracellular region; P:biosynthetic process;	EC:1.14.18.1	80.118	—	>BGIBMGA013115-PA pep:novel sequence:nscaf3062:493483:507620:- gene:BGIBMGA013115 transcript:BGIBMGA013115-TA;>gi|112983448|ref|NP_001037534.1| phenoloxidase subunit 2 precursor [Bombyx mori];>gi|13591614|dbj|BAB40959.1| prophenoloxidase-2s [Bombyx mori];>gi|13646950|dbj|BAB41101.1| prophenoloxidase-2f [Bombyx mori];>gi|163838668|ref|NP_001106218.1| prophenoloxidase-2s [Bombyx mori];>gi|46396763|…	2	2	2	3.6	0.00074744	1	20370	32713	19057	0	0	0	0	0	0	0	0	0	0	0	0	0	0	861050	0	0	0	0	0	0	0	0	0	0	0	0	0.123589	0.197423	0.131147	0	0	0
36	enzyme	Cu/Zn superoxide dismutase	F:binding; C:cytoplasm; P:metabolic process; F:catalytic activity	EC:1.15.1.1	15.841	—	>BGIBMGA001307-PA pep:novel sequence:nscaf1962:356678:360180:- gene:BGIBMGA001307 transcript:BGIBMGA001307-TA;>gi|112982998|ref|NP_001037084.1| superoxide dismutase [Cu-Zn] [Bombyx mori];>gi|122936793|dbj|BAD69805.2| Cu/Zn superoxide dismutase [Bombyx mori];>gi|292659733|pdb|3L9E|A Chain A, Crystal Structures Of Holo And Cu-Deficient CuZNSOD FROM THE SILKWORM Bombyx Mori And The Implications In A…	6	6	6	62.3	3.5772e-16	1	0	138330	0	0	0	0	0	0	0	0	0	0	0	0	0	0	0	0	0	0	0	0	0	0	0	0	0	0	0	0	0	0.834822	0	0	0	0
37	enzyme	ferritin precursor	P:cellular homeostasis; F:catalytic activity; F:binding; P:ion transport; P:metabolic process	EC:1.16.3.1	23.391	20/0.865	>gi|112982932|ref|NP_001037580.1| ferritin precursor [Bombyx mori];>gi|114796719|gb|ABI79326.1| ferritin subunit precursor [Bombyx mori];>gi|94451508|gb|ABF19823.1| ferritin subunit [Bombyx mori];>gi|95102694|gb|ABF51285.1| ferritin [Bombyx mori];>BGIBMGA008768-PA pep:novel sequence:nscaf2916:198551:200939:- gene:BGIBMGA008768 transcript:BGIBMGA008768-TA	8	8	8	43.5	1.8646e-46	1,3,4,5	0	505510	0	0	0	0	0	471000	464010	1369400	170430	0	5305600	1645800	2062100	0	0	0	0	0	0	0	0	0	15353000	0	0	28743000	15301000	22757000	0	3.05075	0	0	0	0
38	enzyme	glyceraldehyde-3-phosphate dehydrogenase	F:nucleotide binding; P:carbohydrate metabolic process; F:catalytic activity; P:metabolic process	EC:1.2.1.0; EC:1.2.1.12	35.428	—	>BGIBMGA007490-PA pep:novel sequence:nscaf2886:1108723:1109721:+ gene:BGIBMGA007490 transcript:BGIBMGA007490-TA;>gi|109119903|dbj|BAE96011.1| glyceraldehyde-3-phosphate dehydrogenase [Bombyx mori];>gi|112983816|ref|NP_001037386.1| glyceraldehyde-3-phosphate dehydrogenase [Bombyx mori];>gi|90309026|gb|ABA43638.2| glyceraldehyde-3-phosphate dehydrogenase [Bombyx mori];>gi|161088520|gb|ABX57319.1| g…	6	6	6	16.3	1.3858e-13	1,5	142060	169540	344110	0	0	0	0	0	0	0	0	0	154210	241560	0	0	0	12982000	0	0	0	0	0	0	0	0	0	0	0	0	0.86191	1.02317	2.36811	0	0	0
39	enzyme	3-oxo-5-beta-steroid 4-dehydrogenase-like	—	EC:1.3.1.3	39.595	25/0.865	>gi|512908811|ref|XP_004926770.1| PREDICTED: 3-oxo-5-beta-steroid 4-dehydrogenase-like isoform X1 [Bombyx mori];>BGIBMGA001351-PA pep:novel sequence:nscaf2053:269345:277143:- gene:BGIBMGA001351 transcript:BGIBMGA001351-TA;>gi|512908815|ref|XP_004926771.1| PREDICTED: 3-oxo-5-beta-steroid 4-dehydrogenase-like isoform X2 [Bombyx mori]	6	6	6	15.2	4.0121e-15	1	1833900	2793100	2465200	0	0	0	0	0	0	0	0	0	0	0	0	39859000	53735000	60853000	0	0	0	0	0	0	0	0	0	0	0	0	11.1267	16.8564	16.9651	0	0	0
40	enzyme	pyrroline-5-carboxylate reductase	F:catalytic activity; P:biosynthetic process; ; P:metabolic process	EC:1.5.1.2	29.113	17/0.280	>BGIBMGA005727-PA pep:novel sequence:nscaf2836:376627:380292:- gene:BGIBMGA005727 transcript:BGIBMGA005727-TA;>gi|512909215|ref|XP_004926867.1| PREDICTED: pyrroline-5-carboxylate reductase-like isoform X1 [Bombyx mori];>gi|512909219|ref|XP_004926868.1| PREDICTED: pyrroline-5-carboxylate reductase-like isoform X2 [Bombyx mori]	1	1	1	2.9	0.00059918	1,2,3	4553100	5098300	7036500	3288900	3726500	3506700	910600	1137800	1074900	0	0	0	0	0	0	0	0	115610000	0	0	0	0	0	0	0	0	0	0	0	0	27.6247	30.7683	48.4241	18.4428	23.7493	23.5856
41	enzyme	dipeptidyl peptidase 4	P:proteolysis; F:serine-type peptidase activity; C:membrane; F:hydrolase activity; F:aminopeptidase activity; F:peptidase activity; C:extracellular region	EC:1.5.3.11; EC:3.4.11.0	84.764	21/0.538	>gi|512918851|ref|XP_004929233.1| PREDICTED: venom dipeptidyl peptidase 4-like isoform X1 [Bombyx mori];>gi|512918855|ref|XP_004929234.1| PREDICTED: venom dipeptidyl peptidase 4-like isoform X2 [Bombyx mori];>BGIBMGA006180-PA pep:novel sequence:nscaf2847:6066787:6097138:+ gene:BGIBMGA006180 transcript:BGIBMGA006180-TA	23	23	23	40	4.5439e-192	1,2,3,4,5	2756400	1890800	3430800	2334000	2151700	1452600	2248500	2402700	3436800	4228400	2361200	3010700	4762600	2351000	3010200	128660000	106730000	159940000	163060000	108810000	103660000	103230000	117380000	119230000	117630000	90375000	108570000	107030000	60771000	95616000	16.7237	11.411	23.6102	13.0881	13.713	9.76998
42	enzyme	sulfatase-modifying factor 1	—	EC:1.8.99.-	38.259	20/0.768	>gi|512929965|ref|XP_004931953.1| PREDICTED: sulfatase-modifying factor 1-like [Bombyx mori];>BGIBMGA000290-PA pep:novel sequence:nscaf1681:2992237:2994733:- gene:BGIBMGA000290 transcript:BGIBMGA000290-TA	5	5	5	15.4	8.5671e-25	3,5	0	0	0	0	0	0	0	112810	0	0	0	0	528660	133630	318260	0	0	0	0	0	0	0	0	0	0	0	0	0	0	0	0	0	0	0	0	0
43	enzyme	glutaminyl-peptide cyclotransferase-like	P:cellular protein modification process; F:transferase activity; C:extracellular region; C:mitochondrion	EC:2.3.2.5	38.859	16/0.734	>gi|512887846|ref|XP_004921989.1| PREDICTED: glutaminyl-peptide cyclotransferase-like [Bombyx mori];>BGIBMGA005556-PA pep:novel sequence:nscaf2829:2693611:2701115:- gene:BGIBMGA005556 transcript:BGIBMGA005556-TA	4	4	4	13	3.7902e-09	1,2,3,4,5	228910	106740	134910	185090	150430	103110	97070	105410	144740	184710	148410	147300	196410	131900	143180	0	0	0	0	0	3127400	0	0	0	0	0	0	0	0	0	1.38885	0.644176	0.928429	1.03791	0.958702	0.693503
44	enzyme	alpha-1,6-mannosyl-glycoprotein 2-beta-N-acetylglucosaminyltransferase-like	C:Golgi apparatus; F:transferase activity; P:biosynthetic process; P:cellular protein modification process; P:carbohydrate metabolic process	EC:2.4.1.143	60.707	28/0.399	>gi|512889472|ref|XP_004922285.1| PREDICTED: alpha-1,6-mannosyl-glycoprotein 2-beta-N-acetylglucosaminyltransferase-like [Bombyx mori];>BGIBMGA001608-PA pep:novel sequence:nscaf2176:4118993:4135226:- gene:BGIBMGA001608 transcript:BGIBMGA001608-TA	5	5	5	10.9	3.7882e-10	1,4,5	251390	92928	316310	0	0	0	0	0	0	131270	0	119320	187220	68963	97740	0	0	0	0	0	0	0	0	0	0	0	0	0	0	0	1.52524	0.560821	2.17679	0	0	0
45	enzyme	polypeptide c transferase isoform a	F:transferase activity; C:Golgi apparatus; P:biosynthetic process; P:carbohydrate metabolic process; C:cell; P:cellular protein modification process	EC:2.4.1.41	77.751	37/0.493	>BGIBMGA008904-PA pep:novel sequence:nscaf2930:2303442:2333871:- gene:BGIBMGA008904 transcript:BGIBMGA008904-TA;>gi|512929100|ref|XP_004931741.1| PREDICTED: polypeptide N-acetylgalactosaminyltransferase 5-like [Bombyx mori]	8	8	8	12.6	2.7172e-22	4	0	0	0	0	0	0	0	0	0	0	0	32667	0	0	0	0	0	0	0	0	0	0	0	0	0	0	0	0	0	0	0	0	0	0	0	0
46	enzyme	dentin matrix protein 4-like/extracellular serine/threonine protein kinase FAM20C-like	C:Golgi apparatus; F:protein kinase activity; C:extracellular region; P:anatomical structure morphogenesis; P:multicellular organismal development	EC:2.7.11.1	66.066	17/0.270	>gi|512932320|ref|XP_004932517.1| PREDICTED: extracellular serine/threonine protein kinase FAM20C-like isoform X1 [Bombyx mori];>gi|512932324|ref|XP_004932518.1| PREDICTED: extracellular serine/threonine protein kinase FAM20C-like isoform X2 [Bombyx mori];>BGIBMGA007012-PA pep:novel sequence:nscaf2865:2503752:2525587:- gene:BGIBMGA007012 transcript:BGIBMGA007012-TA	7	7	7	14.7	2.0803e-16	1,2,3	571880	428150	543740	0	33737	0	67304	0	0	0	0	0	0	0	0	28499000	11428000	17257000	0	0	0	0	0	0	0	0	0	0	0	0	3.46972	2.58389	3.74193	0	0.215009	0
47	enzyme	twitchin-like	P:cellular protein modification process; C:cytoplasm; F:structural molecule activity; F:nucleotide binding; P:anatomical structure morphogenesis; P:multicellular organismal development; F:protein kinase activity; P:cell differentiation; P:cytoskeleton organization; ; C:cytoskeleton; C:protein complex; F:protein binding	EC:2.7.11.18	982.34	—	>gi|512894841|ref|XP_004923527.1| PREDICTED: LOW QUALITY PROTEIN: twitchin-like [Bombyx mori];>BGIBMGA004547-PA pep:novel sequence:nscaf2800:1842233:1928346:- gene:BGIBMGA004547 transcript:BGIBMGA004547-TA	2	2	2	0.2	0.00065235	4,5	0	0	0	0	0	0	0	0	0	12334	0	0	87786	0	0	0	0	0	0	0	0	0	0	0	0	0	0	31147000	0	0	0	0	0	0	0	0
48	enzyme	c-type lectin	F:carbohydrate binding; F:protein kinase activity; P:cellular protein modification process; F:nucleotide binding	EC:2.7.11.24	34.511	22/0.640	>gi|112983022|ref|NP_001037076.1| C-type lectin 11 precursor [Bombyx mori];>gi|31559111|gb|AAP50846.1| immulectin [Bombyx mori];>BGIBMGA006623-PA pep:novel sequence:nscaf2855:3449713:3470476:- gene:BGIBMGA006623 transcript:BGIBMGA006623-TA	4	4	4	22.5	1.4617e-18	1,2,3,4,5	1321300	1292400	1457300	182000	160330	183350	158310	156110	159080	107340	130520	175580	137560	193070	97872	14062000	27398000	29957000	0	0	0	0	0	0	0	0	0	0	0	0	8.01662	7.79964	10.0289	1.02058	1.0218	1.23319
49	enzyme	arginine kinase	F:nucleotide binding; P:metabolic process; F:kinase activity;	EC:2.7.3.3	50.27	—	>BGIBMGA005812-PA pep:novel sequence:nscaf2838:1093279:1100599:+ gene:BGIBMGA005812 transcript:BGIBMGA005812-TA;>gi|408535165|dbj|BAM62792.1| arginine kinase isoform 2 [Bombyx mori];>gi|112983926|ref|NP_001037402.1| arginine kinase [Bombyx mori];>gi|164506967|gb|ABY59719.1| arginine kinase [Bombyx mori];>gi|204324083|gb|ACI01048.1| arginine kinase [Bombyx mori];>gi|408535163|dbj|BAM62791.1| argin…	8	8	8	22.3	1.3428e-29	1	80577	194330	243520	0	0	0	0	0	0	0	0	0	0	0	0	0	0	0	0	0	0	0	0	0	0	0	0	0	0	0	0.488879	1.17278	1.67587	0	0	0
50	enzyme	abnormal wing disc-like protein	P:cellular component organization; F:kinase activity; P:nucleobase-containing compound metabolic process; P:biosynthetic process; F:nucleotide binding; P:cellular protein modification process; C:cytoskeleton; C:protein complex; F:cytoskeletal protein binding; P:organelle organization; P:cell cycle; P:multicellular organismal development; F:binding; P:anatomical structure morphogenesis	EC:2.7.4.6	17.313	—	>gi|153791847|ref|NP_001093284.1| abnormal wing disc-like protein [Bombyx mori];>gi|95103130|gb|ABF51506.1| abnormal wing disc-like protein [Bombyx mori];>BGIBMGA007701-PA pep:novel sequence:nscaf2888:3994229:3994690:- gene:BGIBMGA007701 transcript:BGIBMGA007701-TA	8	8	8	62.3	2.2681e-27	1	1680400	1103700	1840000	0	0	0	0	0	0	0	0	0	0	0	0	19872000	17973000	21896000	0	0	0	0	0	0	0	0	0	0	0	0	10.1954	6.66083	12.6626	0	0	0
51	enzyme	carbohydrate sulfotransferase 4-like	F:sulfotransferase activity	EC:2.8.2.0	47.897	30/0.529	>gi|512916185|ref|XP_004928571.1| PREDICTED: carbohydrate sulfotransferase 4-like [Bombyx mori];>BGIBMGA007852-PA pep:novel sequence:nscaf2888:3671692:3673924:+ gene:BGIBMGA007852 transcript:BGIBMGA007852-TA	8	8	8	23.9	3.135e-44	1,3,4,5	215450	54351	59792	0	0	0	0	57603	42474	420100	0	214090	1540000	0	727530	0	0	0	0	0	0	0	0	0	11942000	0	8426900	17323000	0	11531000	1.30718	0.328008	0.411479	0	0	0
52	enzyme	chondroitin 4-sulfotransferase	F:transferase activity	EC:2.8.2.0	36.961	20/0.572	>gi|512926245|ref|XP_004931037.1| PREDICTED: carbohydrate sulfotransferase 11-like [Bombyx mori];>BGIBMGA003101-PA pep:novel sequence:nscaf2589:2177099:2178498:+ gene:BGIBMGA003101 transcript:BGIBMGA003101-TA;>gi|512901918|ref|XP_004925249.1| PREDICTED: zinc finger SWIM domain-containing protein 8-like [Bombyx mori];>BGIBMGA012525-PA pep:novel sequence:nscaf3048:1575189:1598068:- gene:BGIBMGA0125…	11	11	11	32.5	2.7135e-54	4,5	0	0	0	0	0	0	0	0	0	71372	0	150870	190030	71085	84330	0	0	0	0	0	0	0	0	0	0	0	0	0	0	0	0	0	0	0	0	0
53	enzyme	aldehyde oxidase 2	P:metabolic process; F:nucleotide binding; F:binding; F:electron carrier activity; F:catalytic activity	EC:3.1.-.-	318.26	—	>BGIBMGA008268-PA pep:novel sequence:nscaf2901:429823:485199:+ gene:BGIBMGA008268 transcript:BGIBMGA008268-TA;>gi|512905510|ref|XP_004925962.1| PREDICTED: xanthine dehydrogenase 2-like [Bombyx mori];>gi|512905455|ref|XP_004925948.1| PREDICTED: xanthine dehydrogenase 2-like [Bombyx mori];>gi|512905506|ref|XP_004925961.1| PREDICTED: aldehyde oxidase-like [Bombyx mori]	34	34	4	14.9	5.3008e-219	5	0	0	0	0	0	0	0	0	0	0	0	0	5603.7	0	0	0	0	0	0	0	0	0	0	0	0	0	0	0	0	0	0	0	0	0	0	0
54	enzyme	alkaline nuclease	F:metal ion binding; F:nucleic acid binding; F:hydrolase activity	EC:3.1.-.-	50.909	16/0.793	>gi|115334522|dbj|BAF33251.1| alkaline nuclease [Bombyx mori];>gi|148298778|ref|NP_001091744.1| alkaline nuclease precursor [Bombyx mori];>BGIBMGA001173-PA pep:novel sequence:nscaf1898:7640654:7642656:+ gene:BGIBMGA001173 transcript:BGIBMGA001173-TA	2	2	2	4.9	0.0024789	1	65350	21211	82495	0	0	0	0	0	0	0	0	0	0	0	0	0	0	2202500	0	0	0	0	0	0	0	0	0	0	0	0	0.396493	0.128008	0.567717	0	0	0
55	enzyme	ester hydrolase c11orf54 homolog	C:nucleus	EC:3.1.-.-	37.976	17/0.679	>BGIBMGA002846-PA pep:novel sequence:nscaf2575:396293:402308:- gene:BGIBMGA002846 transcript:BGIBMGA002846-TA;>gi|512885211|ref|XP_004921557.1| PREDICTED: ester hydrolase C11orf54 homolog [Bombyx mori]	2	2	2	8.8	0.0020856	1	199890	0	0	0	0	0	0	0	0	0	0	0	0	0	0	3598100	0	0	0	0	0	0	0	0	0	0	0	0	0	0	1.21278	0	0	0	0	0
56	enzyme	poly(U)-specific endoribonuclease	F:hydrolase activity	EC:3.1.-.-	39.626	16/0.884	>BGIBMGA003688-PA pep:novel sequence:nscaf2674:4252515:4256247:+ gene:BGIBMGA003688 transcript:BGIBMGA003688-TA;>gi|512922547|ref|XP_004930143.1| PREDICTED: poly(U)-specific endoribonuclease homolog [Bombyx mori]	8	8	8	33.8	1.0996e-67	1	3351000	2085100	1762400	0	0	0	0	0	0	0	0	0	0	0	0	65142000	31154000	36767000	0	0	0	0	0	0	0	0	0	0	0	0	20.3313	12.5836	12.1286	0	0	0
57	enzyme	aldo-keto reductase	F:catalytic activity; P:metabolic process	EC:3.1.-.-	41.843	—	>BGIBMGA009799-PA pep:novel sequence:nscaf2964:4306101:4319910:+ gene:BGIBMGA009799 transcript:BGIBMGA009799-TA;>gi|512935633|ref|XP_004933321.1| PREDICTED: aldose reductase-like isoform X1 [Bombyx mori];>gi|512935637|ref|XP_004933322.1| PREDICTED: aldose reductase-like isoform X2 [Bombyx mori];>gi|512935629|ref|XP_004933320.1| PREDICTED: aldose reductase-like [Bombyx mori];>BGIBMGA009800-PA pep:…	15	15	15	31	3.1203e-44	1	259020	593240	654640	0	0	0	0	0	0	0	0	0	0	0	0	11703000	16008000	22037000	0	0	0	0	0	0	0	0	0	0	0	0	1.57153	3.58021	4.50513	0	0	0
58	enzyme	carboxylesterase/juvenile hormone esterase	F:hydrolase activity	EC:3.1.1.1; EC:3.1.1.21	63.296	17/0.753	>BGIBMGA013812-PA pep:novel sequence:nscaf3098:2092946:2103895:- gene:BGIBMGA013812 transcript:BGIBMGA013812-TA;>gi|164453000|gb|ABY57298.1| carboxylesterase CarE-7 [Bombyx mori];>gi|168823411|ref|NP_001108339.1| integument esterase 1 precursor [Bombyx mori];>gi|512910400|ref|XP_004927162.1| PREDICTED: esterase FE4-like isoform X1 [Bombyx mori];>gi|512910404|ref|XP_004927163.1| PREDICTED: esteras…	31	31	29	49.7	0	1,2,3,4,5	1414900	1337100	1518400	1927000	2275100	2418300	18483000	17725000	21688000	33885000	37316000	39487000	119650000	132870000	96894000	85545000	95719000	105400000	172890000	191600000	230720000	624520000	612990000	668890000	748420000	880950000	954540000	1934700000	2578800000	2103600000	8.58452	8.0694	10.4494	10.8058	14.4994	16.2651
59	enzyme	carboxylesterase/juvenile hormone esterase	F:hydrolase activity	EC:3.1.1.1; EC:3.1.1.21	61.295	20/0.644	>gi|170284246|gb|ACB12411.1| carboxylesterase CarE-8 variant 1 [Bombyx mori];>gi|174840656|ref|NP_001116501.1| alpha-esterase 19 isoform 1 precursor [Bombyx mori];>gi|170284248|gb|ACB12412.1| carboxylesterase CarE-8 variant 2 [Bombyx mori];>gi|290563443|ref|NP_001166806.1| alpha-esterase 19 isoform 2 precursor [Bombyx mori];>gi|512914393|ref|XP_004928131.1| PREDICTED: bile salt-activated lipase-l…	6	6	6	15.2	9.2728e-29	1	431280	325150	508340	0	0	0	0	0	0	0	0	0	0	0	0	0	12878000	12351000	0	0	0	0	0	0	0	0	0	0	0	0	2.61667	1.96228	3.49831	0	0	0
60	enzyme	carboxylesterase/juvenile hormone esterase	F:hydrolase activity	EC:3.1.1.1; EC:3.1.1.21	52.886	—	>gi|512903970|ref|XP_004925747.1| PREDICTED: juvenile hormone esterase-like [Bombyx mori]	13	2	2	34.9	8.0628e-159	1,2,3,4,5	855240	1028600	1232900	646320	951800	514770	928700	1067500	1443100	1748400	1592200	1192700	1447500	1965800	1473600	28500000	36491000	42746000	30916000	44548000	25821000	36911000	40521000	49936000	48506000	46377000	35502000	30365000	47917000	40391000	5.18893	6.2076	8.48462	3.62429	6.0659	3.46227
61	enzyme	carboxylesterase/juvenile hormone esterase	F:hydrolase activity; P:lipid metabolic process; P:secondary metabolic process	EC:3.1.1.1; EC:3.1.1.21	61.701	17/0.614	>BGIBMGA007546-PA pep:novel sequence:nscaf2887:175299:178005:- gene:BGIBMGA007546 transcript:BGIBMGA007546-TA;>gi|512899311|ref|XP_004924612.1| PREDICTED: esterase FE4-like [Bombyx mori];>gi|512899315|ref|XP_004924613.1| PREDICTED: esterase FE4-like [Bombyx mori];>BGIBMGA007547-PA pep:novel sequence:nscaf2887:164814:169158:- gene:BGIBMGA007547 transcript:BGIBMGA007547-TA;>gi|512899307|ref|XP_0049…	16	16	15	32.5	5.7318e-84	3,4,5	0	0	0	0	0	0	133440	100470	106580	598260	430700	507750	347080	541760	144870	0	0	0	0	0	0	0	0	0	15509000	11591000	16930000	9623100	12778000	0	0	0	0	0	0	0
62	enzyme	carboxylesterase/juvenile hormone esterase	F:hydrolase activity	EC:3.1.1.1; EC:3.1.1.21; EC:3.1.1.59	63.58	19/0.535	>BGIBMGA000775-PA pep:novel sequence:nscaf1705:370632:374131:- gene:BGIBMGA000775 transcript:BGIBMGA000775-TA;>gi|301069198|dbj|BAJ11978.1| carboxyl/cholinesterase 6 [Bombyx mori];>gi|306518658|ref|NP_001182392.1| carboxyl/cholinesterase 6 precursor [Bombyx mori];>BGIBMGA000774-PA pep:novel sequence:nscaf1705:388928:391855:- gene:BGIBMGA000774 transcript:BGIBMGA000774-TA	18	18	4	38.8	2.5244e-146	1,2,3,4,5	6188200	4236000	3998900	3320000	2282000	2459000	3957600	4302500	4723600	8162500	6161800	6866800	10427000	7551000	8385200	225990000	168420000	161900000	242600000	168490000	150460000	184160000	174170000	184520000	243530000	210060000	241960000	220400000	209680000	239070000	37.5452	25.5643	27.5198	18.6172	14.5434	16.5389
63	enzyme	carboxylesterase/juvenile hormone esterase	F:carboxylic ester hydrolase activity	EC:3.1.1.1; EC:3.1.1.21; EC:3.1.1.8	52.711	—	>gi|512931403|ref|XP_004932294.1| PREDICTED: juvenile hormone esterase-like [Bombyx mori];>BGIBMGA005322-PA pep:novel sequence:nscaf2828:4430878:4431420:- gene:BGIBMGA005322 transcript:BGIBMGA005322-TA	19	19	19	45.9	3.6576e-127	3,4,5	0	0	0	0	0	0	557470	443650	469970	854020	1396100	1086600	9860500	4425500	3768900	0	0	0	0	0	0	34638000	28579000	33568000	43662000	52296000	56576000	122460000	128600000	84194000	0	0	0	0	0	0
64	enzyme	carboxylesterase/juvenile hormone esterase	F:hydrolase activity	EC:3.1.1.1; EC:3.1.1.21; EC:3.1.1.8	61.415	16/0.755	>BGIBMGA012031-PA pep:novel sequence:nscaf3034:3745198:3749392:- gene:BGIBMGA012031 transcript:BGIBMGA012031-TA;>gi|114051680|ref|NP_001040174.1| alpha-esterase 13 precursor [Bombyx mori];>gi|87248285|gb|ABD36195.1| carboxylesterase [Bombyx mori];>gi|209171176|gb|ACI42854.1| carboxylesterase [Bombyx mori];>BGIBMGA001629-PA pep:novel sequence:nscaf2176:3236838:3239364:- gene:BGIBMGA001629 transcri…	14	14	14	35	1.6833e-131	1,2,3,4,5	5284400	4778200	4633000	635020	333990	533550	802820	352970	800830	617030	368410	470790	588560	358900	596740	131800000	126310000	118720000	42587000	38656000	39701000	34188000	21000000	40264000	31197000	21793000	29171000	17554000	14322000	16539000	32.0616	28.8365	31.8836	3.56093	2.12855	3.58858
65	enzyme	carboxylesterase/juvenile hormone esterase	F:hydrolase activity	EC:3.1.1.1; EC:3.1.1.21; EC:3.1.1.8	61.127	—	>BGIBMGA010976-PA pep:novel sequence:nscaf3013:447462:450697:- gene:BGIBMGA010976 transcript:BGIBMGA010976-TA	28	27	2	52.8	8.1261e-284	1,2,3,4,5	206160	95739	168810	823180	675020	612640	2939300	3973600	4417300	8255800	6575500	6841000	18209000	10416000	9877500	7951200	0	8611200	75787000	52113000	54488000	137570000	172940000	164700000	245870000	204620000	219770000	347090000	271490000	291300000	1.25082	0.577785	1.16172	4.61605	4.30196	4.12053
66	enzyme	abhydro_lipase	P:lipid metabolic process; F:hydrolase activity, acting on ester bonds; F:hydrolase activity; P:lipid catabolic process	EC:3.1.1.3	57.091	—	>gi|512909763|ref|XP_004927000.1| PREDICTED: lipase 1-like [Bombyx mori];>BGIBMGA012649-PA pep:novel sequence:nscaf3053:265:6703:- gene:BGIBMGA012649 transcript:BGIBMGA012649-TA;>BGIBMGA014575-PA pep:novel sequence:scaffold852:9557:10861:+ gene:BGIBMGA014575 transcript:BGIBMGA014575-TA;>gi|512937744|ref|XP_004933839.1| PREDICTED: lipase 1-like [Bombyx mori];>BGIBMGA012745-PA pep:novel sequence:ns…	6	6	6	13.8	1.1849e-18	1,2,3,4,5	247850	212570	67318	283060	305250	533380	395730	571160	605220	740720	467280	852290	466270	314410	355780	7733400	5220900	0	14332000	10902000	12500000	10755000	14686000	10482000	19013000	9468900	12632000	10374000	7747400	10186000	1.50376	1.28286	0.463272	1.58728	1.94538	3.58744
67	enzyme	triacylglycerol lipase	C:extracellular region; F:hydrolase activity; P:lipid metabolic process	EC:3.1.1.3	67.566	19/0.736	>BGIBMGA002669-PA pep:novel sequence:nscaf2529:1520559:1544409:+ gene:BGIBMGA002669 transcript:BGIBMGA002669-TA;>gi|512931606|ref|XP_004932344.1| PREDICTED: pancreatic triacylglycerol lipase-like [Bombyx mori]	2	2	2	3.2	0.00020163	1	86561	0	283950	0	0	0	0	0	0	0	0	0	0	0	0	0	0	7581100	0	0	0	0	0	0	0	0	0	0	0	0	0.525185	0	1.9541	0	0	0
68	enzyme	Abhydro_lipase	F:hydrolase activity; P:lipid metabolic process	EC:3.1.1.3	46.569	22/0.532	>BGIBMGA012648-PA pep:novel sequence:nscaf3053:11646:12845:- gene:BGIBMGA012648 transcript:BGIBMGA012648-TA;>gi|512909767|ref|XP_004927001.1| PREDICTED: lipase 1-like [Bombyx mori]	24	24	24	43.4	0	1,2,3,4,5	6033900	4599400	4944800	14171000	8849400	9151700	16963000	18609000	18340000	28619000	23767000	23284000	49436000	27144000	31794000	154400000	136160000	176840000	454910000	482330000	446700000	460690000	478430000	485260000	442710000	488750000	482200000	440820000	466910000	403580000	36.609	27.7574	34.0293	79.465	56.3979	61.553
69	enzyme	triacylglycerol lipase	F:catalytic activity	EC:3.1.1.34; EC:3.1.1.21; EC:3.1.1.3	31.777	20/0.858	>gi|512887563|ref|XP_004921945.1| PREDICTED: quinone oxidoreductase-like [Bombyx mori]	10	1	1	31.8	1.8349e-60	4,5	0	0	0	0	0	0	0	0	0	49944	0	0	169170	74668	72187	0	0	0	0	0	0	0	0	0	0	0	0	0	0	951290	0	0	0	0	0	0
70	enzyme	triacylglycerol lipase	C:extracellular region; F:hydrolase activity; P:lipid metabolic process	EC:3.1.1.34; EC:3.1.1.21; EC:3.1.1.3	31.977	17/0.761	>BGIBMGA010400-PA pep:novel sequence:nscaf2993:5619394:5623002:- gene:BGIBMGA010400 transcript:BGIBMGA010400-TA;>gi|114050855|ref|NP_001040159.1| triacylglycerol lipase precursor [Bombyx mori];>gi|87248241|gb|ABD36173.1| triacylglycerol lipase [Bombyx mori]	4	4	4	16.3	6.7782e-11	1	0	371640	508090	0	0	0	0	0	0	0	0	0	0	0	0	0	5368900	7503800	0	0	0	0	0	0	0	0	0	0	0	0	0	2.24285	3.49659	0	0	0
71	enzyme	lipase	C:extracellular region; F:hydrolase activity; P:lipid metabolic process	EC:3.1.1.34; EC:3.1.1.21; EC:3.1.1.4	35.804	18/0.848	>BGIBMGA002670-PA pep:novel sequence:nscaf2529:1555135:1558543:+ gene:BGIBMGA002670 transcript:BGIBMGA002670-TA;>gi|112983352|ref|NP_001036966.1| lipase-1 [Bombyx mori];>gi|21623760|dbj|BAC00960.1| lipase-1 [Bombyx mori];>gi|61191878|gb|AAX39407.1| lipase-1 [Bombyx mori];>gi|82792184|gb|ABB90967.1| lipase [Bombyx mori]	4	4	4	15.4	8.1091e-20	1	1266700	985040	519630	0	0	0	0	0	0	0	0	0	0	0	0	19925000	17210000	0	0	0	0	0	0	0	0	0	0	0	0	0	7.68535	5.94472	3.57601	0	0	0
72	enzyme	phospholipase a2	F:metal ion binding; P:lipid metabolic process; F:phospholipase A2 activity; F:calcium ion binding; F:hydrolase activity; P:lipid catabolic process; P:phospholipid metabolic process; C:extracellular region	EC:3.1.1.4	20.411	19/0.845	>gi|512918061|ref|XP_004929039.1| PREDICTED: phospholipase A2-like [Bombyx mori];>BGIBMGA012910-PA pep:novel sequence:nscaf3058:446767:449288:- gene:BGIBMGA012910 transcript:BGIBMGA012910-TA	7	7	7	39	3.8877e-170	1,2,3,4,5	48727000	47659000	60578000	34558000	43165000	31792000	16014000	22013000	25079000	20026000	18290000	21752000	8066800	9525100	3357800	348260000	326520000	424600000	366820000	431680000	309770000	130980000	166110000	168810000	115890000	121510000	127730000	49238000	45494000	56640000	295.638	287.622	416.888	193.787	275.094	213.828
73	enzyme	carboxyl/cholinesterase 7	F:hydrolase activity	EC:3.1.1.8	61.619	17/0.792	>BGIBMGA009874-PA pep:novel sequence:nscaf2970:433058:453044:+ gene:BGIBMGA009874 transcript:BGIBMGA009874-TA;>gi|301069200|dbj|BAJ11979.1| carboxyl/cholinesterase 7 [Bombyx mori];>gi|306518664|ref|NP_001182393.1| carboxyl/cholinesterase 7 precursor [Bombyx mori]	5	5	5	9.3	1.2005e-10	1,2	245050	181210	217390	0	0	42504	0	0	0	0	0	0	0	0	0	6392500	6543700	7592600	0	0	0	0	0	0	0	0	0	0	0	0	1.48677	1.0936	1.49604	0	0	0.285876
74	enzyme	venom acid phosphatase acph-1-like	F:hydrolase activity; P:metabolic process	EC:3.1.3.2	46.707	38/0.514	>gi|512891979|ref|XP_004922817.1| PREDICTED: prostatic acid phosphatase-like isoform X1 [Bombyx mori];>BGIBMGA009488-PA pep:novel sequence:nscaf2953:619876:635763:+ gene:BGIBMGA009488 transcript:BGIBMGA009488-TA;>gi|512891983|ref|XP_004922818.1| PREDICTED: prostatic acid phosphatase-like isoform X2 [Bombyx mori]	13	13	13	42.8	1.1604e-102	1,2,3,4,5	1623700	2086100	2555900	2634200	1910100	1294500	2160200	1640600	1707600	2067100	1762700	1807200	2338400	1511500	1229300	33952000	47568000	50285000	66714000	57416000	62269000	51977000	42418000	40622000	28313000	37889000	37178000	24446000	33951000	22856000	9.85135	12.5896	17.5893	14.7715	12.1732	8.70662
75	enzyme	5'-nucleotidase	P:nucleotide catabolic process; F:hydrolase activity; F:metal ion binding; F:hydrolase activity, acting on ester bonds; F:nucleotide binding	EC:3.1.3.5	60.111	17/0.835	>gi|512917317|ref|XP_004928858.1| PREDICTED: apyrase-like [Bombyx mori];>BGIBMGA012948-PA pep:novel sequence:nscaf3058:1389363:1400527:+ gene:BGIBMGA012948 transcript:BGIBMGA012948-TA	9	9	9	17.3	1.8524e-66	1	118660	101960	157910	0	0	0	0	0	0	0	0	0	0	0	0	0	0	8363700	0	0	0	0	0	0	0	0	0	0	0	0	0.719937	0.615329	1.08671	0	0	0
76	enzyme	uncharacterized protein LOC101743953	F:hydrolase activity; P:lipid metabolic process	EC:3.1.4.0	49.839	17/0.830	>BGIBMGA011531-PA pep:novel sequence:nscaf3027:1118103:1135605:+ gene:BGIBMGA011531 transcript:BGIBMGA011531-TA;>gi|512932832|ref|XP_004932641.1| PREDICTED: uncharacterized protein LOC101743953 [Bombyx mori]	10	10	10	32.6	4.4217e-45	1,2,3,4,5	0	37281	0	97673	157580	57572	902510	582930	969260	2235100	2404300	1416700	981830	529200	594260	0	0	0	0	9716100	0	27825000	18827000	23184000	37349000	35454000	29790000	23283000	14440000	23525000	0	0.224991	0	0.547709	1.00427	0.387221
77	enzyme	beta-1,3-glucan-binding protein	F:hydrolase activity; P:carbohydrate metabolic process; C:extracellular region; P:regulation of biological process; P:response to stress	EC:3.2.1.0	58.465	16/0.697	>BGIBMGA011608-PA pep:novel sequence:nscaf3031:5792192:5806105:- gene:BGIBMGA011608 transcript:BGIBMGA011608-TA;>gi|112983972|ref|NP_001036840.1| beta-1,3-glucan-binding protein precursor [Bombyx mori];>gi|52782758|sp|Q9NL89.1|BGBP_BOMMO RecName: Full=Beta-1,3-glucan-binding protein; Short=BGBP; AltName: Full=Beta-1,3-glucan recognition protein; Short=BetaGRP; Flags: Precursor;>gi|7209369|dbj|BAA…	5	5	5	14.1	8.3012e-11	1	419410	131620	216560	0	0	0	0	0	0	0	0	0	0	0	0	10758000	6473900	6247500	0	0	0	0	0	0	0	0	0	0	0	0	2.54465	0.794327	1.49033	0	0	0
78	enzyme	alpha-amylase	F:hydrolase activity; P:carbohydrate metabolic process; F:binding	EC:3.2.1.1	56.678	16/0.837	>BGIBMGA005240-PA pep:novel sequence:nscaf2827:2128701:2134273:- gene:BGIBMGA005240 transcript:BGIBMGA005240-TA;>gi|254047522|gb|ACT64133.1| alpha-amylase [Bombyx mori];>gi|290560875|ref|NP_001166624.1| alpha-amylase precursor [Bombyx mori];>gi|7332270|gb|AAA17751.2| alpha-amylase [Bombyx mori]	16	16	16	39	2.5822e-79	1	64069	75212	0	0	0	0	0	0	0	0	0	0	0	0	0	0	0	0	0	0	0	0	0	0	0	0	0	0	0	0	0.388721	0.453905	0	0	0	0
79	enzyme	brain chitinase and chia	P:carbohydrate metabolic process; F:hydrolase activity; C:extracellular region; F:carbohydrate binding; P:catabolic process	EC:3.2.1.14	269.07	35/0.740	>gi|512895548|ref|XP_004923698.1| PREDICTED: mucin-17-like [Bombyx mori];>BGIBMGA009891-PA pep:novel sequence:nscaf2970:1189518:1203068:+ gene:BGIBMGA009891 transcript:BGIBMGA009891-TA;>BGIBMGA009890-PA pep:novel sequence:nscaf2970:1170606:1172936:+ gene:BGIBMGA009890 transcript:BGIBMGA009890-TA	9	9	9	4.1	1.8937e-26	1,2,3,4,5	0	12769	0	15793	0	19434	145070	177580	23329	70634	153630	50815	47778	0	0	0	0	0	0	0	0	19390000	14722000	0	12895000	9977500	11226000	0	0	0	0	0.077061	0	0.0885605	0	0.13071
80	enzyme	chitinase-like protein EN03	F:hydrolase activity; P:carbohydrate metabolic process; P:catabolic process; C:extracellular region	EC:3.2.1.14	48.163	16/0.834	>gi|152061158|dbj|BAF73623.1| imaginal disk growth factor [Bombyx mori];>gi|10801564|dbj|BAB16695.1| IDGF like protein [Bombyx mori];>gi|112983920|ref|NP_001036847.1| chitinase-like protein EN03 precursor [Bombyx mori];>gi|74848915|sp|Q9GV28.1|IDGFL_BOMMO RecName: Full=Chitinase-like protein EN03; AltName: Full=Imaginal disk growth factor-like protein; Flags: Precursor;>BGIBMGA000648-PA pep:novel…	19	19	19	50.9	1.3718e-110	1,4	11541000	12360000	12064000	0	0	0	0	0	0	62574	78374	0	0	0	0	267370000	307720000	339090000	0	0	0	0	0	0	0	0	0	0	0	0	70.0218	74.5926	83.0225	0	0	0
81	enzyme	lysozyme	P:cell death; P:response to stress; P:response to biotic stimulus; P:catabolic process; F:hydrolase activity; P:carbohydrate metabolic process	EC:3.2.1.17	15.668	18/0.809	>BGIBMGA010439-PA pep:novel sequence:nscaf2993:2145632:2148938:- gene:BGIBMGA010439 transcript:BGIBMGA010439-TA;>gi|112984208|ref|NP_001037448.1| lysozyme precursor [Bombyx mori];>gi|1346474|sp|P48816.1|LYS_BOMMO RecName: Full=Lysozyme; AltName: Full=1,4-beta-N-acetylmuramidase; Flags: Precursor;>gi|567099|gb|AAB40947.1| lysozyme [Bombyx mori];>gi|433286565|pdb|2RSC|A Chain A, Solution Structure …	8	8	8	49.6	1.4729e-69	1,2,3,4,5	17577000	21762000	22336000	1666000	1391400	1642100	550400	493600	1081500	494490	856150	623470	1257300	746190	228700	121910000	159900000	199950000	41368000	23205000	23540000	16711000	13793000	19467000	10763000	18311000	14247000	12453000	13372000	0	106.644	131.334	153.713	9.34223	8.8675	11.0445
82	enzyme	beta-glucosidase	F:hydrolase activity; P:carbohydrate metabolic process	EC:3.2.1.21	58.704	—	>BGIBMGA014145-PA pep:novel sequence:nscaf481:973034:982617:- gene:BGIBMGA014145 transcript:BGIBMGA014145-TA;>gi|512906421|ref|XP_004926192.1| PREDICTED: myrosinase 1-like, partial [Bombyx mori];>gi|512906417|ref|XP_004926191.1| PREDICTED: lactase-phlorizin hydrolase-like [Bombyx mori];>gi|512906323|ref|XP_004926167.1| PREDICTED: myrosinase 1-like [Bombyx mori];>BGIBMGA014148-PA pep:novel sequenc…	24	24	24	50	0	1,2,3,4,5	174190	59278	104490	509710	343540	180150	551750	1090000	983790	1356900	1172800	870070	9151500	5627200	6508100	21518000	0	13093000	77938000	48736000	26848000	54552000	77821000	61773000	73359000	53809000	68735000	194170000	154460000	174710000	1.05685	0.357743	0.719083	2.85824	2.18941	1.21166
83	enzyme	beta-glucosidase precursor	F:hydrolase activity; F:binding; P:carbohydrate metabolic process	EC:3.2.1.21	65.314	20/0.724	>gi|512906265|ref|XP_004926153.1| PREDICTED: myrosinase 1-like isoform X1 [Bombyx mori];>gi|512906269|ref|XP_004926154.1| PREDICTED: myrosinase 1-like isoform X2 [Bombyx mori];>BGIBMGA014178-PA pep:novel sequence:nscaf481:245370:251077:+ gene:BGIBMGA014178 transcript:BGIBMGA014178-TA	16	15	15	27	4.5718e-54	1,2,3,4,5	112160	54474	186100	63347	47276	0	285280	169310	483400	823000	596290	601890	2023200	1372800	1206300	0	0	10311000	0	0	0	16594000	14349000	20541000	22667000	16908000	21267000	33188000	27755000	31509000	0.6805	0.328751	1.28071	0.355223	0.301294	0
84	enzyme	glycoside hydrolases	F:catalytic activity	EC:3.2.1.21	51.581	18/0.688	>gi|512906440|ref|XP_004926197.1| PREDICTED: myrosinase 1-like [Bombyx mori];>BGIBMGA014192-PA pep:novel sequence:nscaf481:1159192:1166087:+ gene:BGIBMGA014192 transcript:BGIBMGA014192-TA;>gi|512920169|ref|XP_004929565.1| PREDICTED: lactase-phlorizin hydrolase-like [Bombyx mori];>BGIBMGA010537-PA pep:novel sequence:nscaf2993:3606849:3610150:+ gene:BGIBMGA010537 transcript:BGIBMGA010537-TA;>BGIBMG…	22	22	21	41.9	2.4212e-66	1,2,3,4,5	1427400	1120200	1415600	1789100	908860	1168800	2271000	3092800	3686500	5819700	5173500	4277600	6910500	8032800	5471700	47471000	56563000	52547000	75658000	71563000	72465000	96002000	91328000	85230000	115570000	114610000	106870000	108710000	135490000	119220000	8.66036	6.76041	9.74193	10.0325	5.79224	7.86118
85	enzyme	beta-glucuronidase-like	C:extracellular space; P:reproduction; F:hydrolase activity; P:carbohydrate metabolic process; P:catabolic process; P:metabolic process	EC:3.2.1.31	61.022	—	>BGIBMGA005500-PA pep:novel sequence:nscaf2828:4988801:4998241:+ gene:BGIBMGA005500 transcript:BGIBMGA005500-TA;>gi|512931427|ref|XP_004932300.1| PREDICTED: beta-glucuronidase-like [Bombyx mori];>gi|512939892|ref|XP_004934351.1| PREDICTED: beta-glucuronidase-like, partial [Bombyx mori];>BGIBMGA003890-PA pep:novel sequence:nscaf2734:608563:633632:+ gene:BGIBMGA003890 transcript:BGIBMGA003890-TA	16	16	16	35.8	4.2266e-76	1,2,3,4,5	2500100	2618300	3385800	284890	399270	78301	106100	661590	402870	1728000	1057600	950960	2586400	1310900	1743900	45046000	62409000	61493000	21023000	28239000	0	0	23281000	18538000	37239000	25710000	29702000	33273000	32656000	34257000	15.1687	15.8014	23.3005	1.59754	2.54458	0.526641
86	enzyme	peritrophic membrane chitin binding protein	F:hydrolase activity, acting on carbon-nitrogen (but not peptide) bonds; P:carbohydrate metabolic process; F:catalytic activity	EC:3.2.1.41	43.31	18/0.859	>gi|512894542|ref|XP_004923455.1| PREDICTED: uncharacterized protein LOC101735686 [Bombyx mori];>BGIBMGA013756-PA pep:novel sequence:nscaf3097:810851:816660:- gene:BGIBMGA013756 transcript:BGIBMGA013756-TA	7	7	7	21.8	6.6851e-95	1	1727100	4816200	3931000	0	0	0	0	0	0	0	0	0	0	0	0	40515000	80243000	75770000	0	0	0	0	0	0	0	0	0	0	0	0	10.4787	29.0658	27.0525	0	0	0
87	enzyme	o-glycosyl hydrolase family 30 protein	P:sphingolipid metabolic process; F:glucosylceramidase activity; P:carbohydrate metabolic process; F:catalytic activity	EC:3.2.1.45	60.509	22/0.667	>gi|512909278|ref|XP_004926882.1| PREDICTED: glucosylceramidase-like [Bombyx mori];>BGIBMGA013129-PA pep:novel sequence:nscaf3062:135013:158013:- gene:BGIBMGA013129 transcript:BGIBMGA013129-TA	24	24	23	51.1	0	2,3,4,5	0	0	0	487690	0	435650	5676000	4500700	5864100	13183000	11653000	12283000	63266000	54295000	39607000	0	0	0	28329000	0	24289000	235110000	220000000	236480000	318390000	382660000	344550000	916370000	1058800000	879370000	0	0	0	2.73476	0	2.93012
88	enzyme	o-glycosyl hydrolase family 30 protein	P:sphingolipid metabolic process; F:glucosylceramidase activity; P:carbohydrate metabolic process; F:catalytic activity	EC:3.2.1.45	59.643	25/0.774	>gi|512909270|ref|XP_004926880.1| PREDICTED: glucosylceramidase-like [Bombyx mori];>BGIBMGA013130-PA pep:novel sequence:nscaf3062:93576:107036:- gene:BGIBMGA013130 transcript:BGIBMGA013130-TA	5	4	4	15.7	3.9855e-12	1	422820	290170	182380	0	0	0	0	0	0	0	0	0	0	0	0	11839000	0	0	0	0	0	0	0	0	0	0	0	0	0	0	2.56534	1.75118	1.25511	0	0	0
89	enzyme	plasma alpha-l-fucosidase	F:hydrolase activity; P:carbohydrate metabolic process	EC:3.2.1.51	61.827	15/0.676	>BGIBMGA006905-PA pep:novel sequence:nscaf2860:1912760:1918814:- gene:BGIBMGA006905 transcript:BGIBMGA006905-TA;>gi|512893652|ref|XP_004923234.1| PREDICTED: putative alpha-L-fucosidase-like [Bombyx mori]	2	2	2	3.4	7.028e-05	1	62731	168210	174550	0	0	0	0	0	0	0	0	0	0	0	0	0	6255700	6318600	0	0	0	0	0	0	0	0	0	0	0	0	0.380603	1.01515	1.20122	0	0	0
90	enzyme	beta-hexosaminidase subunit beta-like	P:carbohydrate metabolic process; F:hydrolase activity; P:lipid metabolic process; P:catabolic process	EC:3.2.1.52	61.688	24/0.658	>BGIBMGA014116-PA pep:novel sequence:nscaf463:79310:96865:- gene:BGIBMGA014116 transcript:BGIBMGA014116-TA;>gi|139004977|dbj|BAF52532.1| beta-N-acetylglucosaminidase 2 [Bombyx mori];>gi|153791228|ref|NP_001093291.1| beta-N-acetylglucosaminidase 2 precursor [Bombyx mori]	10	10	3	28	7.0378e-43	1	998160	917790	1028700	0	0	0	0	0	0	0	0	0	0	0	0	37566000	35417000	39377000	0	0	0	0	0	0	0	0	0	0	0	0	6.05606	5.53887	7.07935	0	0	0
91	enzyme	chitooligosaccharidolytic beta-n-acetylglucosaminidase	C:extracellular space; P:carbohydrate metabolic process; P:reproduction; P:regulation of biological process; P:symbiosis, encompassing mutualism through parasitism; P:growth; F:hydrolase activity; C:plasma membrane	EC:3.2.1.52	69.654	20/0.691	>gi|139004970|dbj|BAF52531.1| beta-N-acetylglucosaminidase 1 [Bombyx mori];>gi|145651816|ref|NP_001078833.1| beta-N-acetylglucosaminidase 1 precursor [Bombyx mori];>BGIBMGA011646-PA pep:novel sequence:nscaf3031:3169300:3186954:- gene:BGIBMGA011646 transcript:BGIBMGA011646-TA	39	39	39	66.4	0	1,2,3,4,5	23128000	21551000	26171000	44309000	40282000	39622000	63313000	82077000	85593000	128000000	126330000	102630000	162980000	159330000	116740000	778690000	828940000	885120000	1802300000	2290900000	2278600000	2763100000	3116500000	3096700000	3156700000	3883900000	3381900000	3017400000	3646900000	3189000000	140.323	130.06	180.105	248.466	256.72	266.492
92	enzyme	neutral alpha-glucosidase ab	F:hydrolase activity, hydrolyzing O-glycosyl compounds; F:carbohydrate binding; P:carbohydrate metabolic process; F:catalytic activity	EC:3.2.1.84	104.63	19/0.878	>gi|448824703|dbj|BAM78681.1| glucosidase II alpha-subunit [Bombyx mori];>gi|530233753|ref|NP_001268822.1| neutral alpha-glucosidase AB-like precursor [Bombyx mori];>BGIBMGA000132-PA pep:novel sequence:nscaf1108:1391873:1412495:+ gene:BGIBMGA000132 transcript:BGIBMGA000132-TA	22	22	22	28.5	9.186e-92	5	0	0	0	0	0	0	0	0	0	0	0	0	535430	265180	115670	0	0	0	0	0	0	0	0	0	0	0	0	23967000	32057000	39036000	0	0	0	0	0	0
93	enzyme	serine protease BmSP1	C:extracellular space; P:protein metabolic process; P:catabolic process; F:peptidase activity	EC:3.4.21.0	27.991	17/0.841	>BGIBMGA003567-PA pep:novel sequence:nscaf2674:1700964:1703335:- gene:BGIBMGA003567 transcript:BGIBMGA003567-TA;>gi|512922113|ref|XP_004930040.1| PREDICTED: trypsin, alkaline C-like [Bombyx mori];>gi|402483747|gb|AFQ59994.1| alkaliphilic serine protease [Bombyx mori];>BGIBMGA003580-PA pep:novel sequence:nscaf2674:1254259:1257447:- gene:BGIBMGA003580 transcript:BGIBMGA003580-TA;>gi|512922071|ref|X…	11	11	11	46.5	6.7521e-72	1	7402400	8412500	8293300	0	0	0	0	0	0	0	0	0	0	0	0	74880000	110990000	110760000	0	0	0	0	0	0	0	0	0	0	0	0	44.912	50.7695	57.0732	0	0	0
94	enzyme	serine protease BmSP2	F:peptidase activity; P:protein metabolic process; P:catabolic process	EC:3.4.21.0	31.398	17/0.852	>BGIBMGA014428-PA pep:novel sequence:scaffold644:923:2605:- gene:BGIBMGA014428 transcript:BGIBMGA014428-TA;>BGIBMGA014524-PA pep:novel sequence:scaffold769:10251:11882:- gene:BGIBMGA014524 transcript:BGIBMGA014524-TA;>gi|112984052|ref|NP_001036826.1| serine protease precursor [Bombyx mori];>gi|2116576|dbj|BAA20136.1| serine protease precursor [Bombyx mori];>gi|512912568|ref|XP_004927690.1| PREDIC…	6	1	1	26.7	1.1628e-153	1	1586600	2029400	2726700	0	0	0	0	0	0	0	0	0	0	0	0	0	0	44799000	0	0	0	0	0	0	0	0	0	0	0	0	9.62626	12.2474	18.7647	0	0	0
95	enzyme	serine protease BmSP22	F:peptidase activity; P:protein metabolic process; P:catabolic process	EC:3.4.21.0	29.679	17/0.824	>BGIBMGA014429-PA pep:novel sequence:scaffold644:11381:13100:+ gene:BGIBMGA014429 transcript:BGIBMGA014429-TA;>BGIBMGA014430-PA pep:novel sequence:scaffold644:31830:39124:+ gene:BGIBMGA014430 transcript:BGIBMGA014430-TA;>gi|512912574|ref|XP_004927691.1| PREDICTED: collagenase-like [Bombyx mori];>BGIBMGA010203-PA pep:novel sequence:nscaf2986:1473450:1478611:+ gene:BGIBMGA010203 transcript:BGIBMGA0…	7	3	3	29.6	2.3049e-114	1	1663600	2076400	2911600	0	0	0	0	0	0	0	0	0	0	0	0	24248000	32712000	35443000	0	0	0	0	0	0	0	0	0	0	0	0	10.0934	12.5311	20.0372	0	0	0
96	enzyme	serine protease BmSP35	P:protein metabolic process; P:catabolic process; F:peptidase activity	EC:3.4.21.0	28.671	16/0.463	>BGIBMGA010023-PA pep:novel sequence:nscaf2983:1088495:1092596:- gene:BGIBMGA010023 transcript:BGIBMGA010023-TA;>gi|355398231|gb|AER70119.1| trypsin-like serine protease [Bombyx mori];>gi|379698956|ref|NP_001243950.1| trypsin-like serine protease [Bombyx mori]	1	1	1	4.9	5.9386e-05	1	947180	315020	372610	0	0	0	0	0	0	0	0	0	0	0	0	0	0	2295700	0	0	0	0	0	0	0	0	0	0	0	0	5.74675	1.90115	2.56424	0	0	0
97	enzyme	serine protease BmSP45	P:protein metabolic process; P:catabolic process; F:peptidase activity	EC:3.4.21.0	29.128	18/0.873	>BGIBMGA001320-PA pep:novel sequence:nscaf1962:223924:228029:+ gene:BGIBMGA001320 transcript:BGIBMGA001320-TA;>gi|512910309|ref|XP_004927140.1| PREDICTED: trypsin, alkaline C-like [Bombyx mori]	3	3	3	22.5	6.1205e-27	1	2833400	1711400	2650100	0	0	0	0	0	0	0	0	0	0	0	0	27418000	36040000	32563000	0	0	0	0	0	0	0	0	0	0	0	0	17.1909	10.3283	18.2376	0	0	0
98	enzyme	serine protease BmSP82	P:proteolysis; F:serine-type endopeptidase activity; F:hydrolase activity; F:catalytic activity	EC:3.4.21.0	42.098	17/0.908	>gi|512890533|ref|XP_004922529.1| PREDICTED: venom serine protease 34-like [Bombyx mori];>BGIBMGA004445-PA pep:novel sequence:nscaf2795:1108881:1115723:+ gene:BGIBMGA004445 transcript:BGIBMGA004445-TA;>gi|229619532|dbj|BAH58096.1| silk gland derived serine protease [Bombyx mori];>gi|229619534|dbj|BAH58097.1| silk gland derived serine protease [Bombyx mori];>gi|239835736|ref|NP_001155191.1| silk g…	19	19	19	67.6	0	1,2	1269200	1294900	2539900	214460	201650	97942	0	0	0	0	0	0	0	0	0	21683000	22904000	57421000	0	0	0	0	0	0	0	0	0	0	0	0	7.70052	7.81473	17.4792	1.2026	1.28513	0.658744
99	enzyme	serine protease BmSP85	F:catalytic activity	EC:3.4.21.0	27.371	17/0.851	>gi|512901059|ref|XP_004925042.1| PREDICTED: complement factor D-like isoform X1 [Bombyx mori];>gi|512901063|ref|XP_004925043.1| PREDICTED: complement factor D-like isoform X2 [Bombyx mori];>BGIBMGA007183-PA pep:novel sequence:nscaf2868:62080:68901:- gene:BGIBMGA007183 transcript:BGIBMGA007183-TA	2	2	2	10.5	0.0015666	1	809310	1061500	220390	0	0	0	0	0	0	0	0	0	0	0	0	6050000	7567900	0	0	0	0	0	0	0	0	0	0	0	0	0	4.91027	6.40616	1.51669	0	0	0
100	enzyme	serine protease BmSP129	F:catalytic activity	EC:3.4.21.0	45.937	15/0.743	>gi|112983100|ref|NP_001037053.1| clip domain serine protease 11 precursor [Bombyx mori];>gi|198041267|dbj|BAG70412.1| serine protease homolog 1 [Bombyx mori];>gi|25992174|gb|AAN77090.1| masquerade-like serine proteinase homolog [Bombyx mori];>BGIBMGA014404-PA pep:novel sequence:scaffold606:23519:38676:+ gene:BGIBMGA014404 transcript:BGIBMGA014404-TA	2	2	2	3.8	0.0042038	1	0	123210	519620	0	0	0	0	0	0	0	0	0	0	0	0	0	0	11205000	0	0	0	0	0	0	0	0	0	0	0	0	0	0.743573	3.57594	0	0	0
101	enzyme	serine protease BmSP138	F:peptidase activity; P:protein metabolic process; P:catabolic process	EC:3.4.21.0	28.154	20/0.828	>BGIBMGA010024-PA pep:novel sequence:nscaf2983:1075283:1077600:- gene:BGIBMGA010024 transcript:BGIBMGA010024-TA;>gi|153792257|ref|NP_001093273.1| trypsin-like protease precursor [Bombyx mori];>gi|95102922|gb|ABF51402.1| trypsin-like protease [Bombyx mori];>BGIBMGA010062-PA pep:novel sequence:nscaf2983:1053773:1057648:+ gene:BGIBMGA010062 transcript:BGIBMGA010062-TA;>gi|512893869|ref|XP_004923289.…	7	7	7	33.1	1.668e-202	1,2,3,4	46025000	31252000	30682000	0	148260	0	0	0	130110	627820	0	0	0	0	0	316560000	341080000	341160000	0	0	0	0	0	0	0	0	0	0	0	0	279.244	188.606	211.149	0	0.944873	0
102	enzyme	serine protease BmSP139	P:protein metabolic process; P:catabolic process; F:peptidase activity	EC:3.4.21.0	30.826	20/0.656	>BGIBMGA006423-PA pep:novel sequence:nscaf2853:971877:985734:- gene:BGIBMGA006423 transcript:BGIBMGA006423-TA;>gi|153791206|ref|NP_001093269.1| scolexin precursor [Bombyx mori];>gi|95102830|gb|ABF51356.1| scolexin [Bombyx mori]	8	8	8	43.8	4.0508e-51	1	206490	207110	247570	0	0	0	0	0	0	0	0	0	0	0	0	0	0	0	0	0	0	0	0	0	0	0	0	0	0	0	1.25282	1.24991	1.70374	0	0	0
103	enzyme	serine protease BmSP143	F:peptidase activity; P:protein metabolic process; P:catabolic process	EC:3.4.21.0	60.499	20/0.770	>BGIBMGA012788-PA pep:novel sequence:nscaf3058:7651604:7672371:- gene:BGIBMGA012788 transcript:BGIBMGA012788-TA;>gi|512917825|ref|XP_004928982.1| PREDICTED: serine protease 3-like [Bombyx mori];>BGIBMGA012787-PA pep:novel sequence:nscaf3058:7675423:7682683:- gene:BGIBMGA012787 transcript:BGIBMGA012787-TA;>gi|4760786|dbj|BAA77401.1| 30kP protease A (43k peptide) precursor [Bombyx mori];>gi|5129178…	2	2	2	7	1.15e-06	1	450940	88604	324080	0	0	0	0	0	0	0	0	0	0	0	0	11147000	0	7662200	0	0	0	0	0	0	0	0	0	0	0	0	2.73595	0.534725	2.23027	0	0	0
104	enzyme	cathepsin b	P:protein metabolic process; P:catabolic process; F:peptidase activity	EC:3.4.22.0	37.56	18/0.539	>BGIBMGA007061-PA pep:novel sequence:nscaf2865:826993:828006:+ gene:BGIBMGA007061 transcript:BGIBMGA007061-TA;>gi|112983908|ref|NP_001036850.1| cathepsin B precursor [Bombyx mori];>gi|13548667|dbj|BAB40804.1| cathepsin B [Bombyx mori]	21	21	21	62.6	0	1,2,3,4,5	66816000	54309000	53824000	6935900	4184400	4175900	7872800	7713300	8777800	10929000	9935700	8726400	9120700	9547000	8656800	1082000000	993240000	981040000	237730000	184130000	159300000	228650000	186840000	210680000	195630000	182060000	182350000	179310000	135560000	145870000	405.388	327.755	370.408	38.8936	26.6675	28.0865
105	enzyme	fibroinase/cathepsin l-like protease	C:lysosome; C:cytoplasm; P:anatomical structure morphogenesis; P:multicellular organismal development; P:cell death; P:protein metabolic process; P:catabolic process; F:peptidase activity; F:structural molecule activity; P:cell differentiation; C:extracellular region	EC:3.4.22.0	38.138	16/0.915	>BGIBMGA011342-PA pep:novel sequence:nscaf3026:2500218:2510152:+ gene:BGIBMGA011342 transcript:BGIBMGA011342-TA;>gi|164420679|ref|NP_001037464.2| fibroinase precursor [Bombyx mori];>gi|40556818|gb|AAR87763.1| fibroinase precursor [Bombyx mori];>gi|957281|gb|AAB33990.1| cysteine proteinase [Bombyx mori];>gi|415567|gb|AAB28289.1| cysteine proteinase=39 kda activated form [Bombyx mori=silkworms, egg…	7	7	7	24	7.8424e-18	1	0	220160	254430	0	0	0	0	0	0	0	0	0	0	0	0	0	0	0	0	0	0	0	0	0	0	0	0	0	0	0	0	1.32867	1.75095	0	0	0
106	enzyme	cysteine proteinase	P:protein metabolic process; P:catabolic process; F:peptidase activity; F:enzyme regulator activity	EC:3.4.22.0	206.84	—	>BGIBMGA005131-PA pep:novel sequence:nscaf2823:1951268:1963838:+ gene:BGIBMGA005131 transcript:BGIBMGA005131-TA	39	39	39	24.7	3.237e-155	1,2,3,4,5	504240	333230	534620	26343	0	0	12172	0	19065	22547	0	22349	126920	37839	73067	77548000	55075000	79876000	0	0	0	0	0	0	0	0	0	29418000	13598000	19788000	3.05934	2.01104	3.67917	0.147721	0	0
107	enzyme	cathepsin d	P:protein metabolic process; P:catabolic process; F:peptidase activity	EC:3.4.23.0	41.622	18/0.826	>gi|112983576|ref|NP_001037351.1| cathepsin D precursor [Bombyx mori];>gi|66269351|gb|AAY43135.1| CathD [Bombyx mori];>gi|31559113|gb|AAP50847.1| cathepsin D [Bombyx mori];>gi|90992734|gb|ABE03014.1| aspartic protease [Bombyx mori];>BGIBMGA011344-PA pep:novel sequence:nscaf3026:2554615:2560285:+ gene:BGIBMGA011344 transcript:BGIBMGA011344-TA	3	3	3	11.7	2.9496e-15	5	0	0	0	0	0	0	0	0	0	0	0	0	174140	0	109240	0	0	0	0	0	0	0	0	0	0	0	0	0	0	0	0	0	0	0	0	0
108	enzyme	adam metalloprotease	F:peptidase activity	EC:3.4.24.0	184.09	33/0.520	>gi|512934772|ref|XP_004933113.1| PREDICTED: uncharacterized protein LOC101738149 [Bombyx mori];>BGIBMGA010830-PA pep:novel sequence:nscaf3003:3614409:3637692:+ gene:BGIBMGA010830 transcript:BGIBMGA010830-TA	5	5	5	2.9	1.0043e-28	1	0	0	23587	0	0	0	0	0	0	0	0	0	0	0	0	0	0	0	0	0	0	0	0	0	0	0	0	0	0	0	0	0	0.162322	0	0	0
109	enzyme	nardilysin	F:binding; F:catalytic activity	EC:3.4.24.61	58.899	—	>BGIBMGA012964-PA pep:novel sequence:nscaf3058:2797538:2807095:+ gene:BGIBMGA012964 transcript:BGIBMGA012964-TA;>gi|512918149|ref|XP_004929061.1| PREDICTED: uncharacterized protein LOC101738618 [Bombyx mori];>gi|512937579|ref|XP_004933798.1| PREDICTED: nardilysin-like, partial [Bombyx mori];>BGIBMGA014520-PA pep:novel sequence:scaffold766:1516:3631:- gene:BGIBMGA014520 transcript:BGIBMGA014520-TA	2	2	2	6.7	0.00012347	1	65120	92887	0	0	0	0	0	0	0	0	0	0	0	0	0	0	3081800	0	0	0	0	0	0	0	0	0	0	0	0	0	0.395098	0.560573	0	0	0	0
110	enzyme	prothrombin activator/lopap-like	F:peptidase activator activity; P:proteolysis; P:positive regulation of peptidase activity; F:pigment binding; F:serine-type peptidase activity; F:hydrolase activity; F:peptidase activity; C:extracellular region; P:protein-chromophore linkage	EC:3.4.4.13	24.176	15/0.876	>gi|512894208|ref|XP_004923377.1| PREDICTED: lopap-like [Bombyx mori];>BGIBMGA004805-PA pep:novel sequence:nscaf2818:1537634:1540045:- gene:BGIBMGA004805 transcript:BGIBMGA004805-TA	4	4	4	23.2	7.7216e-09	1	669070	937800	636450	0	0	0	0	0	0	0	0	0	0	0	0	11163000	8107500	10971000	0	0	0	0	0	0	0	0	0	0	0	0	4.0594	5.65963	4.37995	0	0	0
111	enzyme	vanin-like protein 1	P:metabolic process; F:hydrolase activity	EC:3.5.1.0	109.29	18/0.672	>BGIBMGA012994-PA pep:novel sequence:nscaf3058:4180230:4218615:+ gene:BGIBMGA012994 transcript:BGIBMGA012994-TA;>gi|512917546|ref|XP_004928913.1| PREDICTED: vanin-like protein 1-like [Bombyx mori];>gi|512917542|ref|XP_004928912.1| PREDICTED: vanin-like protein 2-like [Bombyx mori]	24	24	24	35.6	0	1,2,3,4,5	35840000	31314000	27337000	5657300	6894700	6116300	3312100	3520500	5180400	4813700	3427100	4864100	4581600	3398900	3281700	1425200000	1601000000	1714500000	404980000	463870000	524780000	281680000	295730000	240600000	218460000	241330000	248410000	208420000	152730000	146470000	217.449	188.98	188.129	31.7238	43.9405	41.1373
112	enzyme	aminoacylase-1-like isoform x1	C:cytoplasm; ; F:peptidase activity; P:protein metabolic process; P:catabolic process; F:hydrolase activity	EC:3.5.1.14	50.79	22/0.301	>gi|512902991|ref|XP_004925510.1| PREDICTED: aminoacylase-1-like [Bombyx mori];>BGIBMGA011002-PA pep:novel sequence:nscaf3013:1341740:1347880:+ gene:BGIBMGA011002 transcript:BGIBMGA011002-TA;>gi|512902897|ref|XP_004925487.1| PREDICTED: aminoacylase-1-like isoform X1 [Bombyx mori];>BGIBMGA011000-PA pep:novel sequence:nscaf3013:1319845:1324681:+ gene:BGIBMGA011000 transcript:BGIBMGA011000-TA;>gi|51…	2	2	2	4.2	0.00017094	1	175870	132740	257340	0	0	0	0	0	0	0	0	0	0	0	0	3559900	0	6122800	0	0	0	0	0	0	0	0	0	0	0	0	1.06704	0.801086	1.77097	0	0	0
113	enzyme	peptide deformylase	F:hydrolase activity	EC:3.5.1.88	24.545	—	>gi|512926933|ref|XP_004931209.1| PREDICTED: peptide deformylase, mitochondrial-like [Bombyx mori]	1	1	1	8.8	0.00071172	1,2,3	14002000	11353000	11385000	12956000	0	22992000	0	2729100	3165300	0	0	0	0	0	0	0	0	0	0	0	0	0	0	46271000	0	0	0	0	0	0	84.9533	68.5154	78.3497	72.6518	0	154.641
114	enzyme	beta-galactosidase-like	P:anatomical structure morphogenesis; P:multicellular organismal development; P:cell death; F:hydrolase activity; P:carbohydrate metabolic process; P:catabolic process; P:lipid metabolic process; C:protein complex	EC:3.5.2.0; EC:2.1.3.2; EC:3.2.1.23	68.099	—	>gi|239938036|gb|ACS36117.1| beta-galactosidase [Bombyx mori];>gi|255652865|ref|NP_001157373.1| beta-galactosidase [Bombyx mori];>BGIBMGA006815-PA pep:novel sequence:nscaf2859:1260121:1268957:- gene:BGIBMGA006815 transcript:BGIBMGA006815-TA	22	22	22	33.7	6.2032e-88	1,2,3,4,5	867230	189670	736490	2646900	2533400	1449200	3458300	3332200	4963200	6661000	6623000	6129600	1862200	1292400	1156600	37176000	14443000	33303000	127280000	119260000	80066000	111050000	118080000	132770000	153380000	130750000	131250000	53110000	35985000	50384000	5.26168	1.14466	5.06841	14.8427	16.1456	9.74711
115	enzyme	uncharacterized protein LOC101747119	—	EC:3.5.4.3	80.009	20/0.779	>gi|512907940|ref|XP_004926567.1| PREDICTED: uncharacterized protein LOC101747119 [Bombyx mori];>BGIBMGA010324-PA pep:novel sequence:nscaf2990:437033:443655:- gene:BGIBMGA010324 transcript:BGIBMGA010324-TA;>BGIBMGA010323-PA pep:novel sequence:nscaf2990:447499:452230:- gene:BGIBMGA010323 transcript:BGIBMGA010323-TA	15	15	15	27	1.0174e-52	1,2,3,4,5	1075900	745140	580580	70390	45558	69930	0	31231	30151	121210	0	0	65592	42771	55796	37079000	26063000	27469000	7627700	0	7050000	0	0	0	7282600	0	0	0	0	0	6.52773	4.49692	3.99546	0.394718	0.290345	0.470339
116	enzyme	dna replication licensing factor mcm8	F:DNA binding; P:biosynthetic process; P:DNA metabolic process; F:nucleotide binding; F:hydrolase activity	EC:3.6.1.15	167.88	21/0.746	>BGIBMGA003507-PA pep:novel sequence:nscaf2674:4258764:4293258:- gene:BGIBMGA003507 transcript:BGIBMGA003507-TA;>gi|512922551|ref|XP_004930144.1| PREDICTED: poly(U)-specific endoribonuclease homolog [Bombyx mori]	10	10	10	9.3	6.3843e-57	1,2,3,4,5	636430	354610	388300	42649	23746	0	62862	0	0	40573	0	0	33673	0	35800	52819000	28581000	30564000	8480900	0	0	0	0	0	0	0	0	0	0	0	3.86136	2.14007	2.67222	0.239158	0.151335	0
117	enzyme	n-acetylneuraminate lyase	F:catalytic activity; P:metabolic process	EC:4.1.3.3	16.971	—	>BGIBMGA004809-PA pep:novel sequence:nscaf2818:1359751:1363370:- gene:BGIBMGA004809 transcript:BGIBMGA004809-TA	7	7	7	37	1.7384e-170	1,3,4,5	0	312030	0	0	0	0	0	666300	1146800	2251100	2631200	3228900	8536800	10877000	6973400	0	0	0	0	0	0	0	0	13198000	20658000	24351000	19847000	42687000	83546000	45948000	0	1.8831	0	0	0	0
118	enzyme	n-acetylneuraminate lyase-like	F:catalytic activity; P:metabolic process	EC:4.1.3.3	33.874	—	>BGIBMGA014523-PA pep:novel sequence:scaffold767:12706:18604:+ gene:BGIBMGA014523 transcript:BGIBMGA014523-TA;>gi|512937396|ref|XP_004933757.1| PREDICTED: N-acetylneuraminate lyase-like [Bombyx mori]	2	2	2	10.1	9.0099e-06	1	427300	0	237070	0	0	0	0	0	0	0	0	0	0	0	0	0	0	3651500	0	0	0	0	0	0	0	0	0	0	0	0	2.59253	0	1.63148	0	0	0
119	enzyme	n-acetylneuraminate lyase-like	P:metabolic process; F:catalytic activity; F:lyase activity	EC:4.1.3.3	18.526	22/0.647	>gi|512937400|ref|XP_004933758.1| PREDICTED: N-acetylneuraminate lyase B-like, partial [Bombyx mori]	7	7	7	55.8	1.4804e-104	3,4,5	0	0	0	0	0	0	672370	0	379750	1942900	1481800	1602200	5788000	4613600	5591600	0	0	0	0	0	0	0	0	0	22482000	17258000	20383000	25125000	33620000	63636000	0	0	0	0	0	0
120	enzyme	n-acetylneuraminate lyase-like	F:catalytic activity; P:metabolic process	EC:4.1.3.4	33.318	—	>BGIBMGA014522-PA pep:novel sequence:scaffold767:1054:8244:- gene:BGIBMGA014522 transcript:BGIBMGA014522-TA;>gi|512937392|ref|XP_004933756.1| PREDICTED: uncharacterized protein LOC101739376 [Bombyx mori]	7	7	7	27.9	1.4079e-47	1,3,4,5	8398900	9315000	10898000	0	0	0	0	0	182180	705650	0	227140	751600	0	362070	98753000	105660000	139430000	0	0	0	0	0	0	0	0	0	5184300	0	0	50.958	56.2161	74.9983	0	0	0
121	enzyme	enolase	C:cytosol; C:protein complex; F:catalytic activity; F:binding; P:carbohydrate metabolic process; P:generation of precursor metabolites and energy; P:catabolic process; P:biosynthetic process;	EC:4.2.1.11	47.053	—	>BGIBMGA005493-PA pep:novel sequence:nscaf2828:4554720:4562664:+ gene:BGIBMGA005493 transcript:BGIBMGA005493-TA;>gi|119381542|gb|ABL73887.1| enolase [Bombyx mori];>gi|148298800|ref|NP_001091831.1| enolase [Bombyx mori];>gi|158451613|gb|ABW39167.1| putative enolase protein [Bombyx mori]	6	6	6	16.9	1.9544e-15	1	0	49428	95929	0	0	0	0	0	0	0	0	0	0	0	0	0	0	0	0	0	0	0	0	0	0	0	0	0	0	0	0	0.298298	0.660168	0	0	0
122	enzyme	mitochondrial enolase superfamily member 1-like	P:metabolic process	EC:5.-.-.-	51.879	—	>gi|512922286|ref|XP_004930083.1| PREDICTED: mitochondrial enolase superfamily member 1-like [Bombyx mori];>BGIBMGA003655-PA pep:novel sequence:nscaf2674:2937784:2956521:+ gene:BGIBMGA003655 transcript:BGIBMGA003655-TA;>BGIBMGA014323-PA pep:novel sequence:scaffold1449:207:4563:+ gene:BGIBMGA014323 transcript:BGIBMGA014323-TA;>gi|512912664|ref|XP_004927713.1| PREDICTED: mitochondrial enolase super…	15	15	15	39.6	1.1856e-152	1,5	2723300	4145900	4082000	0	0	0	0	0	0	0	0	0	233290	0	111230	71881000	86211000	87272000	0	0	0	0	0	0	0	0	0	0	0	0	16.5229	25.0205	28.0917	0	0	0
123	enzyme	cyclophilin a	P:protein metabolic process; P:cellular protein modification process; F:catalytic activity	EC:5.2.1.8	17.972	—	>BGIBMGA002429-PA pep:novel sequence:nscaf2511:1624264:1625286:- gene:BGIBMGA002429 transcript:BGIBMGA002429-TA;>gi|112983782|ref|NP_001037301.1| cyclophilin A [Bombyx mori];>gi|60592747|dbj|BAD90848.1| cyclophilin-like protein [Bombyx mori];>gi|62199791|gb|AAX76988.1| cyclophilin A [Bombyx mori];>gi|76577781|gb|ABA54173.1| cyclophilin [Bombyx mori]	2	2	2	15.8	1.0124e-05	1	0	0	174330	0	0	0	0	0	0	0	0	0	0	0	0	0	0	0	0	0	0	0	0	0	0	0	0	0	0	0	0	0	1.19971	0	0	0
124	enzyme	peptidyl-prolyl cis-trans isomerase 5	P:protein metabolic process; P:cellular protein modification process; F:catalytic activity	EC:5.2.1.8	22.396	19/0.823	>gi|114052472|ref|NP_001040479.1| peptidylprolyl isomerase B precursor [Bombyx mori];>gi|95103068|gb|ABF51475.1| peptidylprolyl isomerase B [Bombyx mori];>BGIBMGA004059-PA pep:novel sequence:nscaf2767:41620:44493:+ gene:BGIBMGA004059 transcript:BGIBMGA004059-TA;>gi|175363395|gb|ACB72457.1| PPIase B [Bombyx mori]	15	15	15	68.3	1.124e-169	1,2,3,4,5	8562300	10770000	12272000	1638000	2165900	1726900	3506800	2495900	3140200	4162100	3817600	3194600	1768000	1377400	1283500	152680000	167140000	194900000	70328000	94286000	91696000	70949000	71374000	77983000	57522000	85403000	67963000	32218000	37280000	27364000	51.9494	64.997	84.4539	9.18522	13.8035	11.6149
125	enzyme	protein disulfide-isomerase like protein erp57	P:protein metabolic process; C:cytoskeleton; C:protein complex; F:transferase activity; C:lipid particle; F:electron carrier activity; P:cellular homeostasis; P:regulation of biological process; P:metabolic process; F:catalytic activity; C:endoplasmic reticulum	EC:5.3.4.1	55.087	19/0.892	>gi|112983366|ref|NP_001036997.1| protein disulfide-isomerase like protein ERp57 precursor [Bombyx mori];>gi|62241290|dbj|BAD93613.1| protein disulfide-isomerase like protein ERp57 [Bombyx mori];>gi|62241292|dbj|BAD93614.1| protein disulfide-isomerase like protein ERp57 [Bombyx mori];>BGIBMGA003587-PA pep:novel sequence:nscaf2674:625375:637310:- gene:BGIBMGA003587 transcript:BGIBMGA003587-TA	3	3	3	7.7	0.00010276	1,4	0	0	1329600	0	0	0	0	0	0	1403400	0	0	0	0	0	0	0	0	0	0	0	0	0	0	0	0	0	0	0	0	0	0	9.15009	0	0	0
126	enzyme	hydroxypyruvate isomerase	F:catalytic activity; P:metabolic process	EC:5.3.1.22	29.169	24/0.259	>BGIBMGA002349-PA pep:novel sequence:nscaf2360:18005:23571:- gene:BGIBMGA002349 transcript:BGIBMGA002349-TA;>gi|114052328|ref|NP_001040471.1| hydroxypyruvate isomerase [Bombyx mori];>gi|164459610|gb|ABY57912.1| hydroxypyruvate isomerase [Bombyx mori];>gi|95103034|gb|ABF51458.1| hydroxypyruvate isomerase [Bombyx mori]	2	2	2	7.3	0.0040033	1	0	62649	70045	0	0	0	0	0	0	0	0	0	0	0	0	0	0	1510500	0	0	0	0	0	0	0	0	0	0	0	0	0	0.378087	0.482038	0	0	0
127	enzyme	endoplasmic reticulum resident protein 44-like isoform 1	P:cellular homeostasis; P:regulation of biological process; F:catalytic activity	EC:5.3.4.1	47.028	34/0.581	>gi|512893593|ref|XP_004923220.1| PREDICTED: endoplasmic reticulum resident protein 44-like [Bombyx mori];>BGIBMGA006941-PA pep:novel sequence:nscaf2860:856044:858962:+ gene:BGIBMGA006941 transcript:BGIBMGA006941-TA	19	19	19	46.3	2.905e-79	1,2,3,4	9263700	6128000	6946000	933290	0	385760	0	113870	0	71937	0	0	0	0	0	225950000	131730000	159860000	47080000	0	27241000	0	0	0	0	0	0	0	0	0	56.205	36.9825	47.8013	5.2335	0	2.59457
128	enzyme	protein disulfide isomerase	F:electron carrier activity; P:cellular homeostasis; P:regulation of biological process; P:metabolic process; F:catalytic activity; C:endoplasmic reticulum	EC:5.3.4.1	55.584	17/0.874	>BGIBMGA011844-PA pep:novel sequence:nscaf3031:3355321:3371258:+ gene:BGIBMGA011844 transcript:BGIBMGA011844-TA;>gi|112984454|ref|NP_001037171.1| protein disulfide isomerase precursor [Bombyx mori];>gi|12025459|gb|AAG45936.1|AF325211_1 protein disulfide isomerase [Bombyx mori]	21	21	21	48.8	1.5597e-146	1,2,3,4,5	9147500	8842600	7829200	2046500	1990800	1065900	343990	494840	1094800	1122000	860550	969750	567180	267220	244260	215920000	218430000	207800000	87231000	81964000	78962000	27864000	33929000	46551000	43263000	39190000	37294000	17685000	13863000	13870000	55.4999	53.3651	53.8793	11.4759	12.6875	7.16909
129	protease inhibitor	serine protease inhibitor serpin type BmSPI2	F:enzyme regulator activity; C:extracellular space	—	38.699	—	>BGIBMGA007720-PA pep:novel sequence:nscaf2888:1695601:1703011:- gene:BGIBMGA007720 transcript:BGIBMGA007720-TA;>gi|112983210|ref|NP_001037021.1| serine protease inhibitor 2 [Bombyx mori];>gi|7341330|gb|AAF61252.1|AF242200_1 serpin-2 [Bombyx mori]	8	8	8	22.1	1.3424e-20	1	256180	0	0	0	0	0	0	0	0	0	0	0	0	0	0	0	0	0	0	0	0	0	0	0	0	0	0	0	0	0	1.5543	0	0	0	0	0
130	protease inhibitor	serine protease inhibitor serpin type BmSPI3	F:enzyme regulator activity; C:extracellular space	—	51.598	22/0.668	>BGIBMGA010212-PA pep:novel sequence:nscaf2986:2025913:2049705:+ gene:BGIBMGA010212 transcript:BGIBMGA010212-TA;>gi|114051043|ref|NP_001040318.1| serine protease inhibitor 3 precursor [Bombyx mori];>gi|87248403|gb|ABD36254.1| serine protease inhibitor serpin [Bombyx mori];>BGIBMGA000311-PA pep:novel sequence:nscaf1681:1480898:1482613:- gene:BGIBMGA000311 transcript:BGIBMGA000311-TA;>gi|304421438|…	22	22	22	48.7	1.1126e-121	1,2,3,4,5	9907400	8007500	8358200	740970	933920	624880	285920	194790	466700	502010	604360	521000	438240	280620	213210	249900000	218870000	220200000	47721000	46328000	41631000	16384000	20992000	19429000	19126000	16350000	18375000	12526000	12462000	6302000	60.1104	48.3253	57.5198	4.15505	5.95195	4.20285
131	protease inhibitor	serine protease inhibitor serpin type BmSPI4	F:enzyme regulator activity; C:extracellular space	—	46.3	17/0.896	>BGIBMGA013852-PA pep:novel sequence:nscaf3098:198532:199764:+ gene:BGIBMGA013852 transcript:BGIBMGA013852-TA;>gi|112982980|ref|NP_001037090.1| serine protease inhibitor 4 precursor [Bombyx mori];>gi|45594228|gb|AAS68505.1| serpin-4A [Bombyx mori];>gi|270358644|gb|ACZ81437.1| serpin-4 [Bombyx mori]	17	17	17	38.8	6.011e-67	1,2,3,4,5	1650200	1138600	856100	246670	295270	102090	285330	138620	625360	519960	337220	428210	681080	113610	168720	36934000	31026000	27399000	23021000	25179000	0	11276000	0	23653000	23789000	17482000	22471000	12631000	0	0	10.0121	6.87145	5.89154	1.38322	1.88178	0.686642
132	protease inhibitor	serine protease inhibitor serpin type BmSPI5	F:enzyme regulator activity	—	44.447	16/0.638	>gi|112984548|ref|NP_001037205.1| serine protease inhibitor 5 precursor [Bombyx mori];>gi|45594230|gb|AAS68506.1| serpin-5 [Bombyx mori];>BGIBMGA013849-PA pep:novel sequence:nscaf3098:156075:157103:+ gene:BGIBMGA013849 transcript:BGIBMGA013849-TA	6	6	6	17	1.0519e-13	1,5	474310	379960	103800	0	0	0	0	0	0	0	0	0	56070	0	0	0	0	0	0	0	0	0	0	0	0	0	0	0	0	0	2.87775	2.29306	0.714335	0	0	0
133	protease inhibitor	serine protease inhibitor serpin tyep BmSPI9	F:enzyme regulator activity; C:extracellular space	—	41.918	16/0.706	>BGIBMGA001983-PA pep:novel sequence:nscaf2204:4280050:4285863:+ gene:BGIBMGA001983 transcript:BGIBMGA001983-TA;>gi|14028769|gb|AAK52495.1|AF361483_1 chymotrypsin inhibitor CI-8A [Bombyx mori];>gi|112983471|ref|NP_001037530.1| antichymotrypsin-1 precursor [Bombyx mori];>gi|217206|dbj|BAA02995.1| antichymotrypsin precursor [Bombyx mori];>gi|416571|sp|Q03383.1|ACH1_BOMMO RecName: Full=Antichymotryp…	22	22	22	56.5	0	1,2,3,4,5	35378000	30250000	36444000	466680	482960	142190	307160	300210	121060	521240	368880	616480	193290	89881	139710	839860000	988440000	1149600000	11933000	23257000	0	29875000	26205000	0	25304000	17091000	34098000	6342600	0	0	214.646	182.559	250.802	2.61695	3.07794	0.956349
134	protease inhibitor	serine protease inhibitor serpin type BmSPI16	F:enzyme regulator activity	—	44.367	20/0.729	>BGIBMGA003292-PA pep:novel sequence:nscaf2641:21922:28230:+ gene:BGIBMGA003292 transcript:BGIBMGA003292-TA;>gi|195972034|gb|ACG61179.1| serpin-16 [Bombyx mori];>gi|226342892|ref|NP_001139708.1| serine protease inhibitor 16 precursor [Bombyx mori]	20	20	11	59.7	1.22e-300	1,2,4,5	775850	337400	90032	90513	0	0	0	0	0	200070	0	0	4197200	2430000	2864000	2108300	0	0	0	0	0	0	0	0	8718900	0	0	68894000	59530000	70815000	4.70726	2.03621	0.619586	0.507559	0	0
135	protease inhibitor	serine protease inhibitor serpin type BmSPI18	F:serine-type endopeptidase inhibitor activity	—	44.013	20/0.676	>gi|195972038|gb|ACG61181.1| serpin-18 [Bombyx mori];>gi|226342898|ref|NP_001139711.1| serine protease inhibitor 18 precursor [Bombyx mori]	18	5	3	55.6	0	5	0	0	0	0	0	0	0	0	0	0	0	0	635080	262310	169510	0	0	0	0	0	0	0	0	0	0	0	0	12899000	0	0	0	0	0	0	0	0
136	protease inhibitor	serine protease inhibitor serpin type BmSPI22	F:serine-type endopeptidase inhibitor activity; C:cytoplasm; P:regulation of epithelial cell proliferation; P:extracellular matrix organization; P:prostate gland morphogenesis; P:morphogenesis of an epithelium	—	44.026	21/0.602	>gi|195972046|gb|ACG61185.1| serpin-22 [Bombyx mori];>gi|226342906|ref|NP_001139715.1| serine protease inhibitor 22 precursor [Bombyx mori]	20	13	8	56.9	0	4,5	0	0	0	0	0	0	0	0	0	36066	0	0	1614800	1082600	1098600	0	0	0	0	0	0	0	0	0	0	0	0	53242000	39719000	48465000	0	0	0	0	0	0
137	protease inhibitor	serine protease inhibitor serpin type BmSPI28	F:peptidase inhibitor activity; C:extracellular space; F:serine-type endopeptidase inhibitor activity; C:extracellular region; P:negative regulation of peptidase activity	—	40.281	—	>gi|195972058|gb|ACG61191.1| serpin-28 [Bombyx mori];>gi|226342914|ref|NP_001139719.1| serine protease inhibitor 28 [Bombyx mori]	13	13	9	37.6	3.4013e-218	1,2,3,4,5	7326400	8301800	9632200	4656800	5787300	5796800	10427000	12329000	13448000	13804000	17085000	11788000	19491000	32097000	19161000	143170000	184200000	190290000	188190000	183860000	199210000	229820000	254910000	228210000	216280000	247400000	231940000	272230000	392550000	306900000	44.4509	50.1014	66.2872	26.1134	36.8829	38.9884
138	protease inhibitor	serine protease inhibitor serpin type BmSPI24	F:serine-type endopeptidase inhibitor activity; F:peptidase inhibitor activity; C:extracellular space; C:extracellular region; P:negative regulation of peptidase activity	—	44.9	20/0.538	>gi|512908375|ref|XP_004926666.1| PREDICTED: alaserpin-like [Bombyx mori];>BGIBMGA008829-PA pep:novel sequence:nscaf2925:450509:458546:+ gene:BGIBMGA008829 transcript:BGIBMGA008829-TA;>gi|195972050|gb|ACG61187.1| serpin-24 [Bombyx mori];>BGIBMGA008828-PA pep:novel sequence:nscaf2925:445169:447682:+ gene:BGIBMGA008828 transcript:BGIBMGA008828-TA	23	23	23	53	0	1,2,3,4,5	14677000	8460900	9226400	17430000	14530000	11164000	14795000	12389000	18358000	31120000	17789000	27132000	24927000	15059000	19104000	454590000	255480000	242550000	641860000	674110000	501310000	420980000	312800000	431000000	677940000	374020000	609480000	468490000	289340000	440860000	89.0487	51.0616	63.4946	97.7401	92.6009	75.0874
139	protease inhibitor	serine protease inhibitor serpin type	P:proteolysis; F:peptidase activity	—	41.457	16/0.768	>gi|113052|sp|P80034.1|ACH2_BOMMO RecName: Full=Antichymotrypsin-2; AltName: Full=Antichymotrypsin II; Short=ACHY-II;>gi|241584|gb|AAB20776.1| antichymotrypsin II, sw-AchyII=serpin (serine proteinase inhibitor) [Bombyx mori=silkworms, larval hemolymph, Peptide, 375 aa]	15	15	1	42.7	7.1623e-72	1,4,5	5020000	4401800	4680500	0	0	0	0	0	0	64312	0	0	494420	0	241990	111030000	106430000	100430000	0	0	0	0	0	0	0	0	0	4760900	0	3246700	30.4575	26.5649	32.2104	0	0	0
140	protease inhibitor	serine protease inhibitor TIL type BmSPI38	P:proteolysis; F:peptidase activity; F:peptidase inhibitor activity; F:serine-type endopeptidase inhibitor activity; C:extracellular region; P:negative regulation of peptidase activity	—	8.765	22/0.753	>BGIBMGA009094-PA pep:novel sequence:nscaf2931:912977:913700:+ gene:BGIBMGA009094 transcript:BGIBMGA009094-TA;>gi|512898433|ref|XP_004924399.1| PREDICTED: fungal protease inhibitor F-like [Bombyx mori];>BGIBMGA009072-PA pep:novel sequence:nscaf2931:936942:937907:- gene:BGIBMGA009072 transcript:BGIBMGA009072-TA;>gi|512898449|ref|XP_004924403.1| PREDICTED: fungal protease inhibitor F-like [Bombyx m…	4	4	4	50	5.9908e-107	1,4,5	4919100	0	0	0	0	0	0	0	0	13019000	0	15153000	49341000	12901000	22544000	0	0	0	0	0	0	0	0	0	0	0	0	0	0	0	29.8453	0	0	0	0	0
141	protease inhibitor	serine protease inhibitor TIL type BmSPI39	P:proteolysis; F:peptidase activity; F:calcium ion binding; F:carbohydrate binding	—	22.654	24/0.761	>gi|512898429|ref|XP_004924398.1| PREDICTED: SCO-spondin-like [Bombyx mori];>BGIBMGA009092-PA pep:novel sequence:nscaf2931:894015:896376:+ gene:BGIBMGA009092 transcript:BGIBMGA009092-TA	11	11	7	64.1	0	1,2,3,4,5	519650000	584740000	551180000	545690000	434980000	530850000	780910000	1003100000	685480000	905820000	1222200000	1056400000	1527000000	1734500000	776400000	3081700000	4253900000	3922700000	4338100000	5238100000	6388500000	7292500000	7368700000	6924800000	6798900000	9269500000	7422000000	6861600000	12058000000	5989900000	3152.83	3528.91	3793.13	3060	2772.16	3570.42
142	protease inhibitor	serine protease inhibitor TIL type BmSPI40	F:enzyme regulator activity; C:extracellular region;F:protein binding	—	9.74	23/0.793	>BGIBMGA009091-PA pep:novel sequence:nscaf2931:881660:883488:+ gene:BGIBMGA009091 transcript:BGIBMGA009091-TA;>gi|512898425|ref|XP_004924397.1| PREDICTED: fungal protease inhibitor F-like [Bombyx mori]	1	1	1	17.6	2.5575e-06	3,4,5	0	0	0	0	0	0	0	2361000	0	6998300	4629000	5201200	26018000	22741000	15503000	0	0	0	0	0	0	0	0	0	0	0	0	0	0	25538000	0	0	0	0	0	0
143	protease inhibitor	serine protease inhibitor TIL type BmSPI41	F:peptidase activity; P:protein metabolic process; P:catabolic process	—	5.9337	—	>BGIBMGA009093-PA pep:novel sequence:nscaf2931:899792:899959:+ gene:BGIBMGA009093 transcript:BGIBMGA009093-TA	6	2	2	100	2.0551e-184	5	0	0	0	0	0	0	0	0	0	0	0	0	2553800	0	1847000	0	0	0	0	0	0	0	0	0	0	0	0	0	0	0	0	0	0	0	0	0
144	protease inhibitor	serine protease inhibitor TIL type BmSPI45	F:enzyme regulator activity; F:protein binding; P:protein metabolic process; P:catabolic process; F:receptor activity; F:peptidase activity; P:signal transduction	—	43.157	13/0.732	>gi|512903709|ref|XP_004925684.1| PREDICTED: SCO-spondin-like [Bombyx mori];>BGIBMGA006235-PA pep:novel sequence:nscaf2851:1089671:1100598:- gene:BGIBMGA006235 transcript:BGIBMGA006235-TA	20	20	20	64.5	0	1,2,3,4,5	37110000	30244000	42851000	91415000	109950000	80062000	183370000	210100000	224320000	233630000	275640000	211960000	222460000	192860000	162930000	550200000	519570000	616770000	1564500000	1897700000	1954300000	2534600000	2751900000	2818400000	2496400000	2739700000	2516600000	1560900000	1929000000	1792900000	225.155	182.523	294.894	512.617	700.72	538.485
145	protease inhibitor	serine protease inhibitor TIL type BmSPI46	F:enzyme regulator activity; F:protein binding; P:protein metabolic process; P:catabolic process; F:peptidase activity	—	30.031	18/0.605	>BGIBMGA004727-PA pep:novel sequence:nscaf2814:486479:490449:- gene:BGIBMGA004727 transcript:BGIBMGA004727-TA	14	14	10	50.2	1.7183e-274	1,2,3,4,5	6629100	7434300	8315800	6993300	9551500	6855700	10526000	12644000	12259000	15799000	14570000	15292000	26489000	33206000	21210000	177310000	185090000	260760000	192210000	235410000	190080000	245770000	277700000	266660000	238970000	269990000	285260000	275680000	431950000	308340000	40.2202	44.866	57.228	39.2155	60.8725	46.1104
146	protease inhibitor	serine protease inhibitor TIL type BmSPI47	F:enzyme regulator activity; F:protein binding; P:protein metabolic process; P:catabolic process; F:peptidase activity	—	80.34	—	>BGIBMGA004728-PA pep:novel sequence:nscaf2814:421025:435042:- gene:BGIBMGA004728 transcript:BGIBMGA004728-TA	29	29	2	48	0	1,2,3,4,5	9276600	9925800	9827000	6872100	7568000	7653300	8856800	8665400	10369000	9487400	13553000	12163000	18689000	23620000	17467000	464570000	552090000	526000000	530840000	571860000	610230000	576480000	597950000	592800000	496920000	664200000	650440000	604210000	935530000	724630000	56.2832	59.9022	67.6278	38.5359	48.2315	51.475
147	protease inhibitor	serine protease inhibitor TIL type BmSPI49	F:enzyme regulator activity; F:protein binding; P:protein metabolic process; P:catabolic process; F:peptidase activity	—	62.374	39/0.395	>gi|512898143|ref|XP_004924327.1| PREDICTED: tenascin-like [Bombyx mori];>BGIBMGA010889-PA pep:novel sequence:nscaf3005:1095501:1101081:+ gene:BGIBMGA010889 transcript:BGIBMGA010889-TA;>BGIBMGA010892-PA pep:novel sequence:nscaf3005:1139234:1144269:+ gene:BGIBMGA010892 transcript:BGIBMGA010892-TA	30	30	30	63.1	0	1,2,3,4,5	6165100	6654200	6598800	3955600	4101000	4021900	15169000	17403000	21302000	40886000	53903000	47335000	130250000	171560000	126200000	449810000	488410000	468640000	386310000	315210000	356490000	712890000	754390000	974500000	1083600000	1315300000	1395100000	2085700000	2827300000	2617400000	37.405	40.1581	45.4119	22.1813	26.136	27.0507
148	protease inhibitor	serine protease inhibitor TIL type	P:protein metabolic process; P:catabolic process; F:peptidase activity	—	9.5829	19/0.893	>BGIBMGA004869-PA pep:novel sequence:nscaf2818:2291081:2292910:+ gene:BGIBMGA004869 transcript:BGIBMGA004869-TA	1	1	1	8.1	2.6745e-42	1	6951900	7475500	0	0	0	0	0	0	0	0	0	0	0	0	0	0	16001000	0	0	0	0	0	0	0	0	0	0	0	0	0	42.1787	45.1147	0	0	0	0
149	protease inhibitor	serine protease inhibitor TIL type	—	—	14.34	19/0.819	>gi|512898139|ref|XP_004924326.1| PREDICTED: uncharacterized protein LOC101747163 [Bombyx mori]	3	3	3	18.1	1.8656e-07	4,5	0	0	0	0	0	0	0	0	0	0	0	187830	1308400	2093800	1067900	0	0	0	0	0	0	0	0	0	0	0	0	7118500	14440000	7533400	0	0	0	0	0	0
150	protease inhibitor	serine protease inhibitor TIL type	C:extracellular space; F:enzyme regulator activity	—	19.154	18/0.818	>gi|512897969|ref|XP_004924283.1| PREDICTED: inducible metalloproteinase inhibitor protein-like isoform X1 [Bombyx mori];>gi|512897973|ref|XP_004924284.1| PREDICTED: inducible metalloproteinase inhibitor protein-like isoform X2 [Bombyx mori];>BGIBMGA010891-PA pep:novel sequence:nscaf3005:1125365:1133282:+ gene:BGIBMGA010891 transcript:BGIBMGA010891-TA	10	10	5	42.7	1.3856e-279	1,2,3,4,5	15100000	21252000	12751000	10235000	10627000	16897000	4556800	6521500	5986100	4971800	22618000	12132000	5280500	2955000	6676000	137270000	191810000	154790000	121570000	154120000	210780000	70826000	0	0	0	183980000	133600000	105200000	0	64194000	91.6151	128.256	87.7503	57.3936	67.7267	113.647
151	protease inhibitor	serine protease inhibitor TIL type	C:extracellular space; F:enzyme regulator activity	—	14.09	—	>gi|512898151|ref|XP_004924329.1| PREDICTED: inducible metalloproteinase inhibitor protein-like [Bombyx mori]	8	4	4	60	1.7794e-119	4,5	0	0	0	0	0	0	0	0	0	461340	777880	0	624500	839200	1173300	0	0	0	0	0	0	0	0	0	0	0	0	0	0	0	0	0	0	0	0	0
152	protease inhibitor	serine protease inhibitor TIL type	C:extracellular space; P:response to external stimulus; P:response to stress; P:anatomical structure morphogenesis; F:enzyme regulator activity; P:cellular component organization	—	7.0238	—	>gi|512938831|ref|XP_004934100.1| PREDICTED: inducible metalloproteinase inhibitor protein-like, partial [Bombyx mori]	6	6	6	77.4	4.3356e-217	1,2,3,4,5	27077000	22932000	30128000	21844000	23308000	19802000	29278000	32668000	42075000	26732000	27287000	45458000	72699000	63698000	64085000	143830000	109040000	143340000	161450000	160470000	114750000	139740000	166770000	185220000	130470000	138380000	153180000	224820000	199860000	165000000	164.282	138.395	207.336	122.492	148.544	133.185
153	protease inhibitor	serine protease inhibitor kunitz type BmSPI50	C:extracellular space; F:enzyme regulator activity	—	9.6108	23/0.885	>gi|187281800|ref|NP_001119737.1| chymotrypsin inhibitor SCI-III precursor [Bombyx mori];>gi|27549393|gb|AAO17293.1| chymotrypsin inhibitor CI13 [Bombyx mori];>gi|124145|sp|P07481.1|ISC3_BOMMO RecName: Full=Chymotrypsin inhibitor SCI-III;>gi|223893|prf||1004249A inhibitor SCI-III,chymotrypsin;>gi|112983606|ref|NP_001036877.1| chymotrypsin inhibitor precursor [Bombyx mori];>gi|112983844|ref|NP_001…	3	3	3	40.7	3.6626e-28	1,4	23386000	37965000	35876000	0	0	0	0	0	0	0	1921500	0	0	0	0	64968000	120920000	116680000	0	0	0	0	0	0	0	0	0	0	0	0	141.888	229.119	246.893	0	0	0
154	protease inhibitor	serine protease inhibitor kunitz type BmSPI51	F:enzyme regulator activity; P:multicellular organismal development	—	8.4446	21/0.913	>gi|112983122|ref|NP_001037044.1| trypsin inhibitor precursor [Bombyx mori];>gi|19070651|gb|AAL83944.1|AF352583_1 Kazal-type serine proteinase inhibitor 1 [Bombyx mori];>gi|27151479|sp|P81902.1|CSTI_BOMMO RecName: Full=Trypsin inhibitor; AltName: Full=Cocoon shell-associated trypsin inhibitor; Short=CSTI;>gi|512894069|ref|XP_004923343.1| PREDICTED: protease inhibitor bitisilin-3-like [Bombyx mori]	4	4	4	59.2	6.7132e-26	1,2,3,4,5	878790000	770400000	1095200000	1266600000	890210000	707680000	577230000	860300000	648640000	720980000	889030000	666970000	842120000	823870000	933300000	2282500000	2213000000	2988300000	4196100000	3829900000	2953900000	1615900000	2082800000	1713800000	1682700000	1853500000	1530200000	1157100000	1563300000	1585600000	5331.82	4649.37	7536.99	7102.56	5673.38	4759.75
155	protease inhibitor	serine protease inhibitor kunitz type	—	—	9.558	23/0.849	>gi|14028771|gb|AAK52496.1|AF361484_1 chymotrypsin inhibitor CI-b1 [Bombyx mori];>gi|187281701|ref|NP_001119717.1| chymotrypsin inhibitor SCI-II precursor [Bombyx mori];>gi|25988826|gb|AAN76278.1| basic chymotrypsin inhibitor CI-b1 [Bombyx mori];>gi|124924|sp|P10832.1|ISC2_BOMMO RecName: Full=Chymotrypsin inhibitor SCI-II;>gi|124923|sp|P10831.1|ISC1_BOMMO RecName: Full=Chymotrypsin inhibitor SCI-I	5	5	5	38.8	3.1857e-19	1,2	7348200	7920800	9454600	0	0	676880	0	0	0	0	0	0	0	0	0	37475000	42994000	47201000	0	0	0	0	0	0	0	0	0	0	0	0	44.5832	47.8021	65.065	0	0	4.5526
156	protease inhibitor	serine protease inhibitor kunitz type	F:enzyme regulator activity; P:metabolic process	—	8.858	21/0.812	>gi|512894053|ref|XP_004923339.1| PREDICTED: trypsin inhibitor-like [Bombyx mori];>gi|512938659|ref|XP_004934058.1| PREDICTED: trypsin inhibitor-like, partial [Bombyx mori]	3	3	3	55	3.7202e-17	2,3,4,5	0	0	0	685590	688490	695210	2613900	2616400	2424700	5432900	7699200	4742100	16026000	22786000	11313000	0	0	0	0	0	0	0	0	0	0	30297000	0	47056000	66457000	43437000	0	0	0	3.8445	4.3878	4.67588
157	protease inhibitor	serine protease inhibitor kazal type BmSPI60	F:protein binding	—	10.582	18/0.770	>BGIBMGA011573-PA pep:novel sequence:nscaf3027:3577234:3581779:+ gene:BGIBMGA011573 transcript:BGIBMGA011573-TA;>gi|114052484|ref|NP_001040250.1| kazal-type proteinase inhibitor precursor [Bombyx mori];>gi|87248517|gb|ABD36311.1| kazal-type proteinase inhibitor [Bombyx mori]	2	2	2	24	0.00058889	1	669960	1906300	2055900	0	0	0	0	0	0	0	0	0	0	0	0	0	10120000	10637000	0	0	0	0	0	0	0	0	0	0	0	0	4.0648	11.5045	14.1484	0	0	0
158	protease inhibitor	serine protease inhibitor amfpi type BmSPI69	F:enzyme regulator activity	—	10.679	19/0.889	>BGIBMGA008205-PA pep:novel sequence:nscaf2893:64178:65058:+ gene:BGIBMGA008205 transcript:BGIBMGA008205-TA;>gi|112983016|ref|NP_001037081.1| cationic peptide CP8 precursor [Bombyx mori];>gi|37654364|gb|AAQ96281.1| CP8 precursor [Bombyx mori];>gi|51594279|gb|AAU08172.1| CP8 precursor [Bombyx mori]	4	4	4	45	8.4384e-30	1,2,3,4,5	10823000	14207000	16223000	2244100	2864700	1875000	1079900	1816300	1716900	2086400	2741100	2494900	0	622480	0	48541000	44741000	69483000	17112000	18979000	13560000	0	9718100	0	8700200	11617000	10472000	0	0	0	65.6656	85.7393	111.644	12.584	18.257	12.611
159	protease inhibitor	serine protease inhibitor ITI type BmSPI70	—	—	99.103	22/0.909	>gi|512899354|ref|XP_004924623.1| PREDICTED: inter-alpha-trypsin inhibitor heavy chain H4-like [Bombyx mori];>BGIBMGA007558-PA pep:novel sequence:nscaf2887:351879:376330:+ gene:BGIBMGA007558 transcript:BGIBMGA007558-TA	16	16	16	24.6	3.7952e-129	1	3192400	2924300	2738900	0	0	0	0	0	0	0	0	0	0	0	0	142360000	164210000	141030000	0	0	0	0	0	0	0	0	0	0	0	0	19.369	17.6482	18.8487	0	0	0
160	protease inhibitor	serine protease inhibitor pacifastin type BmSPI73	F:peptidase inhibitor activity; F:serine-type endopeptidase inhibitor activity; C:extracellular region; P:negative regulation of peptidase activity	—	15.028	—	>gi|512910930|ref|XP_004927292.1| PREDICTED: serine protease inhibitor I/II-like, partial [Bombyx mori]	2	2	2	20.7	0.00017612	4,5	0	0	0	0	0	0	0	0	0	250370	0	0	565130	0	0	0	0	0	0	0	0	0	0	0	0	0	0	0	0	0	0	0	0	0	0	0
161	protease inhibitor	serine protease inhibitor phosphatidylethanolamine-binding protein	—	—	23.054	26/0.594	>gi|512891705|ref|XP_004922749.1| PREDICTED: phosphatidylethanolamine-binding protein homolog F40A3.3-like [Bombyx mori];>BGIBMGA013261-PA pep:novel sequence:nscaf3063:2745004:2753173:+ gene:BGIBMGA013261 transcript:BGIBMGA013261-TA;>gi|153792114|ref|NP_001093267.1| phosphatidylethanolamine binding protein isoform 2 [Bombyx mori];>gi|95102826|gb|ABF51354.1| phosphatidylethanolamine binding protei…	13	13	13	67.9	0	1,2,3,4,5	10727000	9405900	8058000	8907100	9390700	7361100	21578000	34315000	29398000	78504000	61891000	74126000	172210000	116890000	97173000	168500000	214880000	163860000	301110000	277310000	339820000	475930000	522680000	474260000	837730000	745590000	762830000	1403700000	1209300000	1078100000	65.0831	56.7646	55.4539	49.9473	59.8477	49.5097
162	protease inhibitor	serine protease inhibitor alpha-2-macroglobulin type	P:negative regulation of endopeptidase activity; C:extracellular space; C:extracellular region; F:endopeptidase inhibitor activity; P:phagocytosis; P:defense response to Gram-positive bacterium	—	155.93	21/0.755	>gi|512909835|ref|XP_004927018.1| PREDICTED: C3 and PZP-like alpha-2-macroglobulin domain-containing protein 8-like [Bombyx mori];>BGIBMGA013565-PA pep:novel sequence:nscaf3078:214401:237058:+ gene:BGIBMGA013565 transcript:BGIBMGA013565-TA	20	20	20	20.3	7.4269e-66	1,2,4,5	870670	853250	816290	70226	0	46935	0	0	0	13960	0	13824	69862	0	0	63001000	75285000	80533000	13552000	0	9103000	0	0	0	0	0	0	3458200	0	0	5.28255	5.14937	5.61758	0.393798	0	0.315678
163	protease inhibitor	cysteine proteinase inhibitor	F:peptidase activity; P:protein metabolic process; P:catabolic process	—	12.249	19/0.797	>gi|112983070|ref|NP_001037057.1| BCP inhibitor precursor [Bombyx mori];>gi|4753670|emb|CAB41937.1| BCP inhibitor [Bombyx mori];>BGIBMGA007039-PA pep:novel sequence:nscaf2865:1414773:1416321:- gene:BGIBMGA007039 transcript:BGIBMGA007039-TA	8	8	8	61.9	3.1379e-119	1,2,3,4,5	21243000	36398000	29049000	30383000	28760000	30701000	26879000	25815000	26666000	29981000	32452000	28402000	10136000	7119900	6162900	164250000	224320000	195510000	292810000	282610000	302540000	184710000	188380000	179040000	159570000	173540000	147940000	65170000	50587000	49213000	128.886	219.662	199.911	170.375	183.29	206.49
164	protease inhibitor	carboxypeptidase inhibitor	P:defense response; P:multicellular organism reproduction; C:extracellular space	—	12.561	15/0.754	>gi|164448666|ref|NP_001106745.1| carboxypeptidase inhibitor precursor [Bombyx mori];>gi|95102736|gb|ABF51309.1| carboxypeptidase inhibitor [Bombyx mori]	9	9	9	65.5	2.2528e-142	1,2,3,4,5	314170000	259760000	560280000	92728000	186820000	125150000	132230000	170510000	220720000	186430000	285290000	245450000	301400000	496230000	219770000	1549300000	1807900000	2007300000	760230000	989270000	1075500000	938290000	920300000	1146300000	842750000	950510000	1115100000	875490000	1229600000	896830000	1906.14	1567.65	3855.76	519.98	1190.62	841.741
165	extracellular matrix	cuticular protein RR-2 motif 68	F:structural molecule activity	—	31.754	17/0.842	>BGIBMGA010231-PA pep:novel sequence:nscaf2986:2787465:2788635:+ gene:BGIBMGA010231 transcript:BGIBMGA010231-TA;>gi|223671238|tpd|FAA00571.1| TPA: putative cuticle protein [Bombyx mori];>gi|290558782|ref|NP_001166690.1| cuticular protein RR-2 motif 68 precursor [Bombyx mori];>BGIBMGA010143-PA pep:novel sequence:nscaf2986:2801245:2802423:- gene:BGIBMGA010143 transcript:BGIBMGA010143-TA;>gi|2236712…	5	5	5	22.5	2.1179e-13	1	639440	700360	809690	0	0	0	0	0	0	0	0	0	0	0	0	0	9567100	10986000	0	0	0	0	0	0	0	0	0	0	0	0	3.87963	4.22667	5.57216	0	0	0
166	extracellular matrix	cuticular protein papillote (Zona_pellucida domain)	P:multicellular organismal development	—	97.799	17/0.884	>BGIBMGA007649-PA pep:novel sequence:nscaf2888:7800749:7823218:- gene:BGIBMGA007649 transcript:BGIBMGA007649-TA;>gi|512917101|ref|XP_004928804.1| PREDICTED: uncharacterized protein LOC101742065 [Bombyx mori]	4	4	4	4.9	3.2176e-12	1	0	29836	27899	0	0	0	0	0	0	0	0	0	0	0	0	0	0	0	0	0	0	0	0	0	0	0	0	0	0	0	0	0.18006	0.191996	0	0	0
167	extracellular matrix	heparan sulfate proteoglycan core protein	—	—	196.16	24/0.862	>gi|512935237|ref|XP_004933225.1| PREDICTED: uncharacterized protein LOC101745012 [Bombyx mori];>BGIBMGA012239-PA pep:novel sequence:nscaf3040:3388612:3400080:- gene:BGIBMGA012239 transcript:BGIBMGA012239-TA	19	7	7	12.8	7.6813e-48	4,5	0	0	0	0	0	0	0	0	0	20823	74180	84101	63426	90832	60333	0	0	0	0	0	0	0	0	0	0	5740600	6089400	0	5410200	0	0	0	0	0	0	0
168	extracellular matrix	heparan sulfate proteoglycan core protein	F:protein binding	—	425.72	—	>BGIBMGA012240-PA pep:novel sequence:nscaf3040:3258589:3315523:- gene:BGIBMGA012240 transcript:BGIBMGA012240-TA;>gi|512935047|ref|XP_004933179.1| PREDICTED: basement membrane-specific heparan sulfate proteoglycan core protein-like [Bombyx mori]	35	35	23	12.4	1.2446e-97	1,2,3,4,5	23375	43047	64261	7974.6	0	0	0	6136.2	6687.4	141310	36665	74159	95400	46826	71078	8598900	12737000	16526000	0	0	0	0	0	0	29143000	11866000	18731000	19525000	12704000	16015000	0.141821	0.259789	0.442234	0.0447182	0	0
169	extracellular matrix	fibrillin	F:extracellular matrix structural constituent; F:calcium ion binding; C:proteinaceous extracellular matrix; F:transmembrane signaling receptor activity; C:membrane; P:blood coagulation	—	280.85	15/0.694	>gi|512937156|ref|XP_004933698.1| PREDICTED: fibrillin-1-like [Bombyx mori];>BGIBMGA000209-PA pep:novel sequence:nscaf1516:4470:14590:- gene:BGIBMGA000209 transcript:BGIBMGA000209-TA;>BGIBMGA000206-PA pep:novel sequence:nscaf1516:24083:29311:- gene:BGIBMGA000206 transcript:BGIBMGA000206-TA;>BGIBMGA000207-PA pep:novel sequence:nscaf1516:17475:22197:- gene:BGIBMGA000207 transcript:BGIBMGA000207-TA	28	28	28	13.6	1.4402e-140	3,4,5	0	0	0	0	0	0	39100	0	0	105370	36456	71188	648730	468970	446000	0	0	0	0	0	0	0	0	0	14027000	5573500	11922000	55900000	50157000	57126000	0	0	0	0	0	0
170	extracellular matrix	fibrillin	P:multicellular organismal development	—	63.114	16/0.723	>gi|112983550|ref|NP_001036879.1| nimrod B precursor [Bombyx mori];>gi|17298113|dbj|BAB78525.1| fibrillin-like protein [Bombyx mori]	3	3	3	9.5	4.2101e-14	1	389500	1416900	437610	0	0	0	0	0	0	0	0	0	0	0	0	0	21231000	0	0	0	0	0	0	0	0	0	0	0	0	0	2.36318	8.551	3.01156	0	0	0
171	extracellular matrix	fibulin	F:calcium ion binding	—	153.91	—	>gi|512909239|ref|XP_004926873.1| PREDICTED: uncharacterized protein LOC101739962 [Bombyx mori];>BGIBMGA005736-PA pep:novel sequence:nscaf2836:317250:336060:+ gene:BGIBMGA005736 transcript:BGIBMGA005736-TA	41	41	41	37	0	1,5	4119700	4286500	5257400	0	0	0	0	0	0	0	0	0	88662	31314	36326	280750000	371370000	413190000	0	0	0	0	0	0	0	0	0	4333700	0	0	24.9951	25.869	36.1806	0	0	0
172	extracellular matrix	mucin-22-like	—	—	213.98	—	>gi|512920034|ref|XP_004929531.1| PREDICTED: mucin-22-like [Bombyx mori]	6	6	6	3.6	4.5685e-17	1	294460	533280	332300	0	0	0	0	0	0	0	0	0	0	0	0	17295000	27582000	26154000	0	0	0	0	0	0	0	0	0	0	0	0	1.78656	3.21835	2.28684	0	0	0
173	extracellular matrix	mucin-5AC-like	—	—	28.162	22/0.698	>gi|512889431|ref|XP_004922276.1| PREDICTED: mucin-5AC-like [Bombyx mori]	1	1	1	3.8	4.7496e-05	1,2,3,4,5	34559000	32875000	47115000	50601000	0	22224000	56418000	0	104600000	81799000	91547000	46541000	546880000	182380000	0	0	0	0	0	0	0	0	0	0	0	0	0	0	0	0	209.677	198.401	324.238	283.749	0	149.475
174	extracellular matrix	mucin-2-like	F:hydrolase activity; C:extracellular region; F:carbohydrate binding; P:carbohydrate metabolic process	—	67.444	—	>gi|512895556|ref|XP_004923700.1| PREDICTED: mucin-2-like [Bombyx mori];>BGIBMGA009892-PA pep:novel sequence:nscaf2970:1254824:1258803:+ gene:BGIBMGA009892 transcript:BGIBMGA009892-TA	2	2	2	5.5	1.2038e-15	2,3,4	0	0	0	53558	71040	0	0	105840	0	311370	0	0	0	0	0	0	0	0	0	0	0	0	0	0	10477000	0	0	0	0	0	0	0	0	0.300331	0.452744	0
175	extracellular matrix	pleiotrophin-like protein	C:extracellular region; F:receptor binding; F:carbohydrate binding; P:signal transduction; P:cell proliferation; P:growth	—	18.675	25/0.850	>gi|169234710|ref|NP_001108476.1| pleiotrophin-like protein precursor [Bombyx mori];>gi|18700463|dbj|BAB85199.1| Pleiotrophin-like protein [Bombyx mori];>gi|22474517|dbj|BAC10621.1| Pleiotrophin-like protein [Bombyx mori];>BGIBMGA000590-PA pep:novel sequence:nscaf1690:1025643:1027490:- gene:BGIBMGA000590 transcript:BGIBMGA000590-TA	1	1	1	6.8	0.0016992	1	0	0	959210	0	0	0	0	0	0	0	0	0	0	0	0	0	0	4924900	0	0	0	0	0	0	0	0	0	0	0	0	0	0	6.60113	0	0	0
176	extracellular matrix	SCO-spondin-like	F:protein binding	—	66.272	17/0.885	>gi|512903757|ref|XP_004925696.1| PREDICTED: SCO-spondin-like [Bombyx mori];>BGIBMGA006251-PA pep:novel sequence:nscaf2851:1060348:1063762:+ gene:BGIBMGA006251 transcript:BGIBMGA006251-TA	32	32	32	61.4	0	1,2,3,4,5	2178100	2621400	2367800	797950	873560	692760	975130	792920	1596200	1842100	2084400	1352100	7665900	7078500	4915000	118280000	139110000	153300000	99243000	102600000	84798000	73317000	52439000	85845000	91631000	89664000	85453000	176250000	176590000	138140000	13.215	15.8202	16.2948	4.47457	5.56727	4.6594
177	extracellular matrix	scavenger receptor cysteine-rich protein/tenascin-like	F:protein binding	—	20.115	—	>gi|512884975|ref|XP_004921521.1| PREDICTED: tenascin-like, partial [Bombyx mori]	8	4	4	46.1	1.197e-67	1,2,3,4,5	836830	918090	1314400	606290	927220	1122900	1650400	1678000	1720700	2509600	2891800	10815000	3139300	5439600	2537500	0	0	0	0	0	0	0	0	0	0	0	0	0	43652000	0	5.07724	5.54068	9.04549	3.39982	5.90925	7.55246
178	extracellular matrix	scavenger receptor cysteine-rich protein/tenascin-like	F:hormone activity; F:alpha-N-arabinofuranosidase activity; P:L-arabinose metabolic process; C:extracellular region	—	24.186	—	>gi|512937128|ref|XP_004933691.1| PREDICTED: tenascin-like [Bombyx mori]	6	2	2	32	3.2048e-35	1	0	547100	0	0	0	0	0	0	0	0	0	0	0	0	0	0	8197500	0	0	0	0	0	0	0	0	0	0	0	0	0	0	3.30175	0	0	0	0
179	extracellular matrix	scavenger receptor cysteine-rich protein/zonadhesin-like	F:protein binding	—	52.728	—	>gi|512910090|ref|XP_004927082.1| PREDICTED: zonadhesin-like [Bombyx mori]	27	23	21	73.9	0	1,2,3,4,5	13796000	20957000	17814000	8749700	6784900	12462000	14827000	23448000	18321000	26362000	28320000	32954000	44445000	28153000	31226000	466330000	609570000	583580000	387880000	518630000	584690000	591970000	734480000	594210000	572560000	692770000	673640000	670010000	1019700000	623210000	83.7034	126.476	122.593	49.0647	43.2407	83.8176
180	extracellular matrix	scavenger receptor cysteine-rich protein/zonadhesin-like	F:protein binding	—	86.703	29/0.802	>BGIBMGA002847-PA pep:novel sequence:nscaf2575:307239:312629:- gene:BGIBMGA002847 transcript:BGIBMGA002847-TA;>gi|512885205|ref|XP_004921556.1| PREDICTED: zonadhesin-like [Bombyx mori]	17	17	17	22.7	2.8936e-65	1,2	1254400	1537500	1308200	0	0	29401	0	0	0	0	0	0	0	0	0	37058000	54507000	50108000	0	0	0	0	0	0	0	0	0	0	0	0	7.61073	9.27882	9.00282	0	0	0.197747
181	extracellular matrix	secreted protein acidic and rich in cysteine	C:extracellular space; P:signal transduction; C:proteinaceous extracellular matrix; F:calcium ion binding	—	37.384	19/0.839	>BGIBMGA013448-PA pep:novel sequence:nscaf3074:181646:188437:- gene:BGIBMGA013448 transcript:BGIBMGA013448-TA;>gi|114051654|ref|NP_001040421.1| SPARC precursor [Bombyx mori];>gi|221579690|gb|ACM24349.1| secreted protein acidic and rich in cysteine [Bombyx mori];>gi|95102834|gb|ABF51358.1| secreted protein acidic and rich in cysteine [Bombyx mori]	3	3	3	9.5	4.9887e-07	1	77110	150300	93081	0	0	0	0	0	0	0	0	0	0	0	0	0	3860600	0	0	0	0	0	0	0	0	0	0	0	0	0	0.467844	0.907061	0.640568	0	0	0
182	binding and transport	30k protein Bmlp1	C:extracellular space	—	29.734	19/0.795	>BGIBMGA004394-PA pep:novel sequence:nscaf2795:1681491:1682261:- gene:BGIBMGA004394 transcript:BGIBMGA004394-TA;>gi|112984502|ref|NP_001037486.1| low molecular 30 kDa lipoprotein PBMHP-6 precursor [Bombyx mori];>gi|126415|sp|P09334.1|LP1_BOMMO RecName: Full=Low molecular 30 kDa lipoprotein PBMHP-6; Flags: Precursor;>gi|225905552|gb|ACO35750.1| 30 kDa protein precursor [Bombyx mori];>gi|379046494|…	12	12	10	48	6.6322e-76	1,2,3,4,5	27979000	41680000	44702000	4174000	4392400	4816200	5874700	5695400	6148800	6352000	6676100	7465900	649880	1580300	338300	480580000	709340000	775870000	97790000	105520000	115420000	101110000	105710000	108920000	94758000	122320000	112580000	13757000	26394000	10727000	169.755	251.539	307.632	23.406	27.9931	32.3931
183	binding and transport	30k protein Bmlp2	C:extracellular space	—	30.154	16/0.850	>gi|379046488|gb|AFC87805.1| 30K protein 7 [Bombyx mori];>BGIBMGA004399-PA pep:novel sequence:nscaf2795:1629929:1630699:- gene:BGIBMGA004399 transcript:BGIBMGA004399-TA	26	26	3	78.8	0	1,2,3,4,5	138840000	143440000	135170000	10041000	10370000	11741000	10758000	11479000	13612000	16730000	13139000	13452000	3758400	2684500	2598200	2110300000	2261600000	2476100000	327950000	347220000	434250000	322300000	305790000	338190000	266360000	300660000	244080000	75159000	58808000	76190000	842.373	865.661	930.218	56.3057	66.0888	78.9683
184	binding and transport	30k protein Bmlp3	C:extracellular space	—	29.414	20/0.762	>BGIBMGA004396-PA pep:novel sequence:nscaf2795:1656058:1656828:- gene:BGIBMGA004396 transcript:BGIBMGA004396-TA;>gi|379046476|gb|AFC87799.1| 30K protein 1 [Bombyx mori];>gi|482677282|pdb|4IY8|A Chain A, Bmlp3 - P21 Crystal Form;>gi|482677283|pdb|4IY8|B Chain B, Bmlp3 - P21 Crystal Form;>gi|482677284|pdb|4IY8|C Chain C, Bmlp3 - P21 Crystal Form;>gi|482677285|pdb|4IY8|D Chain D, Bmlp3 - P21 Crystal…	17	6	6	67.2	8.1738e-192	1,2,3,4,5	12051000	9365000	9414000	1175200	815130	732900	950530	1017100	1116900	1345900	963950	867050	148440	331760	0	146800000	137110000	140620000	30476000	23315000	33472000	28696000	29016000	30968000	20658000	21672000	20507000	0	5551400	0	73.1161	56.5178	64.7856	6.59003	5.19489	4.92938
185	binding and transport	30k protein Bmlp4	C:extracellular space	—	30.242	16/0.818	>BGIBMGA004395-PA pep:novel sequence:nscaf2795:1672373:1673164:- gene:BGIBMGA004395 transcript:BGIBMGA004395-TA;>gi|379046486|gb|AFC87804.1| 30K protein 6 [Bombyx mori];>gi|266439|sp|Q00801.1|L302_BOMMO RecName: Full=Low molecular mass 30 kDa lipoprotein 21G1; Flags: Precursor;>gi|126418|sp|P09337.1|LP4_BOMMO RecName: Full=Low molecular 30 kDa lipoprotein PBMHPC-21; Flags: Precursor;>gi|156119547…	15	8	6	57	1.342e-113	1,2,3,4	8710700	8753300	8635400	1000600	1681100	1265800	2215800	2049100	2092700	1416000	2130300	1937800	0	0	0	163500000	156150000	169230000	39450000	62558000	57869000	49791000	49624000	54577000	35991000	48367000	47633000	0	0	0	52.8498	52.8262	59.4274	5.61095	10.7138	8.51359
186	binding and transport	30k protein Bmlp5	C:extracellular space	—	30.149	16/0.839	>gi|512890995|ref|XP_004922608.1| PREDICTED: low molecular mass 30 kDa lipoprotein 21G1-like [Bombyx mori];>BGIBMGA004456-PA pep:novel sequence:nscaf2795:1598894:1599664:+ gene:BGIBMGA004456 transcript:BGIBMGA004456-TA	8	2	2	29.2	1.847e-57	1,4	1443500	1694800	1526700	0	0	0	0	0	0	0	335670	0	0	0	0	28612000	38552000	30768000	0	0	0	0	0	0	0	4362100	0	0	0	0	8.75804	10.2281	10.5065	0	0	0
187	binding and transport	30k protein Bmlp6	C:extracellular region	—	30.343	16/0.829	>gi|126419|sp|P09338.1|LP5_BOMMO RecName: Full=Low molecular 30 kDa lipoprotein PBMHPC-23; Flags: Precursor;>gi|5896|emb|CAA30437.1| unnamed protein product [Bombyx mori];>gi|162461355|ref|NP_001095198.2| low molecular 30 kDa lipoprotein PBMHPC-23 precursor [Bombyx mori];>gi|379046496|gb|AFC87809.1| 30K protein 11 [Bombyx mori];>BGIBMGA004457-PA pep:novel sequence:nscaf2795:1615444:1617479:+ gene…	22	5	3	70.1	1.3607e-212	1,2,3,4,5	5846800	4190700	4448600	236000	132100	0	736160	947470	1077600	671970	1304200	154860	0	0	235120	124510000	98332000	97619000	7977400	0	0	0	0	21359000	10382000	19508000	0	0	0	0	35.4739	25.2909	30.6145	1.32339	0.841884	0
188	binding and transport	30k protein Bmlp7	C:extracellular region	—	27.343	17/0.832	>gi|402550383|pdb|4EFP|A Chain A, Bombyx Mori Lipoprotein 7 Isolated From Its Natural Source At 1.33 A Resolution;>gi|402550384|pdb|4EFP|B Chain B, Bombyx Mori Lipoprotein 7 Isolated From Its Natural Source At 1.33 A Resolution;>gi|402550385|pdb|4EFQ|A Chain A, Bombyx Mori Lipoprotein 7 - Platinum Derivative At 1.94 A Resolution;>gi|402550386|pdb|4EFQ|B Chain B, Bombyx Mori Lipoprotein 7 - Platin…	18	1	1	71.5	1.3042e-241	1,4	2286600	1078500	1277700	0	0	0	0	0	0	447380	0	0	0	0	0	0	0	0	0	0	0	0	0	0	6561400	0	0	0	0	0	13.8733	6.50875	8.79293	0	0	0
189	binding and transport	30k protein Bmlp9	C:extracellular space	—	43.772	17/0.716	>BGIBMGA004400-PA pep:novel sequence:nscaf2795:1619810:1623572:- gene:BGIBMGA004400 transcript:BGIBMGA004400-TA;>gi|379046480|gb|AFC87801.1| 30K protein 3 [Bombyx mori];>gi|512890676|ref|XP_004922553.1| PREDICTED: low molecular mass 30 kDa lipoprotein 19G1-like [Bombyx mori];>BGIBMGA004401-PA pep:novel sequence:nscaf2795:1601055:1611499:- gene:BGIBMGA004401 transcript:BGIBMGA004401-TA;>gi|3790464…	16	13	12	45.3	1.4295e-186	1,2,3,4,5	7950700	7999700	9197600	229440	261270	385400	111860	126710	151390	382260	162170	133390	0	138810	0	175580000	213880000	238080000	12136000	13024000	19910000	0	0	0	12190000	0	0	0	3294300	0	48.2387	48.2782	63.2964	1.2866	1.66509	2.59214
190	binding and transport	30k protein Bmlp13	C:extracellular region	—	29.858	23/0.690	>gi|379046504|gb|AFC87813.1| 30K protein 15 [Bombyx mori];>gi|530234120|ref|NP_001268827.1| low molecular mass 30 kDa lipoprotein 21G1-like precursor [Bombyx mori];>BGIBMGA004454-PA pep:novel sequence:nscaf2795:1559814:1560530:+ gene:BGIBMGA004454 transcript:BGIBMGA004454-TA	9	9	9	48.4	2.2505e-48	1,4,5	1819700	1932000	2118300	0	0	0	0	0	0	0	0	199750	148750	0	0	28690000	35080000	39294000	0	0	0	0	0	0	0	0	0	0	0	0	11.0405	11.6596	14.5778	0	0	0
191	binding and transport	30k protein Bmlp17	C:extracellular region	—	28.495	18/0.854	>BGIBMGA004398-PA pep:novel sequence:nscaf2795:1638095:1638829:- gene:BGIBMGA004398 transcript:BGIBMGA004398-TA;>gi|379046522|gb|AFC87822.1| 30K protein 24 [Bombyx mori];>gi|525343846|ref|NP_001266375.1| low molecular 30 kDa lipoprotein PBMHPC-19-like precursor [Bombyx mori]	6	6	6	29.9	1.6024e-12	1,3,4	1256100	508960	441100	0	0	0	0	0	43924	131150	69646	111040	0	0	0	20631000	9092100	13098000	0	0	0	0	0	0	0	0	0	0	0	0	7.62104	3.07158	3.03558	0	0	0
192	binding and transport	30k protein Bmlp37	C:extracellular region	—	49.352	—	>BGIBMGA008164-PA pep:novel sequence:nscaf2891:7730:9278:- gene:BGIBMGA008164 transcript:BGIBMGA008164-TA;>BGIBMGA010876-PA pep:novel sequence:nscaf3005:14053:15607:- gene:BGIBMGA010876 transcript:BGIBMGA010876-TA;>gi|379046498|gb|AFC87810.1| 30K protein 12 [Bombyx mori];>gi|379046502|gb|AFC87812.1| 30K protein 14 [Bombyx mori];>gi|525342911|ref|NP_001266303.1| low molecular mass 30 kDa lipoprote…	2	2	2	5.3	0.00020225	1	220050	31208	150010	0	0	0	0	0	0	0	0	0	0	0	0	0	0	4467200	0	0	0	0	0	0	0	0	0	0	0	0	1.33509	0.18834	1.03234	0	0	0
193	binding and transport	30k protein Bmlp20	C:extracellular region	—	29.726	16/0.756	>BGIBMGA004464-PA pep:novel sequence:nscaf2795:2154141:2154929:+ gene:BGIBMGA004464 transcript:BGIBMGA004464-TA;>gi|379046490|gb|AFC87806.1| 30K protein 8 [Bombyx mori];>gi|187281703|ref|NP_001119728.1| hemolymph protein [Bombyx mori];>gi|217280|dbj|BAA02093.1| hemolymph protein [Bombyx mori]	7	6	6	32.4	7.5423e-36	1	2032600	1830200	1527600	0	0	0	0	0	0	0	0	0	0	0	0	27267000	34502000	38312000	0	0	0	0	0	0	0	0	0	0	0	0	12.3322	11.0453	10.5127	0	0	0
194	binding and transport	30k protein Bmlp36	C:extracellular region	—	35.411	27/0.838	>gi|512890758|ref|XP_004922568.1| PREDICTED: microvitellogenin-like [Bombyx mori];>BGIBMGA004476-PA pep:novel sequence:nscaf2795:2342414:2343334:+ gene:BGIBMGA004476 transcript:BGIBMGA004476-TA;>gi|379046526|gb|AFC87824.1| 30K protein 26 [Bombyx mori];>gi|512938651|ref|XP_004934056.1| PREDICTED: microvitellogenin-like, partial [Bombyx mori];>gi|379046532|gb|AFC87827.1| 30K protein 29, partial [Bo…	13	13	10	42.5	0	1,2,3,4,5	5546600	8796200	9280400	11021000	11501000	11650000	17160000	26384000	20638000	32655000	41434000	39753000	45618000	44340000	28895000	104160000	138450000	156570000	239380000	283920000	276940000	336750000	370890000	362010000	431340000	524460000	494040000	323270000	501260000	375590000	33.6525	53.0851	63.8662	61.8012	73.2968	78.3562
195	binding and transport	antennal binding protein	F:binding	—	15.49	21/0.820	>gi|164448664|ref|NP_001106744.1| antennal binding protein precursor [Bombyx mori];>gi|87248601|gb|ABD36353.1| antennal binding protein [Bombyx mori];>BGIBMGA002626-PA pep:novel sequence:nscaf2529:1442664:1447992:- gene:BGIBMGA002626 transcript:BGIBMGA002626-TA;>gi|256997218|dbj|BAI22690.1| odorant binding protein [Bombyx mori];>gi|261245105|ref|NP_001159622.1| odorant binding protein LOC10030701…	11	11	11	64.3	4.8986e-225	1,2,3,4,5	21828000	20297000	22806000	47527000	41633000	48082000	45226000	48055000	54056000	67932000	75305000	58400000	35471000	46911000	33600000	194570000	191490000	213750000	581650000	654880000	737890000	440280000	492910000	486060000	467770000	458460000	466020000	201000000	253170000	226430000	132.435	122.492	156.947	266.512	265.33	323.393
196	binding and transport	regucalcin-like	P:regulation of catalytic activity; F:calcium ion binding; F:enzyme regulator activity	—	37.876	—	>gi|512927483|ref|XP_004931346.1| PREDICTED: regucalcin-like [Bombyx mori];>BGIBMGA010133-PA pep:novel sequence:nscaf2986:3327479:3331285:- gene:BGIBMGA010133 transcript:BGIBMGA010133-TA	9	9	9	39.2	6.6566e-101	3,4,5	0	0	0	0	0	0	67384	0	356110	562000	142160	359830	950690	565640	302310	0	0	0	0	0	0	0	0	0	9725800	0	9596800	12454000	13516000	0	0	0	0	0	0	0
197	binding and transport	apolipophorin (Vitellogenin-N domain)	P:transport	—	368.77	23/0.924	>gi|512908283|ref|XP_004926643.1| PREDICTED: apolipophorins isoform X2 [Bombyx mori];>gi|512908279|ref|XP_004926642.1| PREDICTED: apolipophorins isoform X1 [Bombyx mori];>gi|347543546|dbj|BAK82317.1| apolipophorin precursor protein [Bombyx mori];>BGIBMGA013342-PA pep:novel sequence:nscaf3071:739110:772553:- gene:BGIBMGA013342 transcript:BGIBMGA013342-TA;>BGIBMGA013341-PA pep:novel sequence:nscaf3…	101	101	100	33.5	0	1,3,4	3873000	3586800	3932500	0	0	0	0	0	11284	28545	7864.1	17045	0	0	0	884510000	894030000	953840000	0	0	0	0	0	0	8019300	0	6625600	0	0	0	23.4984	21.6463	27.0628	0	0	0
198	binding and transport	apolipophorin-III (ApoLP-III domain)	P:transport; P:response to stress; P:response to biotic stimulus; C:extracellular space; F:lipid binding	—	27.586	17/0.847	>BGIBMGA013108-PA pep:novel sequence:nscaf3058:9086208:9087467:+ gene:BGIBMGA013108 transcript:BGIBMGA013108-TA;>gi|112983018|ref|NP_001037078.1| apolipophorin III precursor [Bombyx mori];>gi|1381798|gb|AAB02853.1| apolipophorin-III precursor [Bombyx mori];>gi|33359232|gb|AAQ17038.1| apolipophorin III [Bombyx mori];>gi|1381796|gb|AAB02852.1| apolipophorin-III precursor [Bombyx mori]	8	8	8	35.2	9.7387e-74	1,2,4	8802300	6093400	8103500	83412	97259	0	0	0	0	112100	250890	73573	0	0	0	184440000	163900000	143380000	0	0	0	0	0	0	0	9372400	0	0	0	0	53.4055	36.7737	55.767	0.46774	0.619839	0
199	binding and transport	apolipoprotein d-like (Lipocalin domain)	F:pigment binding; C:extracellular region	—	29.851	18/0.787	>gi|512909266|ref|XP_004926879.1| PREDICTED: apolipoprotein D-like [Bombyx mori];>BGIBMGA013131-PA pep:novel sequence:nscaf3062:69798:82387:- gene:BGIBMGA013131 transcript:BGIBMGA013131-TA	13	13	13	42.4	5.8381e-133	1,2,3,4,5	5087500	8504800	5442000	2029800	0	1272400	1489600	1575500	2272900	4794500	1113900	5018600	21198000	7559100	8903800	58386000	68886000	67307000	46019000	0	26710000	25592000	26503000	31362000	47043000	18761000	42263000	106340000	56706000	78194000	30.867	51.3265	37.451	11.3823	0	8.55798
200	binding and transport	apolipoprotein d-like (Lipocalin domain)	F:binding	—	23.189	29/0.868	>gi|512931794|ref|XP_004932389.1| PREDICTED: apolipoprotein D-like isoform X1 [Bombyx mori];>gi|512931798|ref|XP_004932390.1| PREDICTED: apolipoprotein D-like isoform X2 [Bombyx mori];>BGIBMGA002704-PA pep:novel sequence:nscaf2529:4202485:4205359:+ gene:BGIBMGA002704 transcript:BGIBMGA002704-TA	7	7	7	30.7	1.6425e-88	1,2,3,4,5	3384000	2358400	2553400	7470400	6481600	3128300	7676300	6841500	7827100	11654000	13102000	10592000	18974000	19132000	19458000	45347000	28289000	33315000	125050000	99770000	75359000	97983000	94364000	99825000	125940000	97990000	124450000	162670000	129480000	151290000	20.5315	14.233	17.5721	41.8909	41.3078	21.0405
201	binding and transport	apolipoprotein d-like (Lipocalin domain)	F:binding	—	25.009	17/0.815	>BGIBMGA004866-PA pep:novel sequence:nscaf2818:1542284:1548588:+ gene:BGIBMGA004866 transcript:BGIBMGA004866-TA;>gi|512894212|ref|XP_004923378.1| PREDICTED: insecticyanin-A-like [Bombyx mori]	2	2	2	11.7	1.2394e-07	1	195000	0	0	0	0	0	0	0	0	0	0	0	0	0	0	2340100	0	0	0	0	0	0	0	0	0	0	0	0	0	0	1.18311	0	0	0	0	0
202	binding and transport	calreticulin	P:protein metabolic process; C:endoplasmic reticulum; F:calcium ion binding; F:protein binding	—	45.784	19/0.808	>BGIBMGA000475-PA pep:novel sequence:nscaf1681:5790506:5794684:+ gene:BGIBMGA000475 transcript:BGIBMGA000475-TA;>gi|112983032|ref|NP_001037075.1| calreticulin precursor [Bombyx mori];>gi|223951465|gb|ACN29696.1| calreticulin [Bombyx mori];>gi|28804517|dbj|BAC57964.1| calreticulin [Bombyx mori];>gi|31559109|gb|AAP50845.1| calreticulin [Bombyx mori];>gi|75013004|sp|Q7Z1E6.1|CALR_BOMMO RecName: Full…	3	3	3	10.3	5.3357e-06	1	0	0	84147	0	0	0	0	0	0	0	0	0	0	0	0	0	0	0	0	0	0	0	0	0	0	0	0	0	0	0	0	0	0.579086	0	0	0
203	binding and transport	calsyntenin	F:calcium ion binding; C:extracellular region; P:cell-cell signaling; C:cell; C:plasma membrane	—	104.62	20/0.837	>gi|512894737|ref|XP_004923501.1| PREDICTED: calsyntenin-1-like [Bombyx mori];>BGIBMGA004592-PA pep:novel sequence:nscaf2800:1326524:1347899:+ gene:BGIBMGA004592 transcript:BGIBMGA004592-TA	9	9	9	11.7	1.1076e-25	5	0	0	0	0	0	0	0	0	0	0	0	0	37732	0	15131	0	0	0	0	0	0	0	0	0	0	0	0	0	0	0	0	0	0	0	0	0
204	binding and transport	retinoic acid binding protein	P:transport; F:lipid binding; F:transporter activity	—	14.859	—	>gi|108793850|gb|ABG20590.1| cellular retinoic acid binding protein [Bombyx mori];>gi|109119899|dbj|BAE96009.1| fatty acid binding protein 1 [Bombyx mori];>gi|112983600|ref|NP_001037364.1| cellular retinoic acid binding protein [Bombyx mori];>gi|118500451|gb|ABK97427.1| cellular retinoic acid binding protein [Bombyx mori];>gi|73746295|gb|AAZ82096.1| putative cellular retinoic acid binding protein…	10	10	10	71.2	1.3559e-45	1	841420	1339400	2600200	0	0	0	0	0	0	0	0	0	0	0	0	16097000	25072000	33381000	0	0	0	0	0	0	0	0	0	0	0	0	5.10508	8.08328	17.8942	0	0	0
205	binding and transport	chemosensory protein 7	—	—	13.519	22/0.657	>BGIBMGA004041-PA pep:novel sequence:nscaf2767:388458:389138:- gene:BGIBMGA004041 transcript:BGIBMGA004041-TA;>gi|112032179|gb|ABH88200.1| chemosensory protein 7 [Bombyx mori];>gi|112983052|ref|NP_001037068.1| chemosensory protein 7 precursor [Bombyx mori];>gi|115551754|dbj|BAF34359.1| chemosensory protein11 [Bombyx mori];>gi|77415578|emb|CAJ01458.1| hypothetical protein [Bombyx mori]	7	7	7	50.8	5.402e-104	1,2,4,5	14951000	8590200	11056000	942510	359540	0	0	0	0	1057800	342660	784700	381610	0	0	125770000	77822000	102570000	15722000	12150000	0	0	0	0	10767000	0	0	0	0	0	90.7111	51.8419	76.0856	5.2852	2.29138	0
206	binding and transport	c-type lectin/macrophage mannose receptor 1-like	F:carbohydrate binding	—	35.143	19/0.794	>BGIBMGA002288-PA pep:novel sequence:nscaf2330:9815:16033:+ gene:BGIBMGA002288 transcript:BGIBMGA002288-TA;>gi|512888320|ref|XP_004922068.1| PREDICTED: macrophage mannose receptor 1-like [Bombyx mori]	2	2	2	9.9	0.0018574	1	0	250140	110530	0	0	0	0	0	0	0	0	0	0	0	0	0	4551100	0	0	0	0	0	0	0	0	0	0	0	0	0	0	1.5096	0.76065	0	0	0
207	binding and transport	hemocytin/humoral lectin	—	—	343.35	—	>gi|1094393|prf||2106140A hemocytin;>gi|1346296|sp|P98092.1|HMCT_BOMMO RecName: Full=Hemocytin; AltName: Full=Humoral lectin; Flags: Precursor;>gi|162462371|ref|NP_001104817.1| hemocytin [Bombyx mori];>gi|664884|dbj|BAA06160.1| humoral lectin prepropeptide [Bombyx mori];>gi|217262|dbj|BAA03124.1| lectin [Bombyx mori];>BGIBMGA006692-PA pep:novel sequence:nscaf2855:2276803:2290319:+ gene:BGIBMGA006…	2	2	2	0.8	0.0037773	1	0	0	8950.4	0	0	0	0	0	0	0	0	0	0	0	0	0	0	1544100	0	0	0	0	0	0	0	0	0	0	0	0	0	0	0.0615952	0	0	0
208	binding and transport	defensin	—	—	10.318	22/0.915	>gi|112983704|ref|NP_001037370.1| defensin-like protein precursor [Bombyx mori];>gi|189547731|dbj|BAG48202.1| putative defensin [Bombyx mori];>gi|71564291|gb|AAZ38358.1| defensin-like protein [Bombyx mori];>gi|300872110|gb|ADK38897.1| defensin A, partial [Bombyx mori];>gi|300872112|gb|ADK38898.1| defensin A, partial [Bombyx mori];>gi|300872114|gb|ADK38899.1| defensin A, partial [Bombyx mori];>gi|…	3	3	3	52.2	8.5011e-15	5	0	0	0	0	0	0	0	0	0	0	0	0	506030	1094800	0	0	0	0	0	0	0	0	0	0	0	0	0	0	0	0	0	0	0	0	0	0
209	binding and transport	ecdysteroid-regulated 16 kDa protein	F:binding; F:lipid binding; P:biosynthetic process; P:multicellular organismal development; P:lipid metabolic process; C:extracellular space; P:transport; P:cell differentiation; P:cell recognition; F:carbohydrate binding; C:protein complex; C:cell wall	—	15.824	16/0.790	>BGIBMGA008405-PA pep:novel sequence:nscaf2902:495425:504769:- gene:BGIBMGA008405 transcript:BGIBMGA008405-TA;>gi|151301100|ref|NP_001093080.1| ecdysteroid-regulated 16 kDa protein precursor [Bombyx mori];>gi|87248319|gb|ABD36212.1| ecdysteroid-regulated 16 kDa protein precursor [Bombyx mori];	8	8	8	62.8	3.3941e-85	1,2,3,4,5	1504900	650250	949050	661690	3880600	3074000	2961800	3113300	3605500	6958700	5307900	6730500	12960000	7068300	7043500	30606000	0	24825000	0	59378000	63798000	46097000	50771000	50449000	62700000	70276000	59100000	76121000	70836000	73606000	9.13057	3.92426	6.53121	3.71048	24.7314	20.6753
210	binding and transport	ferritin light chain	P:cellular homeostasis; F:catalytic activity; F:binding; P:ion transport; P:metabolic process	—	26.061	17/0.874	>BGIBMGA008780-PA pep:novel sequence:nscaf2916:215795:218591:+ gene:BGIBMGA008780 transcript:BGIBMGA008780-TA;>gi|110559584|gb|ABG76018.1| iron storage protein [Bombyx mori];>gi|112982960|ref|NP_001037584.1| ferritin precursor [Bombyx mori];>gi|95102796|gb|ABF51339.1| ferritin isoform 1 [Bombyx mori];>gi|95102798|gb|ABF51340.1| ferritin isoform 2 [Bombyx mori]	4	4	4	23.6	1.0316e-32	3,5	0	0	0	0	0	0	0	0	154970	0	0	0	0	752370	621700	0	0	0	0	0	0	0	0	0	0	0	0	0	8165100	0	0	0	0	0	0	0
211	binding and transport	transferrin	P:cellular homeostasis; F:binding; C:extracellular region; P:ion transport	—	71.651	—	>BGIBMGA011424-PA pep:novel sequence:nscaf3027:5043304:5055900:- gene:BGIBMGA011424 transcript:BGIBMGA011424-TA	28	28	3	55.7	1.3341e-129	1,4	4141500	4476900	4630300	0	0	0	0	0	0	0	0	48123	0	0	0	217830000	221460000	245090000	0	0	0	0	0	0	0	0	0	0	0	0	25.1274	27.0181	31.865	0	0	0
212	binding and transport	transferrin	P:cellular homeostasis; F:binding; C:extracellular region; P:ion transport	—	75.722	18/0.882	>gi|112983240|ref|NP_001037014.1| transferrin precursor [Bombyx mori];>gi|68066547|gb|AAD18032.2| transferrin [Bombyx mori];>gi|87246220|gb|ABD35289.1| transferrin [Bombyx mori]	27	2	2	49.5	8.755e-121	1	306330	520570	751980	0	0	0	0	0	0	0	0	0	0	0	0	14037000	29438000	39943000	0	0	0	0	0	0	0	0	0	0	0	0	1.85857	3.14164	5.17501	0	0	0
213	binding and transport	hemolin	C:extracellular space; C:extracellular region; P:innate immune response	—	44.82	18/0.785	>gi|112982982|ref|NP_001037088.1| hemolin precursor [Bombyx mori];>gi|258642521|gb|ACQ82817.2| hemolin [Bombyx mori];>gi|41350232|gb|AAS00443.1| hemolin [Bombyx mori];>gi|41350234|gb|AAS00444.1| hemolin [Bombyx mori];>gi|41350236|gb|AAS00445.1| hemolin [Bombyx mori];>gi|69146821|gb|AAZ03611.1| hemolin [Bombyx mori];>BGIBMGA008736-PA pep:novel sequence:nscaf2916:817626:822694:- gene:BGIBMGA008736 …	5	5	5	13.4	9.8233e-18	5	0	0	0	0	0	0	0	0	0	0	0	0	80075	178780	102740	0	0	0	0	0	0	0	0	0	0	0	0	0	0	0	0	0	0	0	0	0
214	binding and transport	juvenile hormone binding protein	—	—	27.294	17/0.818	>BGIBMGA011460-PA pep:novel sequence:nscaf3027:2591671:2599723:- gene:BGIBMGA011460 transcript:BGIBMGA011460-TA;>gi|112983146|ref|NP_001036944.1| juvenile hormone binding protein an-0895 precursor [Bombyx mori];>gi|255977204|dbj|BAH97094.1| juvenile hormone binding protein [Bombyx mori];>gi|73992792|dbj|BAE43409.1| hypothetical protein [Bombyx mori]	9	9	9	42.4	3.2997e-52	1,2,3,4,5	0	0	106460	753310	364810	170400	1334800	2184700	663070	5967800	2279700	2162000	6703100	5065100	5286000	0	0	0	30759000	0	0	30643000	34598000	23752000	46378000	34109000	34095000	50315000	39247000	42878000	0	0	0.732641	4.22425	2.32496	1.14609
215	binding and transport	juvenile hormone binding protein	C:extracellular region	—	26.643	18/0.727	>BGIBMGA011549-PA pep:novel sequence:nscaf3027:2386036:2390623:+ gene:BGIBMGA011549 transcript:BGIBMGA011549-TA;>gi|6625564|gb|AAF19267.1|AF098304_1 hemolymph juvenile hormone binding protein precursor [Bombyx mori];>gi|295321528|pdb|3A1Z|A Chain A, Crystal Structure Of Juvenile Hormone Binding Protein From S;>gi|295321529|pdb|3A1Z|B Chain B, Crystal Structure Of Juvenile Hormone Binding Protein …	5	5	2	29.2	3.9479e-31	1	3388700	1293700	1224900	0	0	0	0	0	0	0	0	0	0	0	0	22606000	31780000	30049000	0	0	0	0	0	0	0	0	0	0	0	0	20.56	7.80748	8.42956	0	0	0
216	binding and transport	low-density lipoprotein receptor-related protein 2-like	C:cell; F:calcium ion binding	—	480.72	17/0.472	>gi|512897693|ref|XP_004924215.1| PREDICTED: LOW QUALITY PROTEIN: low-density lipoprotein receptor-related protein 2-like [Bombyx mori];>BGIBMGA011982-PA pep:novel sequence:nscaf3032:1388401:1427978:+ gene:BGIBMGA011982 transcript:BGIBMGA011982-TA	25	25	25	6.4	6.2734e-63	1,5	55177	7138.4	15595	0	0	0	0	0	0	0	0	0	6686.4	0	0	10800000	0	4062800	0	0	0	0	0	0	0	0	0	0	0	0	0.334771	0.0430803	0.107322	0	0	0
217	binding and transport	ly-6 neurotoxin superfamily member 1	F:amino acid transmembrane transporter activity; C:integral to membrane; C:membrane; P:amino acid transmembrane transport	—	22.75	—	>gi|512929412|ref|XP_004931814.1| PREDICTED: uncharacterized protein LOC101743420 [Bombyx mori];>BGIBMGA008847-PA pep:novel sequence:nscaf2930:6023836:6029201:- gene:BGIBMGA008847 transcript:BGIBMGA008847-TA	4	4	4	32.7	9.424e-28	1	814480	0	270940	0	0	0	0	0	0	0	0	0	0	0	0	0	0	0	0	0	0	0	0	0	0	0	0	0	0	0	4.94163	0	1.86457	0	0	0
218	binding and transport	arylphorin/storage protein 1	F:nutrient reservoir activity; C:extracellular space	—	87.268	15/0.823	>BGIBMGA011266-PA pep:novel sequence:nscaf3026:2396448:2401216:- gene:BGIBMGA011266 transcript:BGIBMGA011266-TA;>gi|134925|sp|P09179.1|SSP1_BOMMO RecName: Full=Sex-specific storage-protein 1; Short=SP 1; AltName: Full=Methionine-rich storage protein; Flags: Precursor;>gi|1335609|emb|CAA31417.1| SP1 [Bombyx mori];>gi|169234936|ref|NP_001106747.2| sex-specific storage-protein 1 precursor [Bombyx mo…	18	18	18	25.8	1.3092e-39	1	1355700	990760	1191800	0	0	0	0	0	0	0	0	0	0	0	0	68395000	46012000	58282000	0	0	0	0	0	0	0	0	0	0	0	0	8.22534	5.97924	8.20178	0	0	0
219	binding and transport	arylphorin/storage protein 2	F:nutrient reservoir activity; C:extracellular space	—	83.451	18/0.751	>BGIBMGA009028-PA pep:novel sequence:nscaf2930:4749873:4754183:+ gene:BGIBMGA009028 transcript:BGIBMGA009028-TA;>gi|124430725|ref|NP_001037590.1| sex-specific storage-protein 2 precursor [Bombyx mori];>gi|95103012|gb|ABF51447.1| arylphorin [Bombyx mori];>gi|1174445|sp|P20613.2|SSP2_BOMMO RecName: Full=Sex-specific storage-protein 2; Short=SP 2; AltName: Full=Arylphorin; Flags: Precursor;>gi|15604…	45	45	45	59.5	0	1,2,3,4,5	43950000	37498000	47792000	251610	159490	112440	84540	200770	198750	451110	299160	70217	29301	0	0	2082200000	2209900000	2457600000	99918000	62294000	47277000	22723000	47387000	26925000	63866000	40409000	0	0	0	0	266.655	226.301	328.897	1.41092	1.01644	0.756255
220	binding and transport	arylphorin/storage protein 3	F:nutrient reservoir activity; C:extracellular space	—	82.85	16/0.863	>gi|356713490|gb|AET36899.1| arylphorin [Bombyx mori];>gi|379698962|ref|NP_001243953.1| transcription factor Sp3 precursor [Bombyx mori]	28	28	1	45.1	3.4517e-193	1,2,4,5	19139000	21559000	19657000	30365	0	30026	0	0	0	120400	0	86205	144250	0	0	928090000	1148300000	1168300000	0	0	0	0	0	0	0	0	0	0	0	0	116.121	130.109	135.276	0.170274	0	0.20195
221	binding and transport	odorant-binding protein	F:binding	—	20.55	16/0.875	>gi|512924921|ref|XP_004930711.1| PREDICTED: uncharacterized protein LOC101744811 [Bombyx mori];>BGIBMGA011276-PA pep:novel sequence:nscaf3026:1913810:1918949:- gene:BGIBMGA011276 transcript:BGIBMGA011276-TA	3	3	3	21	4.2653e-10	1	706520	863020	1088300	0	0	0	0	0	0	0	0	0	0	0	0	7622800	12440000	15657000	0	0	0	0	0	0	0	0	0	0	0	0	4.28662	5.20833	7.48951	0	0	0
222	binding and transport	odorant-binding protein	F:odorant binding	—	20.755	22/0.724	>gi|512930128|ref|XP_004931990.1| PREDICTED: uncharacterized protein LOC101746958 [Bombyx mori];>BGIBMGA000225-PA pep:novel sequence:nscaf1681:5385073:5388668:- gene:BGIBMGA000225 transcript:BGIBMGA000225-TA	5	5	5	31.5	1.5327e-14	1,3,4,5	0	88376	0	0	0	0	80040	0	0	280580	1412700	645540	388890	380730	370580	0	0	0	0	0	0	0	0	0	0	10960000	7408000	0	4522300	5663000	0	0.533349	0	0	0	0
223	binding and transport	ommochrome binding protein 2	F:protein binding	—	29.403	15/0.768	>BGIBMGA007286-PA pep:novel sequence:nscaf2876:475155:475943:+ gene:BGIBMGA007286 transcript:BGIBMGA007286-TA;>gi|512905108|ref|XP_004925863.1| PREDICTED: ommochrome-binding protein-like [Bombyx mori]	2	2	2	14.1	9.333e-17	1	861620	385760	452540	0	0	0	0	0	0	0	0	0	0	0	0	11201000	0	0	0	0	0	0	0	0	0	0	0	0	0	0	5.22764	2.32806	3.11431	0	0	0
224	binding and transport	promoting protein	F:lipid binding; C:extracellular region	—	17.123	18/0.877	>BGIBMGA008221-PA pep:novel sequence:nscaf2899:187906:194657:- gene:BGIBMGA008221 transcript:BGIBMGA008221-TA;>gi|112983946|ref|NP_001036842.1| promoting protein precursor [Bombyx mori];>gi|112984526|ref|NP_001037199.1| promoting protein precursor [Bombyx mori];>gi|33285891|gb|AAQ01563.1| promoting protein [Bombyx mori];>gi|6691465|dbj|BAA89306.1| Promoting Protein [Bombyx mori]	4	4	4	27.9	7.3369e-13	1	1919500	2320300	3001000	0	0	0	0	0	0	0	0	0	0	0	0	18228000	25103000	24028000	0	0	0	0	0	0	0	0	0	0	0	0	11.646	14.003	20.6524	0	0	0
225	binding and transport	vitellogenin	P:transport; C:extracellular region; F:transporter activity; F:nutrient reservoir activity	—	203.09	15/0.736	>BGIBMGA004585-PA pep:novel sequence:nscaf2800:859387:870154:+ gene:BGIBMGA004585 transcript:BGIBMGA004585-TA;>gi|112983746|ref|NP_001037309.1| vitellogenin precursor [Bombyx mori];>gi|217296|dbj|BAA02444.1| vitellogenin precursor [Bombyx mori];>gi|3123008|sp|Q27309.1|VIT_BOMMO RecName: Full=Vitellogenin; Contains: RecName: Full=Vitellin light chain; Short=VL; Contains: RecName: Full=Vitellin lig…	4	4	4	3.1	2.5831e-08	1,4	24155	24969	19525	0	0	0	0	0	0	13268	0	0	0	0	0	0	3099800	0	0	0	0	0	0	0	0	0	0	0	0	0	0.146554	0.150688	0.134368	0	0	0
226	binding and transport	yellow-b	—	—	50.868	25/0.894	>gi|379046446|gb|AFC87784.1| yellow-b [Bombyx mori];>BGIBMGA007072-PA pep:novel sequence:nscaf2865:1675433:1676776:+ gene:BGIBMGA007072 transcript:BGIBMGA007072-TA;>gi|112984100|ref|NP_001037430.1| yellow-b precursor [Bombyx mori];>gi|86450725|gb|ABC96698.1| yellow-b [Bombyx mori]	8	8	8	23.2	4.0834e-55	1,2,3,4,5	649700	1325100	995270	302240	294670	248850	258670	278870	545230	1224200	712650	514850	914420	427160	501120	16079000	17739000	18656000	13138000	16906000	15440000	12520000	12782000	14847000	14169000	13245000	13920000	7445400	6014000	7198300	3.94188	7.99698	6.84929	1.69484	1.87796	1.67373
227	binding and transport	yellow-d	—	—	53.031	24/0.604	>BGIBMGA007254-PA pep:novel sequence:nscaf2876:1468979:1482896:- gene:BGIBMGA007254 transcript:BGIBMGA007254-TA;>gi|112984054|ref|NP_001037422.1| yellow-d precursor [Bombyx mori];>gi|379046450|gb|AFC87786.1| yellow-d [Bombyx mori];>gi|86450717|gb|ABC96694.1| yellow-d [Bombyx mori]	23	23	23	53.4	0	1,2,3,4,5	95552	76028	116940	11685000	2874400	1566300	9215600	24874000	11074000	35624000	17313000	37727000	11726000	8262200	8330500	0	0	0	276550000	224920000	171060000	411630000	477930000	452060000	627000000	597020000	566390000	232090000	244030000	222080000	0.579735	0.458829	0.804762	65.5246	18.3188	10.5347
228	binding and transport	yellow-f	—	—	49.77	18/0.494	>BGIBMGA014224-PA pep:novel sequence:nscaf98:1519723:1523351:- gene:BGIBMGA014224 transcript:BGIBMGA014224-TA;>gi|379046444|gb|AFC87783.1| yellow-f [Bombyx mori];>gi|537544628|ref|NP_001269272.1| uncharacterized protein LOC101736658 [Bombyx mori];>gi|319428809|gb|ADV56759.1| yellow-f [Bombyx mori];>gi|319428757|gb|ADV56733.1| yellow-f [Bombyx mori];>gi|319428767|gb|ADV56738.1| yellow-f [Bombyx mo…	16	16	16	40.7	1.2837e-45	1,2,3,4,5	422250	225460	303570	192670	153940	96625	142500	201780	89023	500170	329010	300880	891670	451200	572720	12453000	10983000	11777000	0	0	0	7415600	9420300	0	11926000	10483000	7189000	13837000	8516200	12451000	2.56189	1.36065	2.08912	1.08041	0.981072	0.649886
229	protein synthesis	elongation factor 2-like	P:cytoskeleton organization; P:cell cycle; F:translation factor activity, nucleic acid binding; F:nucleotide binding; P:nucleobase-containing compound metabolic process; P:catabolic process; C:cytosol; C:cytoskeleton; C:protein complex; C:lipid particle; F:hydrolase activity; C:ribosome; P:regulation of biological process; P:translation	—	97.267	—	>gi|103058022|gb|ABF71565.1| translation elongation factor 2 [Bombyx mori];>gi|112983010|ref|NP_001037593.1| translation elongation factor 2 isoform 1 [Bombyx mori];>gi|122096234|sp|Q1HPK6.1|EF2_BOMMO RecName: Full=Translation elongation factor 2; Short=EF-2;>gi|281371488|ref|NP_001163865.1| translation elongation factor 2 isoform 2 [Bombyx mori];>gi|334855073|gb|AEH16569.1| elongation factor 2 […	1	1	1	1.3	0.00043304	4	0	0	0	0	0	0	0	0	0	0	0	174120	0	0	0	0	0	0	0	0	0	0	0	0	0	0	8754400	0	0	0	0	0	0	0	0	0
230	protein synthesis	elongation factor 1 gamma	F:translation factor activity, nucleic acid binding; C:protein complex; C:cytoplasm; F:transferase activity; F:protein binding; C:ribosome; P:regulation of biological process; P:translation	—	48.387	—	>BGIBMGA008302-PA pep:novel sequence:nscaf2902:10519059:10524233:- gene:BGIBMGA008302 transcript:BGIBMGA008302-TA;>gi|112983898|ref|NP_001036852.1| elongation factor 1 gamma [Bombyx mori];>gi|12328431|dbj|BAB21108.1| elongation factor 1 gamma [Bombyx mori]	2	2	2	7.3	0.001389	1	227080	80441	100050	0	0	0	0	0	0	0	0	0	0	0	0	0	0	2671300	0	0	0	0	0	0	0	0	0	0	0	0	1.37775	0.485462	0.688528	0	0	0
231	protein synthesis	EN protein binding/engrailed nuclear homeoprotein-regulated protein	C:integral to membrane;	—	61.678	—	>gi|114053115|ref|NP_001040122.1| EN protein binding/engrailed nuclear homeoprotein-regulated protein [Bombyx mori];>gi|87248125|gb|ABD36115.1| EN protein binding/engrailed nuclear homeoprotein-regulated protein [Bombyx mori];>BGIBMGA011702-PA pep:novel sequence:nscaf3031:1156884:1167281:- gene:BGIBMGA011702 transcript:BGIBMGA011702-TA	3	3	3	7.5	8.9838e-09	1	450080	687160	550920	0	0	0	0	0	0	0	0	0	0	0	0	16019000	16743000	16273000	0	0	0	0	0	0	0	0	0	0	0	0	2.73074	4.14701	3.79134	0	0	0
232	protein synthesis	heat shock protein 70-3	F:nucleotide binding; P:response to stress	—	72.745	17/0.782	>BGIBMGA007950-PA pep:novel sequence:nscaf2888:8342475:8344810:+ gene:BGIBMGA007950 transcript:BGIBMGA007950-TA;>gi|336454478|gb|AEI58998.1| heat shock protein 70-3 [Bombyx mori];>gi|112984012|ref|NP_001036837.1| heat shock 70 kD protein cognate precursor [Bombyx mori];>gi|219810306|gb|ACL36369.1| heat shock protein 70 [Bombyx mori];>gi|219810308|gb|ACL36370.1| heat shock protein 70 [Bombyx mori]…	10	7	7	17.9	2.9113e-27	1,2,5	30110	23946	72441	376220	0	228360	0	0	0	0	0	0	40282	0	0	0	0	0	0	0	0	0	0	0	0	0	0	0	0	0	0.182684	0.144514	0.498527	2.10968	0	1.53592
233	protein synthesis	heat shock protein 20	P:response to stress	—	21.404	—	>BGIBMGA000944-PA pep:novel sequence:nscaf1898:9135882:9142328:- gene:BGIBMGA000944 transcript:BGIBMGA000944-TA;>gi|112983414|ref|NP_001036985.1| heat shock protein hsp21.4 [Bombyx mori];>gi|56378321|dbj|BAD74197.1| heat shock protein hsp21.4 [Bombyx mori]	4	4	4	37.4	1.083e-35	1	280190	0	0	0	0	0	0	0	0	0	0	0	0	0	0	0	0	0	0	0	0	0	0	0	0	0	0	0	0	0	1.69998	0	0	0	0	0
234	protein synthesis	heat shock protein 25.4	P:response to stress	—	25.392	15/0.860	>BGIBMGA005781-PA pep:novel sequence:nscaf2838:34612:35283:- gene:BGIBMGA005781 transcript:BGIBMGA005781-TA;>gi|168487823|gb|ACA25336.1| heat shock protein 25.4 [Bombyx mori];>gi|169646838|ref|NP_001112375.1| heat shock protein 25.4 precursor [Bombyx mori]	2	2	2	14.8	4.1018e-06	1	469610	0	0	0	0	0	0	0	0	0	0	0	0	0	0	6105000	0	0	0	0	0	0	0	0	0	0	0	0	0	0	2.84923	0	0	0	0	0
235	protein synthesis	heat shock protein 70b	F:nucleotide binding; P:response to stress; C:nucleus	—	71.175	—	>BGIBMGA002381-PA pep:novel sequence:nscaf2511:5369108:5371668:- gene:BGIBMGA002381 transcript:BGIBMGA002381-TA;>gi|112982828|ref|NP_001036892.1| heat shock cognate protein [Bombyx mori];>gi|20563125|dbj|BAB92074.1| heat shock cognate protein [Bombyx mori];>gi|320526705|gb|ADW41775.1| heat shock protein 70 [Bombyx mori];>gi|113676411|ref|NP_001037396.1| heat shock protein 70 [Bombyx mori];>gi|872…	11	11	8	19.7	1.1225e-26	1	0	24452	0	0	0	0	0	0	0	0	0	0	0	0	0	0	0	0	0	0	0	0	0	0	0	0	0	0	0	0	0	0.147568	0	0	0	0
236	protein synthesis	small heat shock protein	P:response to stress	—	26.587	21/0.835	>BGIBMGA005755-PA pep:novel sequence:nscaf2838:1724199:1724924:- gene:BGIBMGA005755 transcript:BGIBMGA005755-TA;>gi|512896393|ref|XP_004923900.1| PREDICTED: alpha-crystallin B chain-like [Bombyx mori]	7	7	7	27.8	2.8869e-34	1,2,3,4,5	5845500	7053600	6371600	3801700	3614000	4436700	2351400	1893700	2937700	2403100	2270400	2341600	600210	390620	374040	71320000	81223000	70285000	41417000	59233000	66711000	30206000	35641000	31764000	21728000	25117000	25959000	0	0	0	35.466	42.5685	43.8483	21.3183	23.0323	29.8406
237	protein synthesis	partner of y14 and mago-like	C:cytoplasm; P:nucleobase-containing compound metabolic process; P:catabolic process; C:nucleus; C:protein complex; F:RNA binding; F:protein binding	—	21.858	—	>gi|114053219|ref|NP_001040288.1| partner of Y14 and mago [Bombyx mori];>gi|121996495|sp|Q2F5J3.1|WIBG_BOMMO RecName: Full=Partner of Y14 and mago; AltName: Full=Protein wibg homolog;>gi|87248643|gb|ABD36374.1| Wibg protein [Bombyx mori];>BGIBMGA009902-PA pep:novel sequence:nscaf2970:1595990:1598383:+ gene:BGIBMGA009902 transcript:BGIBMGA009902-TA	1	1	1	7.8	0.02924	1,2,3	0	7191800	0	15476000	0	0	34694000	0	0	0	0	0	0	0	0	0	0	0	0	0	0	412120000	0	0	0	0	0	0	0	0	0	43.4025	0	86.7829	0	0
238	protein synthesis	gtp-binding protein sar1	F:nucleotide binding; C:Golgi apparatus; P:transport; P:protein transport; C:endoplasmic reticulum	—	21.832	12/0.445	>BGIBMGA002504-PA pep:novel sequence:nscaf2511:2714638:2717806:+ gene:BGIBMGA002504 transcript:BGIBMGA002504-TA;>gi|512926764|ref|XP_004931167.1| PREDICTED: GTP-binding protein SAR1b-like isoform X1 [Bombyx mori];>gi|512926768|ref|XP_004931168.1| PREDICTED: GTP-binding protein SAR1b-like isoform X2 [Bombyx mori]	2	2	2	16.6	3.4667e-05	2,4,5	0	0	0	76761	0	0	0	0	0	140800	56209	123450	485740	114450	182590	0	0	0	0	0	0	0	0	0	0	0	0	4044100	0	0	0	0	0	0.430444	0	0
239	protein synthesis	conserved oligomeric golgi complex subunit 5-like	P:intra-Golgi vesicle-mediated transport; C:Golgi transport complex	—	85.542	—	>gi|512901116|ref|XP_004925056.1| PREDICTED: conserved oligomeric Golgi complex subunit 5-like [Bombyx mori];>BGIBMGA007170-PA pep:novel sequence:nscaf2868:342811:345051:- gene:BGIBMGA007170 transcript:BGIBMGA007170-TA	1	1	1	2.1	0.008745	1,2,3,4,5	4220700	2450600	3936500	2638000	0	3174300	2123600	0	2672800	11777000	0	0	6258000	4569000	6908600	0	0	0	0	0	0	0	0	0	467370000	0	0	0	0	0	25.6079	14.7894	27.0904	14.7928	0	21.3499
240	protein synthesis	importin-7	P:regulation of biological process; P:cell death; C:nuclear chromosome; P:anatomical structure morphogenesis; P:cell differentiation; P:organelle organization; P:multicellular organismal development; P:cell cycle; C:chromosome; C:nuclear envelope; C:protein complex; C:nucleus; P:cellular protein modification process; F:protein binding; F:protein kinase activity; C:cytoplasm; P:regulation of gene …	—	120.72	—	>gi|512933595|ref|XP_004932830.1| PREDICTED: importin-7-like isoform X1 [Bombyx mori];>gi|512933599|ref|XP_004932831.1| PREDICTED: importin-7-like isoform X2 [Bombyx mori]	1	1	1	1.8	0.023481	4	0	0	0	0	0	0	0	0	0	0	806950	0	0	0	0	0	0	0	0	0	0	0	0	0	0	38998000	0	0	0	0	0	0	0	0	0	0
241	cytoskeleton	14-3-3 zeta/tyrosine 3-monooxygenase protein zeta polypeptide	C:cytoplasm; F:protein binding	—	35.5	—	>BGIBMGA002644-PA pep:novel sequence:nscaf2529:258031:259825:- gene:BGIBMGA002644 transcript:BGIBMGA002644-TA;>gi|124365237|gb|ABN09647.1| 14-3-3zeta [Bombyx mori];>gi|189086226|dbj|BAG38533.1| 14-3-3 zeta [Bombyx mori];>gi|206557933|sp|Q2F637.2|1433Z_BOMMO RecName: Full=14-3-3 protein zeta;>gi|114050901|ref|NP_001040164.1| 14-3-3 protein zeta [Bombyx mori];>gi|87248255|gb|ABD36180.1| tyrosine 3-…	7	6	6	27.5	1.5719e-20	1	282180	183650	163820	0	0	0	0	0	0	0	0	0	0	0	0	3803100	6412900	5310800	0	0	0	0	0	0	0	0	0	0	0	0	1.71205	1.10833	1.12738	0	0	0
242	cytoskeleton	actin-depolymerizing factor 1	P:anatomical structure morphogenesis; P:cellular component organization; P:multicellular organismal development; F:nucleotide binding; P:cell differentiation; P:nucleobase-containing compound metabolic process; P:organelle organization; C:cytoskeleton; P:reproduction; P:cytoskeleton organization; C:cytoplasm; F:RNA binding; F:actin binding; P:cell cycle; P:regulation of biological process; C:prot…	—	17.009	—	>gi|153792659|ref|NP_001093278.1| actin-depolymerizing factor 1 [Bombyx mori];>gi|95102548|gb|ABF51212.1| actin-depolymerizing factor 4 [Bombyx mori];>gi|95103010|gb|ABF51446.1| actin-depolymerizing factor 1 [Bombyx mori];>BGIBMGA000129-PA pep:novel sequence:nscaf1108:1301497:1305441:+ gene:BGIBMGA000129 transcript:BGIBMGA000129-TA	3	3	3	27.7	1.8418e-06	1	550640	471290	150220	0	0	0	0	0	0	0	0	0	0	0	0	6107300	5498200	0	0	0	0	0	0	0	0	0	0	0	0	0	3.34086	2.84424	1.03379	0	0	0
243	cytoskeleton	gelsolin	C:cytosol; P:anatomical structure morphogenesis; P:cell differentiation; P:multicellular organismal development; P:cytoskeleton organization; C:cytoskeleton; C:cytoplasm; P:cellular component organization; P:transport; P:reproduction; C:protein complex; P:behavior; C:extracellular region; F:actin binding	—	39.376	18/0.926	>BGIBMGA001755-PA pep:novel sequence:nscaf2176:1321446:1334993:+ gene:BGIBMGA001755 transcript:BGIBMGA001755-TA	2	2	2	7.6	3.3182e-06	1	150960	0	142440	0	0	0	0	0	0	0	0	0	0	0	0	0	0	3656800	0	0	0	0	0	0	0	0	0	0	0	0	0.915908	0	0.980249	0	0	0
244	cytoskeleton	nucleobindin-2-like	F:calcium ion binding; P:carbohydrate metabolic process; F:catalytic activity	—	69.555	19/0.753	>gi|512921226|ref|XP_004929826.1| PREDICTED: nucleobindin-2-like isoform X1 [Bombyx mori];>BGIBMGA000647-PA pep:novel sequence:nscaf1690:2909820:2918295:+ gene:BGIBMGA000647 transcript:BGIBMGA000647-TA;>gi|512921230|ref|XP_004929827.1| PREDICTED: nucleobindin-2-like isoform X2 [Bombyx mori]	15	15	15	25.6	5.2042e-91	1,2,3,4,5	986990	914080	1842400	868860	615840	817840	1189100	954230	814800	1430300	1633800	1164700	2351600	1708300	1484700	18097000	29037000	32036000	37280000	26880000	36521000	27104000	22743000	18211000	29412000	23766000	27510000	25909000	21819000	22001000	5.98829	5.51648	12.6791	4.8722	3.9248	5.50067
245	cytoskeleton	translationally controlled tumor protein	C:cytoplasm	—	19.86	—	>gi|112982880|ref|NP_001037572.1| translationally-controlled tumor protein homolog [Bombyx mori];>gi|124365245|gb|ABN09651.1| translationally controlled tumor protein [Bombyx mori];>gi|37857713|dbj|BAC99978.1| translationally controlled tumor protein [Bombyx mori];>gi|62912522|gb|AAY21816.1| translationally controlled tumor protein [Bombyx mori];>gi|74860221|sp|Q75VN3.1|TCTP_BOMMO RecName: Full=T…	4	4	4	28.5	9.5312e-07	1	383670	89774	0	0	0	0	0	0	0	0	0	0	0	0	0	0	0	0	0	0	0	0	0	0	0	0	0	0	0	0	2.32781	0.541786	0	0	0	0
246	cytoskeleton	tropomyosin-2	—	—	32.785	—	>gi|121958881|sp|Q1HPQ0.1|TPM2_BOMMO RecName: Full=Tropomyosin-2;>gi|160333851|ref|NP_001103782.1| tropomyosin-2 isoform 1 [Bombyx mori];>gi|204324081|gb|ACI01047.1| actotropomyosin [Bombyx mori];>gi|95103000|gb|ABF51441.1| tropomyosin isoform 1 [Bombyx mori];>gi|114052272|ref|NP_001040465.1| tropomyosin-2 isoform 2 [Bombyx mori];>gi|95102918|gb|ABF51400.1| tropomyosin isoform 6 [Bombyx mori];>gi…	2	2	2	6.7	0.00036956	5	0	0	0	0	0	0	0	0	0	0	0	0	126280	0	88289	0	0	0	0	0	0	0	0	0	0	0	0	0	0	0	0	0	0	0	0	0
247	protein of unknown function	fibroin p25 like 1	—	—	27.201	18/0.940	>gi|512891160|ref|XP_004922636.1| PREDICTED: fibrohexamerin-like [Bombyx mori];	17	17	14	64.3	0	1,2,3,4,5	265850000	267290000	313210000	644900000	659000000	650270000	1305700000	1112200000	1153300000	1353500000	1435900000	1134000000	213670000	191080000	160520000	3385000000	3682200000	4016100000	12150000000	12436000000	13422000000	18447000000	16176000000	16012000000	14743000000	15893000000	13439000000	1604000000	1630800000	1605800000	1612.97	1613.1	2155.46	3616.33	4199.86	4373.62
248	protein of unknown function	fibroin p25 like 2	—	—	21.212	17/0.722	>gi|512891488|ref|XP_004922696.1| PREDICTED: fibrohexamerin-like [Bombyx mori]	10	7	7	41.6	2.4726e-261	1,2,3,4,5	11128000	8927500	10232000	32063000	34427000	30086000	56211000	60633000	60770000	69294000	85284000	65742000	16079000	17081000	11944000	133750000	118380000	130700000	434330000	534160000	458700000	749220000	739310000	690260000	689580000	818710000	641370000	97369000	130040000	110780000	67.5161	53.8775	70.415	179.796	219.406	202.354
249	protein of unknown function	fibroin p25 like 3	—	—	21.838	18/0.818	>BGIBMGA009261-PA pep:novel sequence:nscaf2943:589964:595517:+ gene:BGIBMGA009261 transcript:BGIBMGA009261-TA	6	5	5	35.1	1.0546e-69	1,2,3,4,5	39540000	25642000	36231000	25630000	20660000	17804000	13340000	29760000	19274000	33028000	40316000	32449000	8792100	11013000	7103300	269050000	234160000	251230000	260640000	219810000	248720000	166750000	225690000	220560000	200950000	232030000	201950000	58750000	82088000	56504000	239.898	154.75	249.336	143.722	131.668	119.747
250	protein of unknown function	fibroin p25 like 4	—	—	26.872	22/0.791	>gi|512891154|ref|XP_004922635.1| PREDICTED: fibrohexamerin-like [Bombyx mori];>BGIBMGA009259-PA pep:novel sequence:nscaf2943:565744:571031:+ gene:BGIBMGA009259 transcript:BGIBMGA009259-TA	3	3	3	17.2	6.9416e-09	1,2	6563700	3278300	2683700	174780	157560	0	0	0	0	0	0	0	0	0	0	38068000	24443000	27285000	0	0	0	0	0	0	0	0	0	0	0	0	39.8234	19.7846	18.4688	0.980093	1.00414	0
251	protein of unknown function	osiris 9 like 1	—	—	25.909	15/0.696	>BGIBMGA000013-PA pep:novel sequence:nscaf1071:722003:731188:- gene:BGIBMGA000013 transcript:BGIBMGA000013-TA;>gi|512906099|ref|XP_004926112.1| PREDICTED: uncharacterized protein LOC101740726 [Bombyx mori];>BGIBMGA000045-PA pep:novel sequence:nscaf1071:756455:761654:+ gene:BGIBMGA000045 transcript:BGIBMGA000045-TA;>gi|512906103|ref|XP_004926113.1| PREDICTED: uncharacterized protein LOC101740865 […	17	17	17	52.3	0	1,2,3,4,5	1363300000	1206300000	1325200000	977900000	1466300000	1581100000	1440600000	1388900000	1329400000	2311600000	2192000000	2184700000	2993700000	2282100000	2210700000	19396000000	22127000000	21783000000	19800000000	26444000000	29120000000	26252000000	28737000000	26919000000	27873000000	31484000000	32216000000	24157000000	25962000000	23824000000	8271.45	7280.02	9119.81	5483.65	9344.85	10634.2
252	protein of unknown function	MBF1	—	—	12.313	20/0.889	>gi|229002332|dbj|BAH57948.1| hypothetical protein [Bombyx mori];>gi|512903120|ref|XP_004925541.1| PREDICTED: uncharacterized protein LOC100500745 [Bombyx mori]	8	8	8	74.5	7.5437e-99	1,2,3,4,5	2596300	2210000	2928200	501770	850580	0	1111300	891680	1172000	2202700	2742600	2061700	8793200	10065000	5801600	0	0	34126000	0	0	0	0	0	0	0	0	0	46790000	57478000	33112000	15.7523	13.3374	20.1514	2.81372	5.42081	0
253	protein of unknown function	MBF2	—	—	12.653	18/0.793	>gi|512920816|ref|XP_004929727.1| PREDICTED: uncharacterized protein LOC101746950 [Bombyx mori];>gi|2190189|dbj|BAA20370.1| MBF2 [Bombyx mori]	2	2	2	21.8	6.099e-35	1,2,3,4,5	936770	305600	307260	509080	0	0	478320	324030	697170	2130700	885210	2065000	7353900	2474700	4664300	0	0	0	0	0	0	0	0	0	0	0	0	0	0	0	5.68359	1.8443	2.11451	2.85471	0	0
254	protein of unknown function	ML-domain containing secreted protein	—	—	16.972	18/0.839	>gi|114052116|ref|NP_001040454.1| ML-domain containing secreted protein precursor [Bombyx mori];>gi|95102958|gb|ABF51420.1| ML-domain containing secreted protein [Bombyx mori]	6	6	6	42.2	1.6767e-29	1,2,3,4,5	765030	840070	1042300	725620	770960	449910	595510	931420	624270	521730	1379800	1260400	1156100	763370	497670	16699000	23153000	27606000	18512000	20779000	17620000	18315000	19356000	0	0	21923000	20074000	13428000	0	0	4.64161	5.06982	7.17294	4.06897	4.91339	3.02603
255	protein of unknown function	27 kDa glycoprotein	—	—	24.902	17/0.884	>BGIBMGA000462-PA pep:novel sequence:nscaf1681:4841578:4850673:+ gene:BGIBMGA000462 transcript:BGIBMGA000462-TA;>gi|112983548|ref|NP_001036878.1| 27 kDa glycoprotein precursor [Bombyx mori];>gi|19911074|dbj|BAB87849.1| p27K [Bombyx mori];>gi|74843747|sp|Q8T113.1|P27K_BOMMO RecName: Full=27 kDa glycoprotein; AltName: Full=P27K; Flags: Precursor	11	11	11	56.8	4.2967e-97	1,2,3,4,5	27369000	22909000	24328000	638320	560920	299320	192060	287180	326180	1300600	505860	1183600	392770	96719	148560	352150000	373550000	376730000	21913000	8174800	0	0	9018000	10178000	28140000	14792000	23765000	7386900	0	0	166.054	138.256	167.421	3.57943	3.57479	2.01318
256	protein of unknown function	protein CutA homolog	—	—	20.462	—	>BGIBMGA002398-PA pep:novel sequence:nscaf2511:3482882:3488307:- gene:BGIBMGA002398 transcript:BGIBMGA002398-TA;>gi|512926846|ref|XP_004931187.1| PREDICTED: protein CutA homolog [Bombyx mori]	6	6	6	40.1	4.9503e-18	2,4,5	0	0	0	176450	0	0	0	0	0	497200	0	196920	948960	0	680920	0	0	0	0	0	0	0	0	0	8534500	0	0	9017600	0	8008500	0	0	0	0.989458	0	0
257	protein of unknown function	trichohyalin-like	—	—	123.63	—	>gi|512889758|ref|XP_004922365.1| PREDICTED: trichohyalin-like [Bombyx mori];>BGIBMGA001611-PA pep:novel sequence:nscaf2176:3997070:3999215:- gene:BGIBMGA001611 transcript:BGIBMGA001611-TA	2	2	2	2.5	0.00013674	5	0	0	0	0	0	0	0	0	0	0	0	0	86969	31552	44263	0	0	0	0	0	0	0	0	0	0	0	0	0	1461000	0	0	0	0	0	0	0
258	protein of unknown function	putative membrane protein	—	—	24.594	15/0.796	>BGIBMGA003323-PA pep:novel sequence:nscaf2655:2460397:2464578:- gene:BGIBMGA003323 transcript:BGIBMGA003323-TA;>gi|221148494|gb|ACL99854.1| putative membrane protein [Bombyx mori];>gi|375151601|ref|NP_001243511.1| putative membrane protein precursor [Bombyx mori]	2	2	2	16.7	6.1409e-10	1	4902800	2148800	3974300	0	0	0	0	0	0	0	0	0	0	0	0	51557000	23310000	37969000	0	0	0	0	0	0	0	0	0	0	0	0	29.7464	12.968	27.3505	0	0	0
259	protein of unknown function	uncharacterized protein LOC101741978	—	—	16.046	15/0.739	>gi|512925198|ref|XP_004930780.1| PREDICTED: uncharacterized protein LOC101741978 [Bombyx mori];>BGIBMGA011399-PA pep:novel sequence:nscaf3026:5620062:5620738:+ gene:BGIBMGA011399 transcript:BGIBMGA011399-TA	7	7	7	68.1	7.3467e-88	1,2,3,4,5	4230100	3821900	6087000	0	0	386120	398240	399630	664110	1748900	538180	1254200	860850	341800	504250	53253000	56781000	73496000	0	0	0	16845000	0	22819000	47664000	7353300	39819000	0	0	0	25.665	23.0652	41.8898	0	0	2.59699
260	protein of unknown function	hypothetical midgut protein bm123	—	—	13.248	17/0.728	>BGIBMGA004291-PA pep:novel sequence:nscaf2789:756107:757577:- gene:BGIBMGA004291 transcript:BGIBMGA004291-TA;>BGIBMGA004292-PA pep:novel sequence:nscaf2789:729092:729677:- gene:BGIBMGA004292 transcript:BGIBMGA004292-TA;>gi|512902245|ref|XP_004925328.1| PREDICTED: uncharacterized protein LOC101738604 [Bombyx mori];>gi|512902253|ref|XP_004925330.1| PREDICTED: uncharacterized protein LOC101738879 […	2	2	1	16.8	5.5581e-06	1	0	370680	275930	0	0	0	0	0	0	0	0	0	0	0	0	0	0	0	0	0	0	0	0	0	0	0	0	0	0	0	0	2.23705	1.89891	0	0	0
261	protein of unknown function	hypothetical protein KGM_05054	—	—	32.624	16/0.762	>gi|512894896|ref|XP_004923541.1| PREDICTED: uncharacterized protein LOC101739721 [Bombyx mori];>BGIBMGA006282-PA pep:novel sequence:nscaf2852:931998:935863:- gene:BGIBMGA006282 transcript:BGIBMGA006282-TA	6	6	6	23.9	6.0548e-21	1	335830	0	0	0	0	0	0	0	0	0	0	0	0	0	0	0	0	0	0	0	0	0	0	0	0	0	0	0	0	0	2.03756	0	0	0	0	0
262	protein of unknown function	hypothetical protein KGM_05474	—	—	42.259	18/0.907	>gi|512900823|ref|XP_004924985.1| PREDICTED: uncharacterized protein LOC101738839 [Bombyx mori];>BGIBMGA003255-PA pep:novel sequence:nscaf2623:324101:332898:+ gene:BGIBMGA003255 transcript:BGIBMGA003255-TA	11	11	11	31.5	4.5368e-47	1,2,3,4,5	389940	197870	345320	494460	439810	0	222470	266980	333840	1464700	676340	1081100	2234900	1427000	1695400	13268000	0	12014000	24899000	19610000	0	0	10343000	13839000	34904000	15885000	25842000	42311000	24038000	41404000	2.36585	1.19415	2.37644	2.77272	2.80294	0
263	protein of unknown function	hypothetical protein KGM_06510	—	—	26.845	19/0.691	>BGIBMGA010277-PA pep:novel sequence:nscaf2986:5270318:5276038:+ gene:BGIBMGA010277 transcript:BGIBMGA010277-TA;>gi|512927607|ref|XP_004931377.1| PREDICTED: uncharacterized protein LOC101737964 [Bombyx mori]	7	7	7	36.8	1.5951e-56	1,2,3,4,5	2043400	1401400	1594100	956320	409260	878280	216670	359510	278450	833660	277750	437790	261370	208790	142010	20475000	9830800	13281000	24689000	9473800	19028000	0	0	0	11044000	3738600	6275400	0	2236800	0	12.3978	8.45745	10.9703	5.36264	2.60825	5.90718
264	protein of unknown function	hypothetical protein KGM_06638	—	—	9.9994	18/0.903	>BGIBMGA006239-PA pep:novel sequence:nscaf2851:681471:685866:- gene:BGIBMGA006239 transcript:BGIBMGA006239-TA	4	4	4	41.1	1.2683e-11	1	1087600	3834900	3294600	0	0	0	0	0	0	0	0	0	0	0	0	0	0	0	0	0	0	0	0	0	0	0	0	0	0	0	6.59871	23.1436	22.6729	0	0	0
265	protein of unknown function	hypothetical protein KGM_06662	—	—	72.136	15/0.771	>gi|512902470|ref|XP_004925383.1| PREDICTED: uncharacterized protein LOC101735738 [Bombyx mori];>BGIBMGA014270-PA pep:novel sequence:nscaf98:1188599:1193585:+ gene:BGIBMGA014270 transcript:BGIBMGA014270-TA;>BGIBMGA014269-PA pep:novel sequence:nscaf98:1173039:1180241:+ gene:BGIBMGA014269 transcript:BGIBMGA014269-TA	15	15	15	26.7	7.5518e-125	1,2,3,4,5	166930	34461	32738	298800	52639	189110	285640	335020	396500	656730	411550	757630	1846500	650400	875920	11858000	0	0	18823000	0	17518000	15481000	13889000	21054000	21555000	16699000	23584000	33382000	18017000	22603000	1.0128	0.207972	0.225298	1.67555	0.335473	1.27193
266	protein of unknown function	hypothetical protein KGM_16353	—	—	125.58	—	>BGIBMGA003973-PA pep:novel sequence:nscaf2767:3800960:3805993:- gene:BGIBMGA003973 transcript:BGIBMGA003973-TA;>BGIBMGA003994-PA pep:novel sequence:nscaf2767:3193544:3196278:- gene:BGIBMGA003994 transcript:BGIBMGA003994-TA	7	7	7	6.9	1.2765e-33	1,2,3,4,5	67576	86331	62074	60916	35212	0	0	0	74240	131120	0	107790	82505	0	51107	0	0	0	0	0	0	0	0	0	0	0	0	0	0	0	0.409999	0.521008	0.427183	0.341591	0.224409	0
267	protein of unknown function	proline-rich extensin-like protein epr1-like	—	—	15.241	17/0.704	>BGIBMGA003508-PA pep:novel sequence:nscaf2674:4250635:4251376:- gene:BGIBMGA003508 transcript:BGIBMGA003508-TA;>gi|512922539|ref|XP_004930141.1| PREDICTED: proline-rich extensin-like protein EPR1-like [Bombyx mori]	5	5	5	36.4	4.5068e-32	1,2,3,4,5	0	569040	0	1337400	1775700	1011000	2554700	3256500	2496600	4184900	5338200	4721600	3253900	5645400	1569900	0	0	0	24329000	26169000	17550000	19563000	26959000	24553000	22244000	28587000	24596000	14698000	27454000	16250000	0	3.43416	0	7.49958	11.3167	6.79984
268	protein of unknown function	glycine-rich cell wall structural protein 1.0	—	—	18.534	21/0.712	>BGIBMGA001358-PA pep:novel sequence:nscaf2053:67457:68161:- gene:BGIBMGA001358 transcript:BGIBMGA001358-TA;>gi|512908785|ref|XP_004926765.1| PREDICTED: glycine-rich cell wall structural protein 1.0-like isoform X1 [Bombyx mori];>gi|512908789|ref|XP_004926766.1| PREDICTED: glycine-rich cell wall structural protein 1.0-like isoform X2 [Bombyx mori];>gi|512938476|ref|XP_004934014.1| PREDICTED: glyc…	5	5	5	29.5	0	1,2,3,4,5	3260800000	3365100000	3023500000	2233300000	3013800000	2724000000	2796800000	3471800000	3331900000	2361600000	3650700000	2760700000	1586800000	2272400000	1717900000	13892000000	14347000000	13213000000	9483400000	14328000000	17117000000	12197000000	15176000000	14787000000	10248000000	17814000000	11158000000	2729500000	7498800000	4271500000	19784	20308.4	20807.2	12523.4	19207.2	18321.2
269	protein of unknown function	uncharacterized protein BGIBMGA001360	—	—	13.31	—	>BGIBMGA001360-PA pep:novel sequence:nscaf2053:46063:47326:- gene:BGIBMGA001360 transcript:BGIBMGA001360-TA	1	1	1	18.4	9.0274e-125	1,2,3,4,5	251920000	283970000	334930000	166010000	188260000	152520000	224230000	151470000	197690000	385960000	288050000	451120000	355760000	113550000	178230000	0	0	0	0	0	0	0	0	0	0	0	1215100000	0	0	0	1528.46	1713.76	2304.93	930.915	1199.8	1025.83
270	protein of unknown function	uncharacterized protein YBL113C-like	—	—	24.119	22/0.687	>gi|512886120|ref|XP_004921708.1| PREDICTED: uncharacterized protein YBL113C-like [Bombyx mori]	3	3	3	24.5	2.3572e-215	1,2,3,4,5	178830000	92420000	73575000	118820000	80283000	103750000	34340000	35580000	51724000	73281000	41689000	71141000	49948000	53848000	45109000	376590000	225350000	173880000	340810000	229440000	361140000	93191000	91064000	123860000	146490000	81394000	147810000	72089000	88763000	83166000	1085	557.755	506.331	666.293	511.65	697.807
271	protein of unknown function	uncharacterized protein LOC101744556	—	—	163.76	22/0.472	>gi|512910443|ref|XP_004927172.1| PREDICTED: uncharacterized protein LOC101744556 [Bombyx mori];>BGIBMGA004675-PA pep:novel sequence:nscaf2811:343856:352152:- gene:BGIBMGA004675 transcript:BGIBMGA004675-TA	47	47	47	46	0	1,2,3,4,5	8058800	7011700	6445600	198830	142480	25994	55406	57510	107050	241000	65887	65815	257660	138430	191490	584570000	598640000	531200000	18797000	37563000	0	22896000	21454000	21272000	32955000	18980000	16753000	29868000	22371000	15039000	48.8946	42.3156	44.3576	1.11496	0.908036	0.174832
272	protein of unknown function	uncharacterized protein LOC101741789	—	—	50.924	16/0.775	>BGIBMGA005069-PA pep:novel sequence:nscaf2823:2053000:2055214:- gene:BGIBMGA005069 transcript:BGIBMGA005069-TA;>gi|512886771|ref|XP_004921814.1| PREDICTED: uncharacterized protein LOC101741789 [Bombyx mori];>BGIBMGA002573-PA pep:novel sequence:nscaf2529:4973430:4995125:- gene:BGIBMGA002573 transcript:BGIBMGA002573-TA;>gi|512931852|ref|XP_004932402.1| PREDICTED: probable peroxisomal acyl-coenzyme…	24	24	24	53.2	0	1,2,3,4,5	19566000	14757000	18685000	24232000	33706000	32943000	56852000	49489000	45277000	69362000	67344000	50923000	26141000	28522000	23286000	466780000	529490000	444100000	1057900000	1191500000	1225000000	1373400000	1356000000	1215400000	1339500000	1361300000	1259000000	543900000	637580000	496080000	118.711	89.0585	128.587	135.883	214.811	221.57
273	protein of unknown function	uncharacterized protein LOC778506	—	—	26.803	16/0.871	>BGIBMGA005301-PA pep:novel sequence:nscaf2828:5345544:5346314:- gene:BGIBMGA005301 transcript:BGIBMGA005301-TA;>gi|116272505|gb|ABJ97188.1| hypothetical protein [Bombyx mori];>gi|148298789|ref|NP_001091801.1| uncharacterized protein LOC778506 precursor [Bombyx mori]	21	21	21	90.2	0	1,2,3,4,5	11222000	9447600	10257000	6644700	8979400	11251000	10688000	9985200	14229000	21967000	24791000	19716000	4288200	2574500	1508000	209000000	231620000	229280000	182280000	236020000	293420000	197110000	234150000	260010000	311320000	338000000	314080000	62683000	55413000	42176000	68.0864	57.0163	70.587	37.2607	57.2264	75.6726
274	protein of unknown function	uncharacterized protein LOC101744060	—	—	98.863	21/0.742	>BGIBMGA001798-PA pep:novel sequence:nscaf2176:2710236:2738170:+ gene:BGIBMGA001798 transcript:BGIBMGA001798-TA	13	13	5	14.5	1.5035e-46	1,3	15622	0	0	0	0	0	0	32401	38378	0	0	0	30784	0	0	0	0	0	0	0	0	0	0	0	0	0	0	0	0	0	0.0947822	0	0	0	0	0
275	protein of unknown function	uncharacterized protein LOC101735309	—	—	27.855	17/0.834	>BGIBMGA014298-PA pep:novel sequence:scaffold1148:1082:4259:+ gene:BGIBMGA014298 transcript:BGIBMGA014298-TA;>gi|512938270|ref|XP_004933966.1| PREDICTED: uncharacterized protein LOC101744440 [Bombyx mori];>BGIBMGA003326-PA pep:novel sequence:nscaf2655:2419417:2422283:- gene:BGIBMGA003326 transcript:BGIBMGA003326-TA;>gi|512892847|ref|XP_004923033.1| PREDICTED: uncharacterized protein LOC101735309 …	3	3	3	11	9.6686e-05	1	287040	351570	222250	0	0	0	0	0	0	0	0	0	0	0	0	4342800	6933200	0	0	0	0	0	0	0	0	0	0	0	0	0	1.74154	2.12173	1.52949	0	0	0
276	protein of unknown function	uncharacterized protein LOC101735388	—	—	12.342	17/0.833	>gi|512915262|ref|XP_004928346.1| PREDICTED: uncharacterized protein LOC101735388 [Bombyx mori]	6	6	6	56.8	3.0713e-53	1,2,3,4,5	11513000	10335000	10647000	3743800	2972100	2733500	2843400	1063600	1039100	2989200	3986100	3731500	2855200	3093100	2409900	104270000	99183000	98648000	60614000	45815000	45855000	24999000	0	0	19602000	24628000	25337000	13863000	17153000	15249000	69.852	62.3718	73.2709	20.9937	18.9414	18.3851
281	protein of unknown function	uncharacterized protein LOC101735588	—	—	24.825	16/0.720	>BGIBMGA003322-PA pep:novel sequence:nscaf2655:2473059:2478125:- gene:BGIBMGA003322 transcript:BGIBMGA003322-TA;>gi|512892855|ref|XP_004923035.1| PREDICTED: uncharacterized protein LOC101735588 [Bombyx mori]	2	2	2	15.5	4.7056e-05	1	533920	0	0	0	0	0	0	0	0	0	0	0	0	0	0	7474900	0	0	0	0	0	0	0	0	0	0	0	0	0	0	3.23941	0	0	0	0	0
280	protein of unknown function	uncharacterized protein LOC101738880	—	—	25.192	29/0.693	>gi|512902782|ref|XP_004925459.1| PREDICTED: uncharacterized protein LOC101738880 isoform X1 [Bombyx mori];>BGIBMGA010979-PA pep:novel sequence:nscaf3013:270076:273061:- gene:BGIBMGA010979 transcript:BGIBMGA010979-TA;>gi|512902786|ref|XP_004925460.1| PREDICTED: uncharacterized protein LOC101738880 isoform X2 [Bombyx mori];>gi|512902790|ref|XP_004925461.1| PREDICTED: uncharacterized protein LOC101…	11	11	11	52.2	7.6749e-95	1,4	18906000	21018000	17940000	0	0	0	0	0	0	66463	0	61737	0	0	0	340930000	290580000	246230000	0	0	0	0	0	0	0	0	0	0	0	0	114.707	126.844	123.46	0	0	0
279	protein of unknown function	uncharacterized protein LOC101744589	—	—	81.277	—	>BGIBMGA001793-PA pep:novel sequence:nscaf2176:2458976:2469097:+ gene:BGIBMGA001793 transcript:BGIBMGA001793-TA	1	1	1	5	3.7655e-16	3	0	0	0	0	0	0	4735300	1935000	3796600	0	0	0	0	0	0	0	0	0	0	0	0	0	0	15857000	0	0	0	0	0	0	0	0	0	0	0	0
278	protein of unknown function	uncharacterized protein LOC101745377	—	—	13.838	—	>gi|512905950|ref|XP_004926074.1| PREDICTED: uncharacterized protein LOC101745377 [Bombyx mori]	5	5	5	31	2.2285e-22	4,5	0	0	0	0	0	0	0	0	0	107620	0	0	1435700	1106200	335560	0	0	0	0	0	0	0	0	0	0	0	0	7925900	8301600	24883000	0	0	0	0	0	0
277	protein of unknown function	uncharacterized protein LOC101746878	—	—	12.559	—	>gi|512936349|ref|XP_004933497.1| PREDICTED: uncharacterized protein LOC101746878 [Bombyx mori]	7	7	7	66.7	3.9597e-68	1,2,3,4,5	1189200	1692600	0	2056000	2383100	4432600	10134000	8414600	11846000	23214000	25000000	25426000	19367000	43618000	15003000	0	0	0	0	0	0	94498000	0	92322000	132360000	169630000	158450000	86144000	209280000	70037000	7.21514	10.2148	0	11.5292	15.1877	29.813
282	protein of unknown function	uncharacterized protein LOC101737397	—	—	17.103	15/0.722	>gi|512906845|ref|XP_004926295.1| PREDICTED: uncharacterized protein LOC101737397 [Bombyx mori];>BGIBMGA007474-PA pep:novel sequence:nscaf2886:354917:357897:+ gene:BGIBMGA007474 transcript:BGIBMGA007474-TA	1	1	1	11	0.0011114	1	1646900	1375300	1647600	0	0	0	0	0	0	0	0	0	0	0	0	0	0	3383800	0	0	0	0	0	0	0	0	0	0	0	0	9.99211	8.29994	11.3385	0	0	0
283	protein of unknown function	uncharacterized protein LOC101739782	—	—	17.864	19/0.917	>BGIBMGA009159-PA pep:novel sequence:nscaf2937:1218649:1221833:+ gene:BGIBMGA009159 transcript:BGIBMGA009159-TA;>gi|512905820|ref|XP_004926040.1| PREDICTED: uncharacterized protein LOC101739782 [Bombyx mori]	3	3	3	16.6	1.1478e-06	2	0	0	0	0	388930	0	0	0	0	0	0	0	0	0	0	0	0	0	0	0	0	0	0	0	0	0	0	0	0	0	0	0	0	0	2.47868	0
284	protein of unknown function	uncharacterized protein LOC101737511	—	—	15.234	17/0.773	>BGIBMGA011778-PA pep:novel sequence:nscaf3031:1133782:1134180:+ gene:BGIBMGA011778 transcript:BGIBMGA011778-TA;>gi|512928004|ref|XP_004931475.1| PREDICTED: uncharacterized protein LOC101737511 [Bombyx mori]	4	4	4	33.3	6.804e-10	5	0	0	0	0	0	0	0	0	0	0	0	0	444720	0	0	0	0	0	0	0	0	0	0	0	0	0	0	0	0	0	0	0	0	0	0	0
285	protein of unknown function	uncharacterized protein LOC101742613	—	—	36.643	19/0.896	>BGIBMGA014203-PA pep:novel sequence:nscaf56:18541:19533:- gene:BGIBMGA014203 transcript:BGIBMGA014203-TA;>gi|512937710|ref|XP_004933831.1| PREDICTED: uncharacterized protein LOC101742613 isoform X1 [Bombyx mori];>gi|512937714|ref|XP_004933832.1| PREDICTED: uncharacterized protein LOC101742613 isoform X2 [Bombyx mori];>gi|512937718|ref|XP_004933833.1| PREDICTED: uncharacterized protein LOC1017426…	5	5	5	19.1	2.4394e-29	1	2839300	1756000	1696900	0	0	0	0	0	0	0	0	0	0	0	0	38767000	26523000	31628000	0	0	0	0	0	0	0	0	0	0	0	0	17.2267	10.5975	11.6778	0	0	0
286	protein of unknown function	polyubiquitin	P:regulation of biological process; P:cell death; P:signal transduction; P:cell cycle; P:response to stress; P:DNA metabolic process; P:reproduction; P:viral process; P:protein metabolic process; C:cytosol; C:nucleoplasm; P:catabolic process; F:protein binding; ; C:plasma membrane; P:ion transport; P:cellular component organization; C:endosome; C:cytoplasmic membrane-bounded vesicle; P:nucleobase…	—	102.42	—	>gi|112983984|ref|NP_001036839.1| polyubiquitin [Bombyx mori];>gi|4587236|dbj|BAA76676.1| polyubiquitin [Bombyx mori];>BGIBMGA011273-PA pep:novel sequence:nscaf3026:2085962:2088040:- gene:BGIBMGA011273 transcript:BGIBMGA011273-TA;>gi|124365247|gb|ABN09652.1| ubiquitin-ribosomal protein S27a fusion [Bombyx mori];>gi|148298787|ref|NP_001091826.1| ubiquitin and ribosomal protein S27a [Bombyx mori];>…	3	3	3	25.4	2.8237e-31	5	0	0	0	0	0	0	0	0	0	0	0	0	291330	98561	234240	0	0	0	0	0	0	0	0	0	0	0	0	0	0	0	0	0	0	0	0	0
[truncated: 24 more columns]
